# Supplementary material for: MOZART, a QSAR Multi-Target Web-Based Tool to Predict Multiple Drug–Enzyme Interactions
Source: Molecules. 2023 Jan 25;28(3):1182. doi: 10.3390/molecules28031182 (PMC9921108; doi:10.3390/molecules28031182)
Supplement: Supplementary file 1 [file molecules-28-01182-s001.zip]

Archive with 1 entries (1 files):
- molecules-2079600-supplementary.xlsx
