# Supplementary material for: MOZART, a QSAR Multi-Target Web-Based Tool to Predict Multiple Drug–Enzyme Interactions
Source: Molecules. 2023 Jan 25;28(3):1182. doi: 10.3390/molecules28031182 (PMC9921108; doi:10.3390/molecules28031182)
Supplement: Supplementary file 1 [file molecules-28-01182-s001.zip › molecules-2079600-supplementary.xlsx]

## Sheet: Model_MT_Final3_MP
Molecule ChEMBL ID	Smiles	Observed	EC	CV	Output	Predicted	Confidence level	VP-6	<VP-6>	DVP-6	SPC-5	<SPC-5>	DSPC-5	<WTPT-3>	<WTPT-4>	DWTPT-3	DWTPT-4	WTPT-3	WTPT-4	<TopoPSA>	DTopoPSA	TopoPSA	<ATSp1>	<ATSp2>	DATSp1	DATSp2	ATSp1	ATSp2	<ATSc4>	DATSc4	ATSc4	VC-6	<VC-6>	DVC-6	DVP-0	VP-0	<VP-0>	DATSm4	DATSm5	ATSm4	ATSm5	<ATSm4>	<ATSm5>	<VPC-5>	DVPC-5	VPC-5
CHEMBL2402441	C=C1[C@H]2C[C@H](OC(=O)N3CCOCC3)[C@H]3[C@]4(C)CCC[C@@](C)(C(=O)O)[C@H]4CC[C@]3(C2)[C@@H]1O	0	1.1	train	0	Correct	0.534534	5.16006	9.77824	-4.61818	16.7847	5.04581	11.7389	2206.96	48.4445	-2187.48	-32.3632	19.4779	16.0813	56.5945	39.7055	96.3	3978.59	3431.84	-1142.76	172.494	2835.83	3604.33	36.3786	-36.3285	0.0500787	0.173096	12.8457	-12.6726	12.5772	19.3467	6.76947	-2538.12	-3798.04	77.0294	75.3026	2615.15	3873.35	0.771801	11.1777	11.9495
CHEMBL589471	CC1(C)[C@@H](O)CC[C@@]2(C)[C@H]1CC[C@]1(C)[C@@H]2C(=O)C=C2[C@@H]3C[C@@](C)(C(=O)NCC(=O)[O-])CC[C@]3(C)CC[C@]21C.[K+]	0	1.1	train	0	Correct	0.576742	6.93298	9.77824	-2.84526	23.4493	5.04581	18.4035	2206.96	48.4445	-2191.63	-36.0511	16.3248	12.3934	56.5945	49.9355	106.53	3978.59	3431.84	-111.572	1510.94	3867.02	4942.78	36.3786	-36.2584	0.120176	0.623184	12.8457	-12.2225	17.3603	24.1298	6.76947	-2519.89	-3782.37	95.2585	90.9817	2615.15	3873.35	0.771801	17.7278	18.4996
CHEMBL245367	Cc1ccc(C23CC4CC(CC(C(=O)N5CCN(Cc6ccccc6)CC5)(C4)C2)C3)cc1	0	1.1	train	0	Correct	0.577059	4.91394	9.77824	-4.8643	11.3997	5.04581	6.35394	2206.96	48.4445	-2197.41	-45.8294	9.55148	2.61512	56.5945	-33.0445	23.55	3978.59	3431.84	-1242.02	-58.58	2736.57	3373.26	36.3786	-36.2969	0.0816812	0.0456002	12.8457	-12.8001	12.6622	19.4317	6.76947	-2555.3	-3819.52	59.8513	53.8237	2615.15	3873.35	0.771801	7.01959	7.79139
CHEMBL1165469	O=C(c1ccc(F)cc1)C1CCN(C(=O)c2ccc(F)c(F)c2)CC1	0	1.1	train	0	Correct	0.599471	1.11781	9.77824	-8.66043	5.84737	5.04581	0.801566	2206.96	48.4445	-2190.81	-43.2807	16.1523	5.16381	56.5945	-19.2145	37.38	3978.59	3431.84	-2523.36	-1733.95	1455.23	1697.89	36.3786	-36.3352	0.0433592	0	12.8457	-12.8457	6.57536	13.3448	6.76947	-2567.01	-3835.86	48.148	37.4824	2615.15	3873.35	0.771801	1.00429	1.77609
CHEMBL551889	O=C(c1ccc(CNS(=O)(=O)c2cccc(Cl)c2)cc1)N1CCCC1	0	1.1	train	0	Correct	0.609901	1.06114	9.77824	-8.7171	5.896	5.04581	0.850192	2206.96	48.4445	-2187.08	-40.9073	19.8793	7.5372	56.5945	18.2655	74.86	3978.59	3431.84	-2085.96	-1258.22	1892.63	2173.62	36.3786	-36.4596	-0.0810515	0.00849986	12.8457	-12.8372	7.8027	14.5722	6.76947	-2565.92	-3823.19	49.2309	50.1597	2615.15	3873.35	0.771801	1.05948	1.83128
CHEMBL2334181	Cc1c(Cl)cccc1C(=O)N1CCCC[C@H]1c1nc(-c2ccccc2)no1	0	1.1	validation	0	Correct	0.636647	1.33515	9.77824	-8.44309	7.11346	5.04581	2.06765	2206.96	48.4445	-2188.97	-42.7346	17.9919	5.70993	56.5945	2.63552	59.23	3978.59	3431.84	-2072.05	-1181.36	1906.54	2250.48	36.3786	-36.2472	0.131358	0	12.8457	-12.8457	9.04714	15.8166	6.76947	-2560.9	-3821.44	54.2569	51.9107	2615.15	3873.35	0.771801	1.67355	2.44535
CHEMBL2334182	Cc1c(Cl)cccc1C(=O)N1CCCC[C@@H]1c1nc(-c2ccccc2)no1	0	1.1	train	0	Correct	0.636647	1.33515	9.77824	-8.44309	7.11346	5.04581	2.06765	2206.96	48.4445	-2188.97	-42.7346	17.9919	5.70993	56.5945	2.63552	59.23	3978.59	3431.84	-2072.05	-1181.36	1906.54	2250.48	36.3786	-36.2472	0.131358	0	12.8457	-12.8457	9.04714	15.8166	6.76947	-2560.9	-3821.44	54.2569	51.9107	2615.15	3873.35	0.771801	1.67355	2.44535
CHEMBL476622	CCOc1ccc(/C=C2\CC/C(=C\c3ccc(OCC)cc3)C2=O)cc1	0	1.1	train	0	Correct	0.637372	1.05555	9.77824	-8.72269	4.63425	5.04581	-0.411558	2206.96	48.4445	-2198.52	-40.0045	8.44005	8.44005	56.5945	-21.0645	35.53	3978.59	3431.84	-2290.52	-1498.56	1688.07	1933.28	36.3786	-36.3796	-0.000981541	0	12.8457	-12.8457	8.5572	15.3267	6.76947	-2576.5	-3841.02	38.6567	32.3284	2615.15	3873.35	0.771801	0.743751	1.51555
CHEMBL590474	CC1(C)[C@@H](O)CC[C@@]2(C)[C@H]1CC[C@]1(C)[C@@H]2C(=O)C=C2[C@@H]3C[C@@](C)(C(=O)N4CCC(C(=O)[O-])CC4)CC[C@]3(C)CC[C@]21C.[K+]	0	1.1	validation	0	Correct	0.670224	7.46988	9.77824	-2.30836	25.4489	5.04581	20.4031	2206.96	48.4445	-2191.03	-35.9344	16.9329	12.5101	56.5945	41.1455	97.74	3978.59	3431.84	315.308	2043.15	4293.9	5474.99	36.3786	-36.3866	-0.00804893	0.62049	12.8457	-12.2252	20.0062	26.7757	6.76947	-2509.18	-3772.2	105.978	101.144	2615.15	3873.35	0.771801	18.5981	19.3699
CHEMBL1689284	CC1(C)C(=O)CC[C@@]2(C)[C@H]1CC[C@]1(C)[C@@H]2C(=O)C=C2[C@@H]3C[C@@](C)(NC(N)=O)CC[C@]3(C)CC[C@]21C	0	1.1	validation	0	Correct	0.711459	6.56834	9.77824	-3.2099	23.2105	5.04581	18.1647	2206.96	48.4445	-2194.15	-40.9473	12.8116	7.49721	56.5945	32.6655	89.26	3978.59	3431.84	-281.303	1303.54	3697.29	4735.37	36.3786	-36.3681	0.010486	0.578736	12.8457	-12.2669	16.206	22.9755	6.76947	-2528	-3785.53	87.1553	87.816	2615.15	3873.35	0.771801	17.1183	17.8901
CHEMBL403685	Cc1ccc(S(=O)(=O)N2CCN(c3ncccc3Cl)CC2)cc1	0	1.1	validation	0	Correct	0.712437	1.2576	9.77824	-8.52064	6.74311	5.04581	1.6973	2206.96	48.4445	-2185.91	-43.4358	21.0477	5.00875	56.5945	5.29552	61.89	3978.59	3431.84	-2085.02	-1216.83	1893.57	2215.01	36.3786	-36.3104	0.0681574	0.0190063	12.8457	-12.8267	7.00443	13.7739	6.76947	-2559.46	-3828.05	55.6955	45.2924	2615.15	3873.35	0.771801	1.66217	2.43397
CHEMBL4108069	CN(C(=O)Cc1ccccc1)[C@H]1CC[C@@H](C(=O)N2CC[C@@]3(C)c4cccc(O)c4C[C@@H]2C3(C)C)CC1	0	1.1	train	0	Correct	0.729251	3.60345	9.77824	-6.17478	14.5291	5.04581	9.4833	2206.96	48.4445	-2192.48	-40.742	14.4744	7.70258	56.5945	4.25552	60.85	3978.59	3431.84	-961.684	248.125	3016.91	3679.96	36.3786	-36.4001	-0.0214948	0.486871	12.8457	-12.3588	15.3964	22.1658	6.76947	-2538.34	-3805.03	76.8166	68.3146	2615.15	3873.35	0.771801	8.15963	8.93143
CHEMBL1164070	Cc1cccc(C(=O)N2CCC(C(=O)c3ccc(F)cc3)CC2)c1	0	1.1	validation	0	Correct	0.759494	1.17327	9.77824	-8.60497	5.3495	5.04581	0.30369	2206.96	48.4445	-2195.83	-43.2816	11.1236	5.16295	56.5945	-19.2145	37.38	3978.59	3431.84	-2452.85	-1666.24	1525.74	1765.6	36.3786	-36.3934	-0.0148228	0	12.8457	-12.8457	6.89678	13.6663	6.76947	-2573.83	-3838.61	41.3189	34.7371	2615.15	3873.35	0.771801	1.09538	1.86718
CHEMBL401526	COc1ccc2nc(NS(=O)(=O)c3ccccc3)sc2c1	0	1.1	train	0	Correct	0.788468	1.18091	9.77824	-8.59733	5.68099	5.04581	0.635183	2206.96	48.4445	-2186.34	-40.6644	20.6169	7.78018	56.5945	48.3155	104.91	3978.59	3431.84	-2177.94	-1311.8	1800.65	2120.04	36.3786	-36.5388	-0.160268	0.00849986	12.8457	-12.8372	5.35802	12.1275	6.76947	-2565.58	-3826.56	49.5742	46.7826	2615.15	3873.35	0.771801	1.20758	1.97938
CHEMBL478899	O=C1/C(=C/c2ccc(OC3CCCCO3)cc2)CC/C1=C\c1ccc(OC2CCCCO2)cc1	0	1.1	train	0	Correct	0.793222	1.49144	9.77824	-8.2868	5.88303	5.04581	0.837225	2206.96	48.4445	-2192.01	-33.4999	14.9446	14.9446	56.5945	-2.60448	53.99	3978.59	3431.84	-1770.64	-882.403	2207.95	2549.44	36.3786	-36.4938	-0.11528	0	12.8457	-12.8457	12.771	19.5405	6.76947	-2561.84	-3829.03	53.3135	44.3209	2615.15	3873.35	0.771801	1.09368	1.86548
CHEMBL4160506	O=C(NCC12C3CCC4C3C3C(CCC31)C42)C1CCCCC1	0	1.1	validation	0	Correct	0.811595	5.98307	9.77824	-3.79517	11.11	5.04581	6.06422	2206.96	48.4445	-2201.32	-45.8798	5.64088	2.56471	56.5945	-27.4945	29.1	3978.59	3431.84	-2100.24	-961.918	1878.35	2469.92	36.3786	-36.4028	-0.0242474	0.078236	12.8457	-12.7674	6.82864	13.5981	6.76947	-2578.33	-3845.02	36.8272	28.3257	2615.15	3873.35	0.771801	9.33899	10.1108
CHEMBL1163740	Nc1ccccc1C(=O)N1CCC(C(=O)c2ccc(F)cc2)CC1	0	1.1	train	0	Correct	0.827527	1.11055	9.77824	-8.66769	5.74124	5.04581	0.695438	2206.96	48.4445	-2193.3	-43.2832	13.6594	5.16136	56.5945	6.80552	63.4	3978.59	3431.84	-2451.24	-1658.39	1527.35	1773.45	36.3786	-36.4454	-0.0668098	0	12.8457	-12.8457	6.47413	13.2436	6.76947	-2572.34	-3836.53	42.8174	36.8167	2615.15	3873.35	0.771801	1.05057	1.82237
CHEMBL371074	Cc1c(Cl)cccc1S(=O)(=O)Nc1nc(-c2ccccc2)co1	0	1.1	train	0	Correct	0.829077	0.745308	9.77824	-9.03293	6.9544	5.04581	1.90859	2206.96	48.4445	-2186.75	-40.3848	20.2089	8.05976	56.5945	23.9855	80.58	3978.59	3431.84	-2208.81	-1366.57	1769.78	2065.27	36.3786	-36.5863	-0.2077	0.0073611	12.8457	-12.8383	6.34452	13.114	6.76947	-2561.3	-3819.7	53.8563	53.6497	2615.15	3873.35	0.771801	1.28319	2.05499
CHEMBL1163155	O=C(c1ccc(F)cc1)C1CCN(C(=O)c2cccc(F)c2)CC1	0	1.1	train	0	Correct	0.836552	1.09536	9.77824	-8.68288	5.3495	5.04581	0.30369	2206.96	48.4445	-2193.31	-43.2816	13.6463	5.16295	56.5945	-19.2145	37.38	3978.59	3431.84	-2535.58	-1755.68	1443.01	1676.15	36.3786	-36.3816	-0.00302419	0	12.8457	-12.8457	6.27474	13.0442	6.76947	-2572.67	-3837.45	42.4824	35.9006	2615.15	3873.35	0.771801	0.949134	1.72093
CHEMBL3672903	O=C(c1cc2ncc(Br)cn2n1)N1CCc2cc(Cl)nnc2CC1	0	1.1	train	0	Correct	0.867502	1.49061	9.77824	-8.28763	6.04308	5.04581	0.997273	2206.96	48.4445	-2179.99	-45.8444	26.9725	2.60014	56.5945	19.6855	76.28	3978.59	3431.84	-2223.5	-1362.57	1755.09	2069.27	36.3786	-36.261	0.117614	0	12.8457	-12.8457	8.05774	14.8272	6.76947	-2551.81	-3821.27	63.3406	52.0798	2615.15	3873.35	0.771801	1.27034	2.04214
CHEMBL1163672	O=C(c1ccc(F)cc1)C1CCN(C(=O)c2cccc(Cl)c2)CC1	0	1.1	train	0	Correct	0.867647	1.19004	9.77824	-8.5882	5.3495	5.04581	0.30369	2206.96	48.4445	-2193.31	-43.2816	13.6463	5.16295	56.5945	-19.2145	37.38	3978.59	3431.84	-2416.51	-1623.81	1562.08	1808.03	36.3786	-36.3845	-0.00592614	0	12.8457	-12.8457	7.03067	13.8001	6.76947	-2569.93	-3834.71	45.2224	38.6406	2615.15	3873.35	0.771801	1.12686	1.89866
CHEMBL1082768	O=C(CCn1nnnc1-c1cccc(Cl)c1)c1ccccc1	0	1.1	train	0	Correct	0.874916	0.759167	9.77824	-9.01907	4.21855	5.04581	-0.827255	2206.96	48.4445	-2189.18	-45.8892	17.7777	2.55535	56.5945	4.07552	60.67	3978.59	3431.84	-2608.71	-1862.02	1369.88	1569.82	36.3786	-36.4308	-0.0522031	0	12.8457	-12.8457	5.67189	12.4414	6.76947	-2578.59	-3839.23	36.5616	34.1154	2615.15	3873.35	0.771801	0.461015	1.23282
CHEMBL552943	CCN(CC)C(=O)c1ccc(CNS(=O)(=O)c2cccc(Cl)c2)cc1	0	1.1	train	0	Correct	0.880652	0.899179	9.77824	-8.87906	6.04638	5.04581	1.00057	2206.96	48.4445	-2187.24	-40.9339	19.715	7.51063	56.5945	18.2655	74.86	3978.59	3431.84	-2112.08	-1317.39	1866.51	2114.45	36.3786	-36.4565	-0.0779593	0.00849986	12.8457	-12.8372	8.38849	15.158	6.76947	-2563.92	-3822.19	51.2309	51.1597	2615.15	3873.35	0.771801	1.08197	1.85377
CHEMBL3672909	Cc1nc2c(s1)CCN(C(=O)c1cc3ncc(Cl)cn3n1)CC2	0	1.1	train	0	Correct	0.881694	1.72229	9.77824	-8.05595	6.15274	5.04581	1.10693	2206.96	48.4445	-2182.52	-45.8452	24.4343	2.5993	56.5945	35.0355	91.63	3978.59	3431.84	-2183.32	-1298.41	1795.27	2133.43	36.3786	-36.2927	0.0858908	0	12.8457	-12.8457	7.29396	14.0634	6.76947	-2565	-3831.9	50.1557	41.4441	2615.15	3873.35	0.771801	1.93766	2.70946
CHEMBL1270589	CO/N=C1\CC[C@@]2(C)[C@@H](CC[C@]3(C)[C@@H]2C(=O)C=C2[C@@H]4C[C@@](C)(C(=O)O)CC[C@]4(C)CC[C@]23C)C1(C)C	0	1.1	train	0	Correct	0.884416	6.75905	9.77824	-3.01919	23.2173	5.04581	18.1715	2206.96	48.4445	-2193.9	-38.3057	13.0627	10.1389	56.5945	19.3655	75.96	3978.59	3431.84	-205.01	1406.93	3773.58	4838.77	36.3786	-36.376	0.00254018	0.605535	12.8457	-12.2401	17.0231	23.7925	6.76947	-2522.84	-3783.03	92.3177	90.3137	2615.15	3873.35	0.771801	17.3126	18.0844
CHEMBL392865	Cc1ccc(C23CC4CC(CC(C(=O)N5CCN(CCc6ccccc6)CC5)(C4)C2)C3)cc1	0	1.1	train	0	Correct	0.890085	5.02413	9.77824	-4.75411	11.308	5.04581	6.26219	2206.96	48.4445	-2197.42	-45.8298	9.53825	2.61476	56.5945	-33.0445	23.55	3978.59	3431.84	-1188.98	-8.93942	2789.61	3422.9	36.3786	-36.2882	0.0904031	0.0456002	12.8457	-12.8001	13.3693	20.1388	6.76947	-2554.47	-3819.52	60.6852	53.8237	2615.15	3873.35	0.771801	7.02862	7.80042
CHEMBL1689171	CC1(C)NC(=O)CC[C@@]2(C)[C@H]1CC[C@]1(C)[C@@H]2C(=O)C=C2[C@@H]3C[C@@](C)(C(=O)O)CC[C@]3(C)CC[C@]21C	0	1.1	train	0	Correct	0.893419	6.47173	9.77824	-3.30651	22.8658	5.04581	17.82	2206.96	48.4445	-2194.08	-38.5278	12.8763	9.91669	56.5945	26.8755	83.47	3978.59	3431.84	-268.708	1318.4	3709.88	4750.24	36.3786	-36.3651	0.0134527	0.559891	12.8457	-12.2858	16.0758	22.8453	6.76947	-2524	-3781.87	91.1516	91.4799	2615.15	3873.35	0.771801	16.6681	17.4399
CHEMBL1163966	O=C(c1ccc(F)cc1)C1CCN(C(=O)c2ccc(N3CCOCC3)cc2)CC1	0	1.1	train	0	Correct	0.90028	1.47479	9.77824	-8.30345	6.29819	5.04581	1.25239	2206.96	48.4445	-2189.35	-40.2638	17.6054	8.18072	56.5945	-6.74448	49.85	3978.59	3431.84	-2091.82	-1232.16	1886.77	2199.68	36.3786	-36.2498	0.128784	0	12.8457	-12.8457	9.58067	16.3501	6.76947	-2563.95	-3830.11	51.2047	43.2353	2615.15	3873.35	0.771801	1.50951	2.28131
CHEMBL3339180	O=C(O)c1ccc(-c2cccc(S(=O)(=O)N3CCC(c4cnco4)CC3)n2)cc1	0	1.1	train	0	Correct	0.907128	1.56543	9.77824	-8.21281	7.92744	5.04581	2.88163	2206.96	48.4445	-2180.98	-35.5541	25.9816	12.8904	56.5945	65.3855	121.98	3978.59	3431.84	-1797.15	-848.342	2181.44	2583.5	36.3786	-36.2547	0.123888	0.0172926	12.8457	-12.8284	8.86629	15.6358	6.76947	-2555.03	-3819.19	60.1282	54.1543	2615.15	3873.35	0.771801	1.71464	2.48644
CHEMBL3314625	COc1ccc(S(=O)(=O)Nc2cccc(O)c2)c2c1CCCC2	0	1.1	train	0	Correct	0.910446	1.37291	9.77824	-8.40533	7.04417	5.04581	1.99837	2206.96	48.4445	-2190.07	-38.1009	16.8899	10.3436	56.5945	27.4155	84.01	3978.59	3431.84	-2121.25	-1231.19	1857.34	2200.65	36.3786	-36.385	-0.00640683	0.0073611	12.8457	-12.8383	6.307	13.0765	6.76947	-2564.49	-3822.13	50.6667	51.2164	2615.15	3873.35	0.771801	1.50561	2.27741
CHEMBL3764111	CC(C)C1=CC[C@H](CSc2ccc3ccccc3c2)[C@@]12C=CC(=O)CC2	0	1.1	train	0	Correct	0.919823	3.03771	9.77824	-6.74053	8.07896	5.04581	3.03316	2206.96	48.4445	-2201.29	-45.9105	5.67071	2.53403	56.5945	-14.2245	42.37	3978.59	3431.84	-1615	-601.428	2363.59	2830.41	36.3786	-36.3849	-0.00637185	0.0491046	12.8457	-12.7966	9.62015	16.3896	6.76947	-2563.81	-3825	51.3433	48.3508	2615.15	3873.35	0.771801	4.63803	5.40983
CHEMBL2324360	COc1cccc(N(C)C(=O)c2ccc(-c3cccc(OC)c3F)s2)c1	0	1.1	train	0	Correct	0.920837	1.31704	9.77824	-8.4612	6.92022	5.04581	1.87441	2206.96	48.4445	-2189.89	-40.3294	17.0684	8.11513	56.5945	10.4155	67.01	3978.59	3431.84	-2085.98	-1201.75	1892.61	2230.09	36.3786	-36.297	0.0815501	0	12.8457	-12.8457	8.70135	15.4708	6.76947	-2559.47	-3819.32	55.6851	54.0242	2615.15	3873.35	0.771801	1.77856	2.55036
CHEMBL1082499	O=C(CCc1cnnn1Cc1ccccc1)c1ccccc1	0	1.1	validation	0	Correct	0.922398	0.765264	9.77824	-9.01298	3.40385	5.04581	-1.64196	2206.96	48.4445	-2194.8	-45.8896	12.1558	2.55492	56.5945	-8.81448	47.78	3978.59	3431.84	-2655.39	-1933.24	1323.2	1498.6	36.3786	-36.3869	-0.00829232	0	12.8457	-12.8457	5.45259	12.2221	6.76947	-2584.99	-3847.02	30.1595	26.3257	2615.15	3873.35	0.771801	0.287814	1.05962
CHEMBL1269984	CC(=O)N[C@@H]1CC[C@@]2(C)[C@@H](CC[C@]3(C)[C@@H]2C(=O)C=C2[C@@H]4C[C@@](C)(C(=O)O)CC[C@]4(C)CC[C@]23C)C1(C)C	0	1.1	train	0	Correct	0.922649	7.05863	9.77824	-2.71961	23.4479	5.04581	18.4021	2206.96	48.4445	-2194.21	-38.6492	12.7453	9.79534	56.5945	26.8755	83.47	3978.59	3431.84	-91.479	1544.07	3887.11	4975.91	36.3786	-36.381	-0.00245047	0.626711	12.8457	-12.219	17.6532	24.4227	6.76947	-2522.17	-3781.7	92.9856	91.6496	2615.15	3873.35	0.771801	17.9517	18.7235
CHEMBL1270093	CC(=O)N[C@H]1CC[C@@]2(C)[C@@H](CC[C@]3(C)[C@@H]2C(=O)C=C2[C@@H]4C[C@@](C)(C(=O)O)CC[C@]4(C)CC[C@]23C)C1(C)C	0	1.1	train	0	Correct	0.922649	7.05863	9.77824	-2.71961	23.4479	5.04581	18.4021	2206.96	48.4445	-2194.21	-38.6492	12.7453	9.79534	56.5945	26.8755	83.47	3978.59	3431.84	-91.479	1544.07	3887.11	4975.91	36.3786	-36.381	-0.00245047	0.626711	12.8457	-12.219	17.6532	24.4227	6.76947	-2522.17	-3781.7	92.9856	91.6496	2615.15	3873.35	0.771801	17.9517	18.7235
CHEMBL1084561	O=C(CCc1cnnn1-c1ccsc1)c1ccccc1	0	1.1	train	0	Correct	0.927233	0.826493	9.77824	-8.95175	3.71691	5.04581	-1.3289	2206.96	48.4445	-2191.8	-45.8895	15.1562	2.55501	56.5945	19.4255	76.02	3978.59	3431.84	-2635.59	-1895.45	1343	1536.39	36.3786	-36.3841	-0.00553614	0	12.8457	-12.8457	4.81553	11.585	6.76947	-2585.88	-3843.57	29.273	29.7766	2615.15	3873.35	0.771801	0.422913	1.19471
CHEMBL194096	COC(=O)Cc1c(Cl)cccc1S(=O)(=O)Nc1nc(C)co1	0	1.1	train	0	Correct	0.937681	0.757761	9.77824	-9.02048	6.33253	5.04581	1.28672	2206.96	48.4445	-2181.74	-35.2822	25.2187	13.1623	56.5945	50.2855	106.88	3978.59	3431.84	-2374.27	-1561.63	1604.32	1870.21	36.3786	-36.5601	-0.1815	0.0073611	12.8457	-12.8383	5.98137	12.7508	6.76947	-2563.63	-3815.74	51.5202	57.6031	2615.15	3873.35	0.771801	1.10078	1.87258
CHEMBL1164556	Cc1ccc(C(=O)N2CCC(C(=O)c3ccc(F)cc3)CC2)cc1	0	1.1	train	0	Correct	0.939365	1.17577	9.77824	-8.60247	5.20882	5.04581	0.163009	2206.96	48.4445	-2195.83	-43.2811	11.1243	5.1634	56.5945	-19.2145	37.38	3978.59	3431.84	-2460.45	-1676.92	1518.14	1754.92	36.3786	-36.3941	-0.0155381	0	12.8457	-12.8457	6.89678	13.6663	6.76947	-2573.83	-3839.61	41.3189	33.7371	2615.15	3873.35	0.771801	1.0196	1.7914
CHEMBL1163768	O=C(c1ccc(F)cc1)C1CCN(C(=O)c2cccc(Br)c2)CC1	0	1.1	validation	0	Correct	0.940943	1.29401	9.77824	-8.48423	5.3495	5.04581	0.30369	2206.96	48.4445	-2193.31	-43.2816	13.6463	5.16295	56.5945	-19.2145	37.38	3978.59	3431.84	-2339.32	-1540.5	1639.27	1891.34	36.3786	-36.3859	-0.00731881	0	12.8457	-12.8457	7.86074	14.6302	6.76947	-2562.53	-3827.3	52.6242	46.0424	2615.15	3873.35	0.771801	1.32202	2.09382
CHEMBL1163685	COc1ccccc1C(=O)N1CCC(C(=O)c2ccc(F)cc2)CC1	0	1.1	train	0	Correct	0.942207	1.1663	9.77824	-8.61194	5.85119	5.04581	0.805387	2206.96	48.4445	-2193.03	-40.48	13.929	7.96453	56.5945	-9.98448	46.61	3978.59	3431.84	-2419.9	-1620.78	1558.69	1811.06	36.3786	-36.4919	-0.113305	0	12.8457	-12.8457	7.30503	14.0745	6.76947	-2569.84	-3832.95	45.3151	40.3971	2615.15	3873.35	0.771801	1.11429	1.8861
CHEMBL590233	CC1(C)[C@@H](O)CC[C@@]2(C)[C@H]1CC[C@]1(C)[C@@H]2C(=O)C=C2[C@@H]3C[C@@](C)(C(=O)NC[C@H](O)[C@@H](O)[C@H](O)[C@H](O)CO)CC[C@]3(C)CC[C@]21C	0	1.1	train	0	Correct	0.9462	7.19746	9.77824	-2.58078	26.0909	5.04581	21.0451	2206.96	48.4445	-2184.06	-28.5169	22.9014	19.9277	56.5945	110.956	167.55	3978.59	3431.84	319.273	2002.77	4297.86	5434.61	36.3786	-36.3544	0.0241365	0.623184	12.8457	-12.2225	21.7046	28.4741	6.76947	-2500.86	-3765.99	114.294	107.353	2615.15	3873.35	0.771801	18.3598	19.1316
CHEMBL1164555	CS(=O)(=O)Nc1cccc(C(=O)N2CCC(C(=O)c3ccc(F)cc3)CC2)c1	0	1.1	train	0	Correct	0.950061	1.2989	9.77824	-8.47934	6.68925	5.04581	1.64344	2206.96	48.4445	-2184.89	-38.5395	22.065	9.90502	56.5945	35.3355	91.93	3978.59	3431.84	-2043.87	-1208.09	1934.72	2223.75	36.3786	-36.395	-0.0164565	0	12.8457	-12.8457	8.82527	15.5947	6.76947	-2564.5	-3825.61	50.655	47.7374	2615.15	3873.35	0.771801	1.3246	2.0964
CHEMBL1165588	N#Cc1ccccc1C(=O)N1CCC(C(=O)c2ccc(F)cc2)CC1	0	1.1	validation	0	Correct	0.951496	1.14279	9.77824	-8.63545	5.85119	5.04581	0.805387	2206.96	48.4445	-2193.35	-43.2749	13.6104	5.16966	56.5945	4.57552	61.17	3978.59	3431.84	-2416.78	-1612.81	1561.81	1819.03	36.3786	-36.4075	-0.0289422	0	12.8457	-12.8457	6.84399	13.6135	6.76947	-2570.5	-3833.61	44.6512	39.7339	2615.15	3873.35	0.771801	1.09118	1.86298
CHEMBL477061	O=C1/C(=C/c2ccc(OC3CCCCO3)cc2)CCC/C1=C\c1ccc(OC2CCCCO2)cc1	0	1.1	train	0	Correct	0.953089	1.63739	9.77824	-8.14085	5.91362	5.04581	0.867809	2206.96	48.4445	-2192	-33.4899	14.9547	14.9547	56.5945	-2.60448	53.99	3978.59	3431.84	-1664.87	-767.431	2313.72	2664.41	36.3786	-36.4883	-0.109756	0	12.8457	-12.8457	13.4781	20.2476	6.76947	-2558.84	-3825.69	56.3135	47.653	2615.15	3873.35	0.771801	1.12358	1.89538
CHEMBL1269275	CONC(=O)[C@@]1(C)CC[C@]2(C)CC[C@]3(C)C(=CC(=O)[C@@H]4[C@@]5(C)CC[C@H](OC(C)=O)C(C)(C)[C@@H]5CC[C@]43C)[C@@H]2C1	0	1.1	train	0	Correct	0.961178	7.07743	9.77824	-2.70081	23.9668	5.04581	18.921	2206.96	48.4445	-2190.96	-35.2947	15.9949	13.1498	56.5945	25.1055	81.7	3978.59	3431.84	-20.3224	1623.85	3958.27	5055.69	36.3786	-36.2694	0.109188	0.618592	12.8457	-12.2271	19.0225	25.792	6.76947	-2517.9	-3775.37	97.2581	97.9779	2615.15	3873.35	0.771801	17.9555	18.7273
CHEMBL2409609	O=S1(=O)N=C(N[C@H](CO)c2ccccc2)O[C@H]2CCCC[C@H]21	0	1.1	train	0	Correct	0.963803	1.2299	9.77824	-8.54834	6.37747	5.04581	1.33167	2206.96	48.4445	-2186.63	-37.8026	20.3326	10.6419	56.5945	39.7755	96.37	3978.59	3431.84	-2324.63	-1491.31	1653.96	1940.53	36.3786	-36.6336	-0.254988	0.0107516	12.8457	-12.8349	5.61602	12.3855	6.76947	-2567.27	-3830.7	47.8809	42.6458	2615.15	3873.35	0.771801	1.39074	2.16254
CHEMBL555364	O=C(O)CC1(CC(=O)NCc2ccc(F)cc2Cl)CCCC1	0	1.1	train	0	Correct	0.965228	0.952197	9.77824	-8.82604	5.66648	5.04581	0.620673	2206.96	48.4445	-2191.55	-41.1073	15.4038	7.33728	56.5945	9.80552	66.4	3978.59	3431.84	-2641.68	-1900.19	1336.91	1531.65	36.3786	-36.4191	-0.0405097	0	12.8457	-12.8457	6.18789	12.9574	6.76947	-2577.31	-3831.55	37.8458	41.7968	2615.15	3873.35	0.771801	2.17479	2.94659
CHEMBL1271303	CC1(C)[C@@H](O)CC[C@@]2(C)[C@H]1CC[C@]1(C)[C@@H]2C(=O)C=C2[C@@H]3C[C@@](C)(C(=O)NO)CC[C@]3(C)CC[C@]21C	0	1.1	train	0	Correct	0.965385	6.8279	9.77824	-2.95034	23.4581	5.04581	18.4123	2206.96	48.4445	-2194.28	-38.4601	12.6831	9.98445	56.5945	30.0355	86.63	3978.59	3431.84	-275.388	1322.56	3703.2	4754.4	36.3786	-36.3476	0.0309838	0.623184	12.8457	-12.2225	16.1922	22.9616	6.76947	-2523.23	-3786.37	91.926	86.9817	2615.15	3873.35	0.771801	17.6155	18.3873
CHEMBL196782	Cc1c(Cl)cccc1S(=O)(=O)Nc1nc(-c2ccc(C#N)cc2)co1	0	1.1	train	0	Correct	0.965588	0.838082	9.77824	-8.94016	7.48122	5.04581	2.43541	2206.96	48.4445	-2184.27	-40.3819	22.6859	8.0626	56.5945	47.7755	104.37	3978.59	3431.84	-2102.14	-1236.75	1876.45	2195.09	36.3786	-36.5873	-0.208777	0.0073611	12.8457	-12.8383	7.21438	13.9839	6.76947	-2556.96	-3816.36	58.1886	56.982	2615.15	3873.35	0.771801	1.39467	2.16647
CHEMBL3672908	CC(C)c1nc2c(s1)CCN(C(=O)c1cc3ncc(Br)cn3n1)CC2	0	1.1	train	0	Correct	0.96696	2.30384	9.77824	-7.4744	6.50683	5.04581	1.46103	2206.96	48.4445	-2182.4	-45.8442	24.5626	2.60031	56.5945	35.0355	91.63	3978.59	3431.84	-1904.57	-973.544	2074.02	2458.29	36.3786	-36.3077	0.0708668	0	12.8457	-12.8457	9.70138	16.4709	6.76947	-2548.69	-3819.89	66.4595	53.4609	2615.15	3873.35	0.771801	2.40527	3.17707
CHEMBL3219694	Cc1nnc(SCC(=O)c2ccc(O)c(O)c2)s1	0	1.1	train	0	Correct	0.971356	1.05592	9.77824	-8.72232	3.39255	5.04581	-1.65325	2206.96	48.4445	-2187.36	-40.868	19.5968	7.57653	56.5945	80.2555	136.85	3978.59	3431.84	-2672.07	-1954.91	1306.52	1476.92	36.3786	-36.2978	0.080814	0	12.8457	-12.8457	4.31628	11.0858	6.76947	-2579.37	-3847.34	35.7786	26.0041	2615.15	3873.35	0.771801	0.931394	1.7032
CHEMBL1164374	O=C(c1ccc(F)cc1)C1CCN(C(=O)c2ccc(F)cc2)CC1	0	1.1	validation	0	Correct	0.972978	1.09687	9.77824	-8.68137	5.20882	5.04581	0.163009	2206.96	48.4445	-2193.32	-43.2811	13.6426	5.1634	56.5945	-19.2145	37.38	3978.59	3431.84	-2536.77	-1758.04	1441.82	1673.8	36.3786	-36.375	0.00360791	0	12.8457	-12.8457	6.27474	13.0442	6.76947	-2572.67	-3839.03	42.4824	34.3189	2615.15	3873.35	0.771801	0.925189	1.69699
CHEMBL3219680	COc1ccc(C(=O)CSc2nnc(N)s2)cc1	0	1.1	train	0	Correct	0.973303	1.017	9.77824	-8.76123	2.93814	5.04581	-2.10767	2206.96	48.4445	-2187.09	-43.1091	19.8648	5.33541	56.5945	75.0455	131.64	3978.59	3431.84	-2671.26	-1963.73	1307.33	1468.1	36.3786	-36.3416	0.0369444	0	12.8457	-12.8457	4.4848	11.2543	6.76947	-2581.45	-3847.56	33.6999	25.7835	2615.15	3873.35	0.771801	0.686435	1.45824
CHEMBL4159148	CC12CC34CN(C(=O)C5CCCCC5)CC35CC1(C)C(C)(C5)C2(C)C4	0	1.1	validation	0	Correct	0.97406	7.14767	9.77824	-2.63057	22.07	5.04581	17.0242	2206.96	48.4445	-2200.84	-45.8488	6.11814	2.59574	56.5945	-36.2845	20.31	3978.59	3431.84	-1431.06	1.99634	2547.53	3433.83	36.3786	-36.4137	-0.0351199	1.36872	12.8457	-11.477	9.94151	16.711	6.76947	-2553.83	-3832.02	61.3255	41.3255	2615.15	3873.35	0.771801	19.7077	20.4795
CHEMBL2036426	O=C(O)CN1CCCN(c2ccccc2)S1(=O)=O	0	1.1	train	0	Correct	0.977701	0.754661	9.77824	-9.02358	5.47405	5.04581	0.428247	2206.96	48.4445	-2186.82	-38.6464	20.1338	9.79811	56.5945	29.7055	86.3	3978.59	3431.84	-2623.37	-1843.64	1355.22	1588.19	36.3786	-36.3934	-0.0148421	0.0174122	12.8457	-12.8283	3.12408	9.89355	6.76947	-2575.71	-3834.91	39.4399	38.438	2615.15	3873.35	0.771801	0.993104	1.76491
CHEMBL452101	O=C1/C(=C/c2ccc(O)cc2)CC/C1=C\c1ccc(O)cc1	0	1.1	train	0	Correct	0.980761	0.856291	9.77824	-8.92195	4.15995	5.04581	-0.885859	2206.96	48.4445	-2199.34	-40.8229	7.62166	7.62166	56.5945	0.935522	57.53	3978.59	3431.84	-2537.32	-1764.34	1441.27	1667.5	36.3786	-36.3996	-0.0210672	0	12.8457	-12.8457	5.22092	11.9904	6.76947	-2582.5	-3849.02	32.6567	24.3284	2615.15	3873.35	0.771801	0.548243	1.32004
CHEMBL374318	Nc1c(Cl)cc(C(=O)N(C2CC2)[C@H]2CC[C@@H](C(=O)NCC(=O)O)CC2)cc1Cl	0	1.1	train	0	Correct	0.981638	1.71329	9.77824	-8.06495	7.05854	5.04581	2.01274	2206.96	48.4445	-2183.17	-38.5584	23.7912	9.88612	56.5945	56.1355	112.73	3978.59	3431.84	-2013.61	-1112.11	1964.98	2319.73	36.3786	-36.2773	0.101302	0	12.8457	-12.8457	10.0313	16.8008	6.76947	-2552.7	-3810.18	62.4527	63.1701	2615.15	3873.35	0.771801	2.35562	3.12742
CHEMBL3672902	Cc1nc2c(s1)CCN(C(=O)c1cc3ncc(Br)cn3n1)CC2	0	1.1	train	0	Correct	0.981684	1.81742	9.77824	-7.96082	6.15274	5.04581	1.10693	2206.96	48.4445	-2182.52	-45.8452	24.4343	2.5993	56.5945	35.0355	91.63	3978.59	3431.84	-2108.43	-1216.5	1870.16	2215.34	36.3786	-36.3019	0.0766295	0	12.8457	-12.8457	8.12403	14.8935	6.76947	-2556.37	-3823.89	58.7875	49.4609	2615.15	3873.35	0.771801	2.07883	2.85063
CHEMBL3314622	COc1ccc(S(=O)(=O)Nc2ccc(O)c3c2CCCC3)cc1	0	1.1	train	0	Correct	0.981818	1.2856	9.77824	-8.49264	6.56541	5.04581	1.5196	2206.96	48.4445	-2190.05	-38.103	16.907	10.3415	56.5945	27.4155	84.01	3978.59	3431.84	-2170.18	-1304.38	1808.41	2127.46	36.3786	-36.3836	-0.00502284	0.00849986	12.8457	-12.8372	6.307	13.0765	6.76947	-2565.99	-3828.85	49.1631	44.4952	2615.15	3873.35	0.771801	1.25328	2.02508
CHEMBL1911380	N#CC1(CC(=O)O)C2CC3CC(C2)CC1C3	0	1.1	validation	0	Correct	0.982802	2.78818	9.77824	-6.99006	6.74479	5.04581	1.69898	2206.96	48.4445	-2199.64	-43.6313	7.3162	4.8132	56.5945	4.49552	61.09	3978.59	3431.84	-2827.74	-1993.27	1150.85	1438.57	36.3786	-36.4093	-0.0307548	0.0589256	12.8457	-12.7868	2.58524	9.35472	6.76947	-2585.99	-3848.52	29.1627	24.8235	2615.15	3873.35	0.771801	4.00591	4.77771
CHEMBL1650721	O=c1ccc2cc(-c3ccc(Cl)cc3)ccc2o1	0	1.1	train	0	Correct	0.98331	0.812118	9.77824	-8.96612	3.73132	5.04581	-1.31449	2206.96	48.4445	-2198.82	-42.8292	8.14041	5.61538	56.5945	-26.3845	30.21	3978.59	3431.84	-2772.39	-2023.55	1206.2	1408.29	36.3786	-36.3888	-0.0102156	0	12.8457	-12.8457	3.37707	10.1465	6.76947	-2582.59	-3850.4	32.564	22.948	2615.15	3873.35	0.771801	0.34435	1.11615
CHEMBL2402444	C=C1[C@H]2CC[C@H]3[C@]4(C)CCC[C@@](C)(C(=O)O)[C@H]4CC[C@]3(C2)[C@H]1O	0	1.1	train	0	Correct	0.983877	4.63309	9.77824	-5.14515	14.446	5.04581	9.40017	2206.96	48.4445	-2199.57	-41.0594	7.38513	7.38513	56.5945	0.935522	57.53	3978.59	3431.84	-1799.93	-648.286	2178.66	2783.55	36.3786	-36.3943	-0.0157144	0.186148	12.8457	-12.6595	7.70656	14.476	6.76947	-2557.5	-3824.03	57.653	49.3209	2615.15	3873.35	0.771801	10.4791	11.2509
CHEMBL1269271	CC1(C)[C@@H](NS(=O)(=O)CCC(=O)O)CC[C@@]2(C)[C@H]1CC[C@]1(C)[C@@H]2C(=O)C=C2[C@@H]3C[C@@](C)(C(=O)O)CC[C@]3(C)CC[C@]21C	0	1.1	train	0	Correct	0.984294	7.37991	9.77824	-2.39833	24.7343	5.04581	19.6884	2206.96	48.4445	-2183.45	-31.3737	23.5085	17.0708	56.5945	89.6255	146.22	3978.59	3431.84	452.453	2178.56	4431.04	5610.4	36.3786	-36.4424	-0.0637879	0.626711	12.8457	-12.219	19.9431	26.7126	6.76947	-2508.33	-3760.41	106.822	112.936	2615.15	3873.35	0.771801	18.3692	19.141
CHEMBL1800124	Cc1c(Cl)cccc1Oc1cccn2c(C3CCC(=O)CC3)nnc12	0	1.1	train	0	Correct	0.986051	1.26133	9.77824	-8.51691	6.57225	5.04581	1.52645	2206.96	48.4445	-2188.88	-42.7605	18.0786	5.68405	56.5945	-0.104478	56.49	3978.59	3431.84	-2233.63	-1359.63	1744.96	2072.21	36.3786	-36.3148	0.0637223	0	12.8457	-12.8457	7.89244	14.6619	6.76947	-2563.54	-3829.75	51.6166	43.5936	2615.15	3873.35	0.771801	1.51085	2.28265
CHEMBL476220	O=C(/C=C/c1ccc(F)cc1)/C=C/c1ccc(F)cc1	0	1.1	train	0	Correct	0.986892	0.455398	9.77824	-9.32284	2.25249	5.04581	-2.79331	2206.96	48.4445	-2199.39	-45.9109	7.5693	2.53365	56.5945	-39.5245	17.07	3978.59	3431.84	-2902.52	-2244	1076.07	1187.83	36.3786	-36.3809	-0.00235477	0	12.8457	-12.8457	3.82291	10.5924	6.76947	-2588.16	-3854.52	26.9913	18.8278	2615.15	3873.35	0.771801	-0.235985	0.535816
CHEMBL481133	C[C@H]1CN(S(=O)(=O)c2ccc(Cl)c(Cl)c2)[C@H](C)CN1c1ncccc1Cl	0	1.1	train	0	Correct	0.986955	1.63992	9.77824	-8.13832	9.13991	5.04581	4.09411	2206.96	48.4445	-2180.95	-43.4418	26.0123	5.00269	56.5945	5.29552	61.89	3978.59	3431.84	-1564.5	-559.691	2414.09	2872.15	36.3786	-36.2791	0.099454	0.0169136	12.8457	-12.8288	9.93535	16.7048	6.76947	-2532.94	-3803.77	82.2177	69.5767	2615.15	3873.35	0.771801	3.14027	3.91208
CHEMBL1271200	CC(=O)O[C@H]1CC[C@@]2(C)[C@@H](CC[C@]3(C)[C@@H]2C(=O)C=C2[C@@H]4C[C@@](C)(C(N)=O)CC[C@]4(C)CC[C@]23C)C1(C)C	0	1.1	validation	0	Correct	0.988291	7.02232	9.77824	-2.75592	23.4479	5.04581	18.4021	2206.96	48.4445	-2194.21	-38.1014	12.7453	10.3431	56.5945	29.8655	86.46	3978.59	3431.84	-121.382	1505.47	3857.21	4937.3	36.3786	-36.3749	0.00363844	0.622539	12.8457	-12.2231	17.6916	24.4611	6.76947	-2522	-3781.7	93.1516	91.6496	2615.15	3873.35	0.771801	17.8335	18.6053
CHEMBL3672905	Cc1cnc2cc(C(=O)N3CCc4ncsc4CC3)nn2c1	0	1.1	validation	0	Correct	0.989319	1.56961	9.77824	-8.20863	5.58883	5.04581	0.543021	2206.96	48.4445	-2185.04	-45.8456	21.9182	2.59896	56.5945	35.0355	91.63	3978.59	3431.84	-2335.35	-1484.54	1643.24	1947.3	36.3786	-36.3407	0.0378811	0	12.8457	-12.8457	6.23742	13.0069	6.76947	-2571.55	-3838.13	43.6035	35.2162	2615.15	3873.35	0.771801	1.44533	2.21713
CHEMBL1269877	CON[C@H]1CC[C@@]2(C)[C@@H](CC[C@]3(C)[C@@H]2C(=O)C=C2[C@@H]4C[C@@](C)(C(=O)O)CC[C@]4(C)CC[C@]23C)C1(C)C.Cl	0	1.1	train	0	Correct	0.98983	6.98069	9.77824	-2.79755	23.2173	5.04581	18.1715	2206.96	48.4445	-2193.9	-38.3057	14.0627	10.1389	56.5945	19.0355	75.63	3978.59	3431.84	-189.544	1425.41	3796.5	4857.25	36.3786	-36.3619	0.0167124	0.626711	12.8457	-12.219	17.1532	25.1474	6.76947	-2522.84	-3783.03	92.3177	90.3137	2615.15	3873.35	0.771801	17.791	18.5628
CHEMBL1271410	CON[C@@H]1CC[C@@]2(C)[C@@H](CC[C@]3(C)[C@@H]2C(=O)C=C2[C@@H]4C[C@@](C)(C(=O)O)CC[C@]4(C)CC[C@]23C)C1(C)C.Cl	0	1.1	train	0	Correct	0.98983	6.98069	9.77824	-2.79755	23.2173	5.04581	18.1715	2206.96	48.4445	-2193.9	-38.3057	14.0627	10.1389	56.5945	19.0355	75.63	3978.59	3431.84	-189.544	1425.41	3796.5	4857.25	36.3786	-36.3619	0.0167124	0.626711	12.8457	-12.219	17.1532	25.1474	6.76947	-2522.84	-3783.03	92.3177	90.3137	2615.15	3873.35	0.771801	17.791	18.5628
CHEMBL3314615	CC(C)(C)c1ccc(S(=O)(=O)Oc2ccccc2O)cc1	0	1.1	train	0	Correct	0.990565	0.752854	9.77824	-9.02539	6.21847	5.04581	1.17266	2206.96	48.4445	-2192.94	-37.9015	14.0234	10.5431	56.5945	15.3855	71.98	3978.59	3431.84	-2439.81	-1662.16	1538.78	1769.68	36.3786	-36.3512	0.0273723	0.0902734	12.8457	-12.7554	5.63328	12.4028	6.76947	-2571.71	-3834.8	43.4387	38.5509	2615.15	3873.35	0.771801	1.18738	1.95918
CHEMBL35	NS(=O)(=O)c1cc(C(=O)O)c(NCc2ccco2)cc1Cl	0	1.1	train	0	Correct	0.991559	0.744868	9.77824	-9.03337	6.10385	5.04581	1.05805	2206.96	48.4445	-2183.04	-35.8171	23.9206	12.6274	56.5945	74.4155	131.01	3978.59	3431.84	-2478.22	-1693.38	1500.37	1738.46	36.3786	-36.3977	-0.0190911	0.00849986	12.8457	-12.8372	4.72782	11.4973	6.76947	-2566.82	-3822.38	48.331	50.9667	2615.15	3873.35	0.771801	0.935172	1.70697
CHEMBL3339187	O=S(=O)(c1cccc(-c2ccccc2)n1)N1CCCC(c2nnn[nH]2)C1	0	1.1	train	0	Correct	0.992069	1.36868	9.77824	-8.40956	6.87888	5.04581	1.83307	2206.96	48.4445	-2179.78	-43.4177	27.1749	5.02688	56.5945	56.5155	113.11	3978.59	3431.84	-1932.4	-1007.39	2046.19	2424.45	36.3786	-36.289	0.0895507	0.0172926	12.8457	-12.8284	7.41966	14.1891	6.76947	-2562.02	-3822.3	53.1328	51.05	2615.15	3873.35	0.771801	1.47485	2.24666
CHEMBL4281975	COc1cncc(Cc2ccc(-c3ccccc3F)nc2)c1	0	1.1	validation	0	Correct	0.992282	0.764153	9.77824	-9.01409	4.19946	5.04581	-0.846349	2206.96	48.4445	-2195.46	-45.6581	11.4944	2.78639	56.5945	-21.5845	35.01	3978.59	3431.84	-2666.88	-1925.06	1311.71	1506.77	36.3786	-36.3303	0.0482417	0	12.8457	-12.8457	5.39178	12.1612	6.76947	-2579.53	-3842.84	35.628	30.5033	2615.15	3873.35	0.771801	0.36068	1.13248
CHEMBL1650713	O=c1ccc2ccc(-c3ccc(Cl)cc3)cc2o1	0	1.1	train	0	Correct	0.992649	0.819316	9.77824	-8.95892	3.73412	5.04581	-1.31169	2206.96	48.4445	-2198.81	-42.8238	8.14581	5.62078	56.5945	-26.3845	30.21	3978.59	3431.84	-2776.07	-2028.07	1202.52	1403.77	36.3786	-36.3886	-0.0100506	0	12.8457	-12.8457	3.37707	10.1465	6.76947	-2582.59	-3850.07	32.564	23.2801	2615.15	3873.35	0.771801	0.332645	1.10445
CHEMBL1164653	O=C(c1ccc(F)cc1)C1CCN(C(=O)c2ccc(Cl)cc2)CC1	0	1.1	validation	0	Correct	0.993117	1.19276	9.77824	-8.58548	5.20882	5.04581	0.163009	2206.96	48.4445	-2193.32	-43.2811	13.6426	5.1634	56.5945	-19.2145	37.38	3978.59	3431.84	-2427.12	-1638.52	1551.47	1793.32	36.3786	-36.381	-0.00245501	0	12.8457	-12.8457	7.03067	13.8001	6.76947	-2569.93	-3837.66	45.2224	35.6888	2615.15	3873.35	0.771801	1.03992	1.81173
CHEMBL411313	COc1cc(/C=C2\CCC/C(=C\c3ccc(OC4CCCCO4)c(OC)c3)C2=O)ccc1OC1CCCCO1	0	1.1	train	0	Correct	0.993183	1.86107	9.77824	-7.91717	7.7795	5.04581	2.73369	2206.96	48.4445	-2186.34	-27.8245	20.62	20.62	56.5945	15.8555	72.45	3978.59	3431.84	-1389.07	-424.057	2589.52	3007.78	36.3786	-36.2342	0.144355	0	12.8457	-12.8457	16.1399	22.9094	6.76947	-2545.96	-3811.04	69.1908	62.3097	2615.15	3873.35	0.771801	1.56555	2.33735
CHEMBL2377204	COc1ccc(C)nc1NS(=O)(=O)c1ccc(-c2ccc(C#N)cc2)cc1	0	1.1	train	0	Correct	0.993811	1.11553	9.77824	-8.66271	6.84677	5.04581	1.80097	2206.96	48.4445	-2187.12	-40.6567	19.8392	7.78787	56.5945	43.8655	100.46	3978.59	3431.84	-1978.5	-1105.36	2000.09	2326.48	36.3786	-36.3426	0.0359838	0.00849986	12.8457	-12.8372	8.23519	15.0047	6.76947	-2560.44	-3822.85	54.7177	50.493	2615.15	3873.35	0.771801	0.938913	1.71071
CHEMBL2402456	C=C1[C@H]2C[C@H](O)[C@H]3[C@]4(C)CCC[C@@](C)(N=C=O)[C@H]4CC[C@]3(C2)[C@@H]1O	0	1.1	validation	0	Correct	0.993934	4.57755	9.77824	-5.20069	15.1572	5.04581	10.1114	2206.96	48.4445	-2196.46	-40.8523	10.4978	7.59221	56.5945	13.2955	69.89	3978.59	3431.84	-1746.47	-573.058	2232.12	2858.78	36.3786	-36.3662	0.0123328	0.150652	12.8457	-12.695	8.02402	14.7935	6.76947	-2556.67	-3815.03	58.4874	58.314	2615.15	3873.35	0.771801	10.3823	11.1541
CHEMBL3672912	Cn1c2c(sc1=O)CCN(C(=O)c1cc3ncc(Br)cn3n1)CC2	0	1.1	train	0	Correct	0.993935	1.93046	9.77824	-7.84778	7.14021	5.04581	2.0944	2206.96	48.4445	-2179.8	-43.3131	27.1634	5.13139	56.5945	44.1455	100.74	3978.59	3431.84	-1996.64	-1064.97	1981.95	2366.87	36.3786	-36.3071	0.0714513	0	12.8457	-12.8457	8.53227	15.3017	6.76947	-2549.7	-3821.22	65.4536	52.1251	2615.15	3873.35	0.771801	2.56935	3.34115
CHEMBL3220621	CCC[C@H]1C(=O)N(c2ccc(OC)cc2)[C@@H]1c1ccccc1OC	0	1.1	train	0	Correct	0.994208	1.46295	9.77824	-8.31529	6.09811	5.04581	1.0523	2206.96	48.4445	-2195.23	-40.2593	11.7238	8.18528	56.5945	-17.8245	38.77	3978.59	3431.84	-2366.7	-1504.68	1611.89	1927.16	36.3786	-36.4452	-0.0666181	0	12.8457	-12.8457	7.5902	14.3597	6.76947	-2573.67	-3831.8	41.4876	41.5428	2615.15	3873.35	0.771801	1.51012	2.28192
CHEMBL1163877	COc1ccc(C(=O)N2CCC(C(=O)c3ccc(F)cc3)CC2)c(OC)c1	0	1.1	train	0	Correct	0.994508	1.28388	9.77824	-8.49436	6.4098	5.04581	1.36399	2206.96	48.4445	-2190.23	-37.6786	16.7326	10.7659	56.5945	-0.754478	55.84	3978.59	3431.84	-2307.19	-1485.49	1671.4	1946.35	36.3786	-36.5218	-0.143236	0	12.8457	-12.8457	8.63593	15.4054	6.76947	-2565.17	-3827.84	49.9793	45.5037	2615.15	3873.35	0.771801	1.25126	2.02306
CHEMBL499915	CC1(C)[C@@H](OC(=O)CCC(=O)O)CC[C@@]2(C)[C@H]1CC[C@]1(C)[C@@H]2C(=O)C=C2[C@@H]3C[C@@](C)(C(=O)O)CC[C@]3(C)CC[C@]21C	0	1.1	train	0	Correct	0.994528	7.12606	9.77824	-2.65218	23.7425	5.04581	18.6967	2206.96	48.4445	-2189.24	-30.7259	17.7186	17.7186	56.5945	61.3755	117.97	3978.59	3431.84	17.66	1660.15	3996.25	5091.99	36.3786	-36.4032	-0.0246537	0.615898	12.8457	-12.2298	19.3311	26.1006	6.76947	-2515.18	-3775.04	99.9777	98.3097	2615.15	3873.35	0.771801	17.7932	18.565
CHEMBL589541	C#CCNC(=O)[C@@]1(C)CC[C@]2(C)CC[C@]3(C)C(=CC(=O)[C@@H]4[C@@]5(C)CC[C@H](O)C(C)(C)[C@@H]5CC[C@]43C)[C@@H]2C1	0	1.1	train	0	Correct	0.994807	6.95102	9.77824	-2.82721	23.3014	5.04581	18.2556	2206.96	48.4445	-2196.41	-40.8164	10.5465	7.62817	56.5945	9.80552	66.4	3978.59	3431.84	-114.369	1499.6	3864.22	4931.44	36.3786	-36.4199	-0.0413761	0.623184	12.8457	-12.2225	17.5294	24.2989	6.76947	-2521.84	-3784.03	93.3177	89.3175	2615.15	3873.35	0.771801	17.7278	18.4996
CHEMBL1163524	NS(=O)(=O)c1cccc(C(=O)N2CCC(C(=O)c3ccc(F)cc3)CC2)c1	0	1.1	train	0	Correct	0.994841	1.25941	9.77824	-8.51883	6.81425	5.04581	1.76845	2206.96	48.4445	-2185.42	-38.5143	21.5363	9.93022	56.5945	49.3255	105.92	3978.59	3431.84	-2072.63	-1220.49	1905.96	2211.35	36.3786	-36.3703	0.00830742	0.0098148	12.8457	-12.8359	7.90262	14.6721	6.76947	-2562.83	-3827.61	52.3192	45.7374	2615.15	3873.35	0.771801	1.31277	2.08457
CHEMBL3764932	CC(C)C1=CC(=O)[C@H](CO[Si](C)(C)C(C)(C)C)[C@@]12C=C[C@](C)(O)CC2	0	1.1	train	0	Correct	0.994922	2.91815	9.77824	-6.86009	10.4055	5.04581	5.35972	2206.96	48.4445	-2195.6	-40.4304	11.3629	8.01412	56.5945	-10.0645	46.53	3978.59	3431.84	-2102.49	-1173.99	1876.1	2257.85	36.3786	-36.4736	-0.0950587	2.32141	12.8457	-10.5243	11.5023	18.2718	6.76947	-2565.49	-3830.24	49.6593	43.1079	2615.15	3873.35	0.771801	8.85404	9.62584
CHEMBL607250	C=CCNC(=O)[C@@]1(C)CC[C@]2(C)CC[C@]3(C)C(=CC(=O)[C@@H]4[C@@]5(C)CC[C@H](O)C(C)(C)[C@@H]5CC[C@]43C)[C@@H]2C1	0	1.1	train	0	Correct	0.995233	6.98275	9.77824	-2.79549	23.3014	5.04581	18.2556	2206.96	48.4445	-2196.41	-40.8164	10.5465	7.62817	56.5945	9.80552	66.4	3978.59	3431.84	-80.6723	1532.31	3897.92	4964.15	36.3786	-36.3994	-0.0208203	0.623184	12.8457	-12.2225	17.7365	24.506	6.76947	-2521.84	-3784.03	93.3177	89.3175	2615.15	3873.35	0.771801	17.7305	18.5023
CHEMBL1082769	O=C(CCn1nnnc1-c1ccc(Cl)cc1)c1ccccc1	0	1.1	validation	0	Correct	0.995383	0.757672	9.77824	-9.02057	4.06636	5.04581	-0.979442	2206.96	48.4445	-2189.19	-45.8892	17.7728	2.55536	56.5945	4.07552	60.67	3978.59	3431.84	-2619.72	-1877.48	1358.87	1554.36	36.3786	-36.4304	-0.0518676	0	12.8457	-12.8457	5.67189	12.4414	6.76947	-2578.59	-3842.18	36.5616	31.1636	2615.15	3873.35	0.771801	0.374522	1.14632
CHEMBL393285	CCOC(=O)CC(C)(C)C(=O)CS(=O)(=O)c1ccccc1	0	1.1	train	0	Correct	0.995799	0.65672	9.77824	-9.12152	6.09132	5.04581	1.04552	2206.96	48.4445	-2190.79	-35.7192	16.164	12.7254	56.5945	29.2955	85.89	3978.59	3431.84	-2538.64	-1807.2	1439.95	1624.63	36.3786	-36.5029	-0.12433	0.0630517	12.8457	-12.7826	5.89183	12.6613	6.76947	-2573.6	-3831.14	41.5509	42.2095	2615.15	3873.35	0.771801	1.3441	2.1159
CHEMBL425772	CC1(C)[C@@H](N)CC[C@@]2(C)[C@H]1CC[C@]1(C)[C@@H]2C(=O)C=C2[C@@H]3C[C@@](C)(C(=O)O)CC[C@]3(C)CC[C@]21C	0	1.1	train	0	Correct	0.996221	6.8152	9.77824	-2.96304	22.8247	5.04581	17.7789	2206.96	48.4445	-2197.05	-41.049	9.9092	7.39555	56.5945	23.7955	80.39	3978.59	3431.84	-305.376	1285.2	3673.21	4717.04	36.3786	-36.3733	0.00525742	0.635827	12.8457	-12.2099	15.8223	22.5918	6.76947	-2526.5	-3790.36	88.6536	82.9854	2615.15	3873.35	0.771801	17.5795	18.3513
CHEMBL1083883	COc1ccc(C(=O)CSc2cnnn2C)cc1OC	0	1.1	train	0	Correct	0.996605	0.878635	9.77824	-8.8996	4.13108	5.04581	-0.914728	2206.96	48.4445	-2186.62	-40.2983	20.3401	8.14622	56.5945	34.9455	91.54	3978.59	3431.84	-2715.14	-1999.61	1263.45	1432.22	36.3786	-36.1716	0.207001	0	12.8457	-12.8457	5.53816	12.3076	6.76947	-2573.93	-3843.85	41.2223	29.4949	2615.15	3873.35	0.771801	0.705447	1.47725
CHEMBL3339166	CC1CCN(S(=O)(=O)c2cccc(-c3ccc(C(=O)O)cc3)n2)CC1	0	1.1	validation	0	Correct	0.99666	1.37923	9.77824	-8.39901	6.83806	5.04581	1.79226	2206.96	48.4445	-2187.07	-38.595	19.891	9.84955	56.5945	39.3555	95.95	3978.59	3431.84	-2051.69	-1170.9	1926.9	2260.94	36.3786	-36.2602	0.118392	0.0172926	12.8457	-12.8284	7.35613	14.1256	6.76947	-2561.86	-3828.19	53.2979	45.1577	2615.15	3873.35	0.771801	1.38628	2.15808
CHEMBL1334076	Cc1nnc(SCC(=O)c2ccc([N+](=O)[O-])cc2)s1	0	1.1	train	0	Correct	0.996891	1.11425	9.77824	-8.66399	3.40489	5.04581	-1.64092	2206.96	48.4445	-2184.52	-41.0555	22.4417	7.38902	56.5945	82.9355	139.53	3978.59	3431.84	-2649.71	-1930.48	1328.88	1501.36	36.3786	-36.3481	0.0304726	0	12.8457	-12.8457	4.61455	11.384	6.76947	-2578.82	-3844.84	36.3365	28.5023	2615.15	3873.35	0.771801	0.928191	1.69999
CHEMBL1163878	N#Cc1cccc(C(=O)N2CCC(C(=O)c3ccc(F)cc3)CC2)c1	0	1.1	train	0	Correct	0.996953	1.14596	9.77824	-8.63228	5.44401	5.04581	0.3982	2206.96	48.4445	-2193.36	-43.2767	13.5997	5.16783	56.5945	4.57552	61.17	3978.59	3431.84	-2434.29	-1638.71	1544.3	1793.13	36.3786	-36.3762	0.00234337	0	12.8457	-12.8457	6.84399	13.6135	6.76947	-2571.5	-3836.28	43.6512	37.0694	2615.15	3873.35	0.771801	1.01798	1.78978
CHEMBL1085216	O=C(CCc1nnnn1C1CC1)c1ccccc1	0	1.1	train	0	Correct	0.997018	0.565387	9.77824	-9.21285	3.16416	5.04581	-1.88165	2206.96	48.4445	-2191.92	-45.8914	15.0388	2.55317	56.5945	4.07552	60.67	3978.59	3431.84	-2994.7	-2295.33	983.892	1136.51	36.3786	-36.4031	-0.0245095	0	12.8457	-12.8457	3.22016	9.98963	6.76947	-2589.83	-3851.02	25.3257	22.3257	2615.15	3873.35	0.771801	0.180682	0.952483
CHEMBL3672897	O=C(c1cc2ncc(Br)cn2n1)N1CCc2ccc(Cl)nc2CC1	0	1.1	train	0	Correct	0.997721	1.56402	9.77824	-8.21422	6.04308	5.04581	0.997273	2206.96	48.4445	-2183.02	-45.8444	23.9345	2.60014	56.5945	6.79552	63.39	3978.59	3431.84	-2187.72	-1321.63	1790.87	2110.2	36.3786	-36.2934	0.0851938	0	12.8457	-12.8457	8.18788	14.9573	6.76947	-2552.64	-3821.6	62.5177	51.7474	2615.15	3873.35	0.771801	1.31707	2.08888
CHEMBL247768	CCN1CCN(C(=O)CCC2CCCCC2)CC1	0	1.1	train	0	Correct	0.997727	1.20702	9.77824	-8.57122	2.4238	5.04581	-2.62201	2206.96	48.4445	-2197.67	-45.8872	9.29261	2.55735	56.5945	-33.0445	23.55	3978.59	3431.84	-2880.65	-2218.56	1097.94	1213.28	36.3786	-36.2887	0.0898223	0	12.8457	-12.8457	5.09583	11.8653	6.76947	-2590.63	-3854.85	24.5224	18.4948	2615.15	3873.35	0.771801	0.727661	1.49946
CHEMBL1165632	N#Cc1ccc(C(=O)N2CCC(C(=O)c3ccc(F)cc3)CC2)cc1	0	1.1	validation	0	Correct	0.997958	1.1525	9.77824	-8.62574	5.38618	5.04581	0.340373	2206.96	48.4445	-2193.36	-43.2772	13.5967	5.16731	56.5945	4.57552	61.17	3978.59	3431.84	-2442.88	-1651.04	1535.71	1780.8	36.3786	-36.3871	-0.0085134	0	12.8457	-12.8457	6.84399	13.6135	6.76947	-2571.5	-3837.28	43.6512	36.0694	2615.15	3873.35	0.771801	0.986745	1.75855
CHEMBL1085613	O=C(CCc1cnnn1-c1ccc(Cl)cc1)c1ccccc1	0	1.1	train	0	Correct	0.998042	0.802975	9.77824	-8.97526	4.06636	5.04581	-0.979442	2206.96	48.4445	-2192.24	-45.8892	14.7226	2.55536	56.5945	-8.81448	47.78	3978.59	3431.84	-2581.46	-1832.43	1397.13	1599.41	36.3786	-36.3917	-0.0130816	0	12.8457	-12.8457	5.80202	12.5715	6.76947	-2578.92	-3843.07	36.2293	30.2775	2615.15	3873.35	0.771801	0.440385	1.21219
CHEMBL1083422	O=C(CCc1cnnn1C1CCOCC1)c1ccccc1	0	1.1	validation	0	Correct	0.998104	0.828657	9.77824	-8.94958	3.71691	5.04581	-1.3289	2206.96	48.4445	-2191.76	-42.8809	15.2024	5.56362	56.5945	0.415522	57.01	3978.59	3431.84	-2730.18	-2002.6	1248.41	1429.24	36.3786	-36.4515	-0.0729279	0	12.8457	-12.8457	5.17276	11.9422	6.76947	-2584.5	-3845.63	30.6578	27.713	2615.15	3873.35	0.771801	0.584958	1.35676
CHEMBL1084046	O=C(CCc1cnnn1-c1ccccc1)c1ccc(Cl)cc1	0	1.1	train	0	Correct	0.998106	0.829128	9.77824	-8.94911	4.06636	5.04581	-0.979442	2206.96	48.4445	-2192.25	-45.8877	14.7127	2.55681	56.5945	-8.81448	47.78	3978.59	3431.84	-2584.18	-1836.63	1394.41	1595.21	36.3786	-36.3817	-0.00308725	0	12.8457	-12.8457	5.80202	12.5715	6.76947	-2578.92	-3843.07	36.2293	30.2775	2615.15	3873.35	0.771801	0.439599	1.2114
CHEMBL1164371	NS(=O)(=O)c1ccc(C(=O)N2CCC(C(=O)c3ccc(F)cc3)CC2)cc1	0	1.1	train	0	Correct	0.998227	1.27972	9.77824	-8.49852	6.90544	5.04581	1.85964	2206.96	48.4445	-2185.43	-38.5173	21.5296	9.92727	56.5945	49.3255	105.92	3978.59	3431.84	-2098.88	-1257.22	1879.71	2174.61	36.3786	-36.3885	-0.00998035	0.0098148	12.8457	-12.8359	7.90262	14.6721	6.76947	-2562.83	-3830.28	52.3192	43.0676	2615.15	3873.35	0.771801	1.28904	2.06084
CHEMBL1164473	CC(=O)c1ccc(C(=O)N2CCC(C(=O)c3ccc(F)cc3)CC2)cc1	0	1.1	train	0	Correct	0.998404	1.23878	9.77824	-8.53946	5.85293	5.04581	0.807123	2206.96	48.4445	-2193.41	-40.8597	13.5483	7.58479	56.5945	-2.14448	54.45	3978.59	3431.84	-2354.57	-1549.72	1624.02	1882.12	36.3786	-36.3882	-0.00958929	0	12.8457	-12.8457	7.80503	14.5745	6.76947	-2569.17	-3834.95	45.983	38.4013	2615.15	3873.35	0.771801	1.14726	1.91906
CHEMBL372623	CC(=O)N(C)c1ccc(S(=O)(=O)Nc2nc(C)c(C)o2)cc1	0	1.1	train	0	Correct	0.99855	0.687529	9.77824	-9.09071	6.51561	5.04581	1.46981	2206.96	48.4445	-2183.92	-38.0796	23.0386	10.3649	56.5945	44.2955	100.89	3978.59	3431.84	-2447.95	-1669.71	1530.64	1762.13	36.3786	-36.6167	-0.238156	0.00849986	12.8457	-12.8372	6.17934	12.9488	6.76947	-2569.99	-3834.36	45.1615	38.987	2615.15	3873.35	0.771801	0.808904	1.58071
CHEMBL3672910	O=C(c1cc2ncc(Br)cn2n1)N1CCc2cccnc2CC1	0	1.1	validation	0	Correct	0.998639	1.41242	9.77824	-8.36582	5.58883	5.04581	0.543021	2206.96	48.4445	-2185.55	-45.8445	21.4086	2.60007	56.5945	6.79552	63.39	3978.59	3431.84	-2319.19	-1477.76	1659.4	1954.07	36.3786	-36.2948	0.0837527	0	12.8457	-12.8457	7.13133	13.9008	6.76947	-2558.54	-3827.5	56.6142	45.8439	2615.15	3873.35	0.771801	1.12318	1.89498
CHEMBL1083465	N#Cc1ccc(-n2nncc2CCC(=O)c2ccccc2)cc1	0	1.1	validation	0	Correct	0.998743	0.761188	9.77824	-9.01705	4.24373	5.04581	-0.802078	2206.96	48.4445	-2192.28	-45.8891	14.6792	2.55548	56.5945	14.9755	71.57	3978.59	3431.84	-2597.47	-1845.34	1381.12	1586.5	36.3786	-36.3889	-0.0103772	0	12.8457	-12.8457	5.61534	12.3848	6.76947	-2580.5	-3842.69	34.6581	30.6581	2615.15	3873.35	0.771801	0.387205	1.15901
CHEMBL401612	Cc1ccc2nc(NS(=O)(=O)c3ccc([N+](=O)[O-])cc3)sc2c1	0	1.1	train	0	Correct	0.998765	1.38146	9.77824	-8.39678	6.57639	5.04581	1.53058	2206.96	48.4445	-2181.28	-38.6213	25.6804	9.82328	56.5945	82.2255	138.82	3978.59	3431.84	-2073.08	-1177.7	1905.51	2254.13	36.3786	-36.5065	-0.127956	0.00849986	12.8457	-12.8372	5.98778	12.7573	6.76947	-2560.58	-3823.29	54.5707	50.0584	2615.15	3873.35	0.771801	1.48235	2.25415
CHEMBL3672900	CCc1nc2c(s1)CCN(C(=O)c1cc3ncc(Br)cn3n1)CC2	0	1.1	train	0	Correct	0.998788	2.10854	9.77824	-7.6697	6.17848	5.04581	1.13268	2206.96	48.4445	-2182.42	-45.8444	24.5432	2.60015	56.5945	35.0355	91.63	3978.59	3431.84	-2016.7	-1109.85	1961.89	2321.99	36.3786	-36.305	0.0735713	0	12.8457	-12.8457	8.83113	15.6006	6.76947	-2552.53	-3821.89	62.6235	51.4609	2615.15	3873.35	0.771801	2.11232	2.88412
CHEMBL240292	O=C(CCS(=O)(=O)c1ccccc1)c1ccccc1	0	1.1	train	0	Correct	0.999067	0.64242	9.77824	-9.13582	3.98089	5.04581	-1.06492	2206.96	48.4445	-2196.01	-40.9507	10.9454	7.49382	56.5945	2.99552	59.59	3978.59	3431.84	-2637.61	-1924.13	1340.98	1507.71	36.3786	-36.4204	-0.0418731	0.0120206	12.8457	-12.8337	3.75498	10.5245	6.76947	-2581.16	-3843.79	33.9982	29.5527	2615.15	3873.35	0.771801	0.382361	1.15416
CHEMBL477058	C=CCOc1ccc(/C=C2\CCC/C(=C\c3ccc(OCC=C)c(OC)c3)C2=O)cc1OC	0	1.1	train	0	Correct	0.999218	1.44353	9.77824	-8.33471	6.54788	5.04581	1.50207	2206.96	48.4445	-2192.71	-34.201	14.2436	14.2436	56.5945	-2.60448	53.99	3978.59	3431.84	-1788.45	-921.365	2190.14	2510.47	36.3786	-36.1101	0.268495	0	12.8457	-12.8457	12.495	19.2645	6.76947	-2557.96	-3821.03	57.1982	52.3172	2615.15	3873.35	0.771801	1.19426	1.96606
CHEMBL3339186	O=S(=O)(c1cccc(-c2ccccc2)n1)N1CCC(c2nnn[nH]2)CC1	0	1.1	train	0	Correct	0.999365	1.3897	9.77824	-8.38854	6.93387	5.04581	1.88806	2206.96	48.4445	-2179.8	-43.4202	27.1573	5.02434	56.5945	56.5155	113.11	3978.59	3431.84	-1959.74	-1046.9	2018.85	2384.93	36.3786	-36.2482	0.130349	0.0172926	12.8457	-12.8284	7.41966	14.1891	6.76947	-2562.19	-3825.19	52.9666	48.1588	2615.15	3873.35	0.771801	1.48106	2.25286
CHEMBL247769	CCN1CCN(C(=O)CC2CCCCC2)CC1	0	1.1	train	0	Correct	0.999668	1.11806	9.77824	-8.66018	2.52658	5.04581	-2.51923	2206.96	48.4445	-2197.66	-45.8808	9.30328	2.56373	56.5945	-33.0445	23.55	3978.59	3431.84	-2935.07	-2270.39	1043.52	1161.45	36.3786	-36.2884	0.0901752	0	12.8457	-12.8457	4.38873	11.1582	6.76947	-2591.63	-3854.35	23.5224	18.9931	2615.15	3873.35	0.771801	0.687265	1.45907
CHEMBL1163721	COc1cccc(C(=O)N2CCC(C(=O)c3ccc(F)cc3)CC2)c1	0	1.1	train	0	Correct	0.99968	1.16364	9.77824	-8.6146	5.44401	5.04581	0.3982	2206.96	48.4445	-2193.04	-40.4928	13.9151	7.95169	56.5945	-9.98448	46.61	3978.59	3431.84	-2435.96	-1644.52	1542.63	1787.32	36.3786	-36.3874	-0.00883159	0	12.8457	-12.8457	7.30503	14.0745	6.76947	-2571.17	-3835.95	43.983	37.4013	2615.15	3873.35	0.771801	1.02956	1.80136
CHEMBL522379	Cc1c(Cl)cccc1S(=O)(=O)Nc1cccc(CC(=O)N2CCOCC2)n1	0	1.1	train	0	Correct	0.999766	1.00878	9.77824	-8.76946	7.54247	5.04581	2.49666	2206.96	48.4445	-2180.87	-37.9073	26.0863	10.5372	56.5945	40.3855	96.98	3978.59	3431.84	-1930.03	-1057.65	2048.56	2374.18	36.3786	-36.384	-0.00544622	0.0073611	12.8457	-12.8383	9.00347	15.7729	6.76947	-2553.8	-3813.34	61.3535	60.0105	2615.15	3873.35	0.771801	1.64361	2.41541
CHEMBL1082770	O=C(CCn1nnnc1-c1cccnc1)c1ccccc1	0	1.1	validation	0	Correct	0.99978	0.596592	9.77824	-9.18165	3.71691	5.04581	-1.3289	2206.96	48.4445	-2188.69	-45.8892	18.2661	2.55532	56.5945	16.9655	73.56	3978.59	3431.84	-2774.49	-2055.92	1204.1	1375.92	36.3786	-36.4917	-0.113122	0	12.8457	-12.8457	4.48521	11.2547	6.76947	-2584.16	-3844.75	30.9905	28.5994	2615.15	3873.35	0.771801	0.183883	0.955685
CHEMBL1086563	O=C(CSc1cnnn1-c1ccccc1)c1ccc(F)cc1	0	1.1	train	0	Correct	0.999823	1.00619	9.77824	-8.77205	4.06636	5.04581	-0.979442	2206.96	48.4445	-2189.17	-45.8877	17.7928	2.55681	56.5945	16.4855	73.08	3978.59	3431.84	-2494.72	-1723.94	1483.87	1707.9	36.3786	-36.3031	0.0755026	0	12.8457	-12.8457	5.56373	12.3332	6.76947	-2572.21	-3837.76	42.9477	35.5867	2615.15	3873.35	0.771801	0.679374	1.45118
CHEMBL3339188	O=S(=O)(c1cccc(-c2ccccc2)n1)N1CCCCC1c1nnn[nH]1	0	1.1	train	0	Correct	0.999841	1.36541	9.77824	-8.41283	7.39372	5.04581	2.34791	2206.96	48.4445	-2179.72	-43.4088	27.2368	5.03575	56.5945	56.5155	113.11	3978.59	3431.84	-1876.43	-923.968	2102.16	2507.87	36.3786	-36.1929	0.185718	0.0152	12.8457	-12.8305	7.41966	14.1891	6.76947	-2559.13	-3815.08	56.024	58.2713	2615.15	3873.35	0.771801	1.62015	2.39195
CHEMBL248168	CCN1CCN(C(=O)C2CCCCC2)CC1	0	1.1	validation	0	Correct	0.999844	0.996192	9.77824	-8.78205	2.81236	5.04581	-2.23345	2206.96	48.4445	-2197.63	-45.8681	9.32461	2.57647	56.5945	-33.0445	23.55	3978.59	3431.84	-2986.09	-2316.35	992.497	1115.49	36.3786	-36.2946	0.0839866	0	12.8457	-12.8457	3.68162	10.4511	6.76947	-2591.13	-3854.35	24.0207	18.9931	2615.15	3873.35	0.771801	0.697831	1.46963
CHEMBL493512	CC1(C)C(=O)CC[C@@]2(C)[C@H]1CC[C@]1(C)[C@@H]2C(=O)C=C2[C@@H]3C[C@@](C)(C(=O)O)CC[C@]3(C)CC[C@]21C	0	1.1	train	0	Correct	0.999854	6.60133	9.77824	-3.17691	22.8247	5.04581	17.7789	2206.96	48.4445	-2197.05	-38.5353	9.9092	9.9092	56.5945	14.8455	71.44	3978.59	3431.84	-383.151	1191.61	3595.44	4623.45	36.3786	-36.3719	0.00662197	0.601558	12.8457	-12.2441	15.5758	22.3453	6.76947	-2525.84	-3790.03	89.3172	83.3172	2615.15	3873.35	0.771801	17.035	17.8068
CHEMBL230006	CC1(C)[C@@H](O)CC[C@@]2(C)[C@H]1CC[C@]1(C)[C@@H]2C(=O)C=C2[C@@H]3C[C@@](C)(C(=O)O)CC[C@]3(C)CC[C@]21C	0	1.1	train	0	Correct	0.999878	6.77416	9.77824	-3.00408	22.8247	5.04581	17.7789	2206.96	48.4445	-2197.05	-38.5353	9.9092	9.9092	56.5945	18.0055	74.6	3978.59	3431.84	-361.412	1218	3617.18	4649.84	36.3786	-36.3722	0.00636654	0.62049	12.8457	-12.2252	15.6922	22.4616	6.76947	-2525.84	-3790.03	89.3172	83.3172	2615.15	3873.35	0.771801	17.4214	18.1932
CHEMBL1086552	O=C(CCc1nnnn1-c1cccnc1)c1ccccc1	0	1.1	train	0	Correct	0.999888	0.600122	9.77824	-9.17812	3.71691	5.04581	-1.3289	2206.96	48.4445	-2188.66	-45.8892	18.2943	2.55532	56.5945	16.9655	73.56	3978.59	3431.84	-2774.86	-2056.61	1203.73	1375.23	36.3786	-36.3639	0.0147138	0	12.8457	-12.8457	4.48521	11.2547	6.76947	-2584.14	-3845.16	31.0181	28.1843	2615.15	3873.35	0.771801	0.173311	0.945112
CHEMBL1163879	COc1ccc(C(=O)N2CCC(C(=O)c3ccc(F)cc3)CC2)cc1	0	1.1	train	0	Correct	0.999892	1.17402	9.77824	-8.60422	5.38618	5.04581	0.340373	2206.96	48.4445	-2193.05	-40.4965	13.9111	7.94802	56.5945	-9.98448	46.61	3978.59	3431.84	-2443.84	-1655.83	1534.75	1776.01	36.3786	-36.3724	0.00621086	0	12.8457	-12.8457	7.30503	14.0745	6.76947	-2571.17	-3837.28	43.983	36.0692	2615.15	3873.35	0.771801	1.00835	1.78015
CHEMBL1085614	COc1ccccc1-n1nncc1CCC(=O)c1ccccc1	0	1.1	train	0	Correct	0.999895	0.784856	9.77824	-8.99338	4.62977	5.04581	-0.416037	2206.96	48.4445	-2191.94	-43.0854	15.0205	5.35908	56.5945	0.415522	57.01	3978.59	3431.84	-2573.13	-1812.8	1405.46	1619.04	36.3786	-36.3399	0.0386874	0	12.8457	-12.8457	6.07638	12.8459	6.76947	-2578.61	-3838.64	36.5434	34.7096	2615.15	3873.35	0.771801	0.503389	1.27519
CHEMBL1164071	COc1cccc(C(=O)N2CCC(C(=O)c3ccc(F)cc3)CC2)c1OC	0	1.1	train	0	Correct	0.999895	1.24679	9.77824	-8.53145	6.81651	5.04581	1.77071	2206.96	48.4445	-2190.22	-37.6694	16.7419	10.7751	56.5945	-0.754478	55.84	3978.59	3431.84	-2293.25	-1464.91	1685.34	1966.93	36.3786	-36.3607	0.0179033	0	12.8457	-12.8457	8.63593	15.4054	6.76947	-2563.4	-3825.62	51.7538	47.7255	2615.15	3873.35	0.771801	1.34742	2.11922
CHEMBL1800126	Cc1c(Cl)cccc1Oc1cccn2c(C3CCNC(=O)CC3)nnc12	0	1.1	train	0	Correct	0.999913	1.4458	9.77824	-8.33244	6.61403	5.04581	1.56823	2206.96	48.4445	-2185.87	-42.7568	21.0881	5.6877	56.5945	11.9255	68.52	3978.59	3431.84	-2147.1	-1266.65	1831.49	2165.18	36.3786	-36.3261	0.052455	0	12.8457	-12.8457	8.39244	15.1619	6.76947	-2559.2	-3827.25	55.949	46.0919	2615.15	3873.35	0.771801	1.47812	2.24992
CHEMBL2402166	C=CCOc1ccc(/C=C2\CC/C(=C\c3ccc(OCC=C)c(OC)c3)C2=O)cc1OC	0	1.1	validation	0	Correct	0.999917	1.29759	9.77824	-8.48065	6.5173	5.04581	1.47149	2206.96	48.4445	-2192.73	-34.2113	14.2333	14.2333	56.5945	-2.60448	53.99	3978.59	3431.84	-1895.33	-1037.78	2083.26	2394.06	36.3786	-36.1156	0.263013	0	12.8457	-12.8457	11.7879	18.5574	6.76947	-2560.96	-3824.36	54.1982	48.9851	2615.15	3873.35	0.771801	1.16437	1.93617
CHEMBL3672898	COc1ccc2c(n1)CCN(C(=O)c1cc3ncc(Br)cn3n1)CC2	0	1.1	validation	0	Correct	0.999918	1.54014	9.77824	-8.2381	6.14535	5.04581	1.09954	2206.96	48.4445	-2182.71	-43.0451	24.244	5.39942	56.5945	16.0255	72.62	3978.59	3431.84	-2208.14	-1344.63	1770.45	2087.21	36.3786	-36.3374	0.0412126	0	12.8457	-12.8457	8.46223	15.2317	6.76947	-2553.71	-3822.84	61.4445	50.5081	2615.15	3873.35	0.771801	1.23454	2.00635
CHEMBL3217776	COc1ccc(C(=O)C[S+]([O-])c2nnc(C)s2)cc1	0	1.1	train	0	Correct	0.99992	1.22686	9.77824	-8.55138	3.69483	5.04581	-1.35098	2206.96	48.4445	-2186.89	-40.5769	20.0711	7.86764	56.5945	46.7855	103.38	3978.59	3431.84	-2553.73	-1813.11	1424.86	1618.73	36.3786	-36.3838	-0.00518559	0	12.8457	-12.8457	5.09692	11.8664	6.76947	-2575.37	-3842.01	39.7819	31.332	2615.15	3873.35	0.771801	1.07943	1.85123
CHEMBL240503	O=C(CCS(=O)(=O)c1ccccc1)c1ccc(Cl)cc1	0	1.1	validation	0	Correct	0.999923	0.791761	9.77824	-8.98648	4.33035	5.04581	-0.715461	2206.96	48.4445	-2193.49	-40.949	13.4635	7.49549	56.5945	2.99552	59.59	3978.59	3431.84	-2515.76	-1783	1462.83	1648.84	36.3786	-36.4125	-0.0339072	0.0120206	12.8457	-12.8337	4.81152	11.581	6.76947	-2575.25	-3840.84	39.9017	32.5045	2615.15	3873.35	0.771801	0.547021	1.31882
CHEMBL1085785	O=C(CCn1nnnc1-c1ncccn1)c1ccccc1	0	1.1	train	0	Correct	0.999927	0.563184	9.77824	-9.21506	3.71691	5.04581	-1.3289	2206.96	48.4445	-2185.58	-45.8892	21.3743	2.55532	56.5945	29.8555	86.45	3978.59	3431.84	-2818.13	-2107.51	1160.46	1324.33	36.3786	-36.3253	0.0532197	0	12.8457	-12.8457	4.35507	11.1245	6.76947	-2583.39	-3844.03	31.7657	29.3194	2615.15	3873.35	0.771801	0.0806709	0.852472
CHEMBL202346	COC(=O)[C@]12CCC(C)(C)C[C@H]1C1=CC[C@@H]3[C@@]4(C)C[C@@H](O)[C@H](O)C(C)(C)[C@@H]4CC[C@@]3(C)[C@]1(C)CC2	0	1.1	train	0	Correct	0.999928	7.24875	9.77824	-2.52949	23.7362	5.04581	18.6904	2206.96	48.4445	-2196.7	-38.1898	10.2547	10.2547	56.5945	10.1655	66.76	3978.59	3431.84	-252.451	1348.62	3726.14	4780.46	36.3786	-36.4145	-0.0359574	0.597283	12.8457	-12.2484	16.7695	23.539	6.76947	-2523.06	-3784.37	92.0917	88.9814	2615.15	3873.35	0.771801	18.1386	18.9104
CHEMBL1083125	COc1cccc(C(=O)CCc2cnnn2-c2ccccc2)c1	0	1.1	train	0	Correct	0.999933	0.780553	9.77824	-8.99769	4.29478	5.04581	-0.751026	2206.96	48.4445	-2191.98	-43.1007	14.9833	5.34379	56.5945	0.415522	57.01	3978.59	3431.84	-2593.25	-1843.01	1385.34	1588.82	36.3786	-36.3805	-0.00191098	0	12.8457	-12.8457	6.07638	12.8459	6.76947	-2580.16	-3841.36	34.9899	31.9899	2615.15	3873.35	0.771801	0.426373	1.19817
CHEMBL597616	CCOC(=O)C1=C(O)c2ccccc2S(=O)(=O)N1	0	1.1	validation	0	Correct	0.999943	0.656977	9.77824	-9.12126	6.43842	5.04581	1.39262	2206.96	48.4445	-2187.5	-35.5027	19.4633	12.9419	56.5945	44.4855	101.08	3978.59	3431.84	-2636.82	-1836.63	1341.77	1595.21	36.3786	-36.4279	-0.0493376	0.0073611	12.8457	-12.8383	2.93923	9.7087	6.76947	-2571.5	-3828.64	43.657	44.7037	2615.15	3873.35	0.771801	0.721224	1.49303
CHEMBL241149	O=C(NS(=O)(=O)c1ccccc1)c1ccccc1	0	1.1	validation	0	Correct	0.999948	0.434661	9.77824	-9.34358	4.37597	5.04581	-0.669839	2206.96	48.4445	-2193.05	-40.955	13.9063	7.48953	56.5945	15.0255	71.62	3978.59	3431.84	-2708.86	-1991.2	1269.73	1440.64	36.3786	-36.5319	-0.153372	0.00849986	12.8457	-12.8372	2.84076	9.61024	6.76947	-2579.27	-3841.13	35.8872	32.2118	2615.15	3873.35	0.771801	0.129666	0.901467
CHEMBL1165719	O=C(c1ccc(F)cc1)C1CCN(C(=O)c2ccc(Br)cc2)CC1	0	1.1	train	0	Correct	0.999949	1.29805	9.77824	-8.48019	5.20882	5.04581	0.163009	2206.96	48.4445	-2193.32	-43.2811	13.6426	5.1634	56.5945	-19.2145	37.38	3978.59	3431.84	-2355.33	-1562.34	1623.26	1869.49	36.3786	-36.3834	-0.0048695	0	12.8457	-12.8457	7.86074	14.6302	6.76947	-2562.53	-3833.96	52.6242	39.3897	2615.15	3873.35	0.771801	1.16591	1.93771
CHEMBL1650716	CCOC(=O)c1cc2cc(-c3ccc(Cl)cc3)ccc2oc1=O	0	1.1	train	0	Correct	0.999958	0.997684	9.77824	-8.78056	5.53049	5.04581	0.484679	2206.96	48.4445	-2193.38	-37.3887	13.5811	11.0558	56.5945	-0.0844779	56.51	3978.59	3431.84	-2474.1	-1668.93	1504.49	1762.91	36.3786	-36.7247	-0.346129	0	12.8457	-12.8457	6.32332	13.0928	6.76947	-2570.26	-3834.3	44.8886	39.0422	2615.15	3873.35	0.771801	0.639429	1.41123
CHEMBL1085784	O=C(CCn1nnnc1-c1cnccn1)c1ccccc1	0	1.1	validation	0	Correct	0.99996	0.565087	9.77824	-9.21315	3.71691	5.04581	-1.3289	2206.96	48.4445	-2185.63	-45.8892	21.3306	2.55532	56.5945	29.8555	86.45	3978.59	3431.84	-2811.89	-2098.93	1166.7	1332.91	36.3786	-36.3401	0.0384236	0	12.8457	-12.8457	4.35507	11.1245	6.76947	-2583.58	-3844.19	31.5719	29.1532	2615.15	3873.35	0.771801	0.118477	0.890278
CHEMBL269929	C=CCOc1ccc(/C=C/C(=O)/C=C/c2ccc(OCC=C)cc2)cc1	0	1.1	train	0	Correct	0.999962	0.707361	9.77824	-9.07088	2.64224	5.04581	-2.40356	2206.96	48.4445	-2198.42	-39.9074	8.53712	8.53712	56.5945	-21.0645	35.53	3978.59	3431.84	-2472.01	-1789.03	1506.58	1642.81	36.3786	-36.3622	0.0163764	0	12.8457	-12.8457	7.8666	14.6361	6.76947	-2580.5	-3845.02	34.6567	28.3284	2615.15	3873.35	0.771801	-0.0601252	0.711676
CHEMBL397827	O=C(CCS(=O)(=O)c1ccccc1)c1ccc(F)cc1	0	1.1	train	0	Correct	0.999973	0.679504	9.77824	-9.09874	4.33035	5.04581	-0.715461	2206.96	48.4445	-2193.49	-40.949	13.4635	7.49549	56.5945	2.99552	59.59	3978.59	3431.84	-2625.02	-1901.71	1353.57	1530.13	36.3786	-36.4079	-0.0293437	0.0120206	12.8457	-12.8337	4.05559	10.8251	6.76947	-2577.99	-3842.21	37.1618	31.1345	2615.15	3873.35	0.771801	0.432286	1.20409
CHEMBL2334166	O=C(c1ccccn1)N1CCC[C@H](c2nc(-c3ccccc3)no2)C1	0	1.1	train	0	Correct	0.999974	1.1003	9.77824	-8.67794	5.16544	5.04581	0.119635	2206.96	48.4445	-2188.49	-42.7453	18.4664	5.6992	56.5945	15.5255	72.12	3978.59	3431.84	-2415.71	-1607.85	1562.88	1823.99	36.3786	-36.306	0.0725422	0	12.8457	-12.8457	6.93781	13.7073	6.76947	-2573.42	-3834.28	41.734	39.0661	2615.15	3873.35	0.771801	0.792206	1.56401
CHEMBL4087417	CC1=C2CC[C@]3(C)[C@@H]2[C@@H](C[C@@H]2[C@@]4(C)CC[C@H](O)C(C)(C)[C@@H]4CC[C@]23C)OCO1	0	1.1	train	0	Correct	0.999974	5.82216	9.77824	-3.95608	18.4089	5.04581	13.3631	2206.96	48.4445	-2198.29	-39.7745	8.67003	8.67003	56.5945	-17.9045	38.69	3978.59	3431.84	-1060.82	319.719	2917.77	3751.56	36.3786	-36.4069	-0.028314	0.606033	12.8457	-12.2397	12.0378	18.8073	6.76947	-2540.5	-3804.69	74.653	68.653	2615.15	3873.35	0.771801	15.3406	16.1124
CHEMBL3339194	N#Cc1ccc(-c2cccc(S(=O)(=O)N3CCCC3c3nnn[nH]3)n2)cc1	0	1.1	train	0	Correct	0.999976	1.29965	9.77824	-8.47859	7.92054	5.04581	2.87473	2206.96	48.4445	-2177.31	-43.4168	29.6477	5.02775	56.5945	80.3055	136.9	3978.59	3431.84	-1879.93	-914.946	2098.66	2516.89	36.3786	-36.1954	0.183217	0.0152	12.8457	-12.8305	7.58242	14.3519	6.76947	-2557.96	-3815.41	57.1902	57.9339	2615.15	3873.35	0.771801	1.73163	2.50343
CHEMBL1650708	CCOC(=O)c1cc2ccc(-c3ccc(Cl)cc3)cc2oc1=O	0	1.1	train	0	Correct	0.999977	0.994936	9.77824	-8.7833	5.53049	5.04581	0.484679	2206.96	48.4445	-2193.37	-37.3834	13.5864	11.0611	56.5945	-0.0844779	56.51	3978.59	3431.84	-2482.03	-1679.29	1496.56	1752.55	36.3786	-36.7245	-0.345964	0	12.8457	-12.8457	6.32332	13.0928	6.76947	-2570.26	-3833.97	44.8886	39.3743	2615.15	3873.35	0.771801	0.627225	1.39903
CHEMBL3219679	CSc1nnc(SCC(=O)c2ccc3c(c2)OCCO3)s1	0	1.1	train	0	Correct	0.999978	1.88687	9.77824	-7.89137	3.91586	5.04581	-1.12995	2206.96	48.4445	-2183.27	-39.7029	23.6926	8.74167	56.5945	83.5555	140.15	3978.59	3431.84	-2268.15	-1482.65	1710.44	1949.19	36.3786	-36.216	0.162561	0	12.8457	-12.8457	6.8773	13.6468	6.76947	-2567.92	-3836.72	47.2316	36.6282	2615.15	3873.35	0.771801	1.56728	2.33908
CHEMBL552225	C[C@H]1CN(C(=O)c2ccc(CNS(=O)(=O)c3ccc(F)c(Cl)c3)cc2)C[C@@H](C)O1	0	1.1	train	0	Correct	0.999982	1.34435	9.77824	-8.43389	7.62015	5.04581	2.57434	2206.96	48.4445	-2181.54	-37.9349	25.4138	10.5096	56.5945	27.4955	84.09	3978.59	3431.84	-1857.17	-980.316	2121.42	2451.52	36.3786	-36.2801	0.0984783	0.00849986	12.8457	-12.8372	10.2521	17.0215	6.76947	-2550.2	-3815.27	64.9494	58.0736	2615.15	3873.35	0.771801	1.74768	2.51948
CHEMBL512447	C=C1C[C@@]23CC[C@H]4[C@@](C)(CCC[C@@]4(C)CO)[C@@H]2CC[C@H]1C3	0	1.1	train	0	Correct	0.999982	4.7588	9.77824	-5.01944	12.4096	5.04581	7.36375	2206.96	48.4445	-2204.51	-45.9934	2.45113	2.45113	56.5945	-36.3645	20.23	3978.59	3431.84	-1920.49	-825.457	2058.1	2606.38	36.3786	-36.3803	-0.0016832	0.170449	12.8457	-12.6752	7.18796	13.9574	6.76947	-2568.16	-3833.35	46.9963	39.9963	2615.15	3873.35	0.771801	10.5356	11.3074
CHEMBL241150	Cc1ccc(S(=O)(=O)NC(=O)c2ccccc2)cc1	0	1.1	validation	0	Correct	0.999983	0.603299	9.77824	-9.17494	4.72952	5.04581	-0.316285	2206.96	48.4445	-2193.05	-40.9526	13.9117	7.49195	56.5945	15.0255	71.62	3978.59	3431.84	-2613.79	-1879.03	1364.8	1552.8	36.3786	-36.5355	-0.156898	0.00849986	12.8457	-12.8372	3.76341	10.5329	6.76947	-2577.27	-3840.13	37.8872	33.2118	2615.15	3873.35	0.771801	0.272336	1.04414
CHEMBL240761	CCC(=O)CS(=O)(=O)c1ccccc1	0	1.1	train	0	Correct	0.999984	0.35328	9.77824	-9.42496	3.53198	5.04581	-1.51383	2206.96	48.4445	-2196.16	-41.0732	10.7985	7.37137	56.5945	2.99552	59.59	3978.59	3431.84	-3026.51	-2377.01	952.083	1054.83	36.3786	-36.4902	-0.111606	0.0120206	12.8457	-12.8337	1.36823	8.1377	6.76947	-2587.26	-3850.13	27.8904	23.2132	2615.15	3873.35	0.771801	0.142587	0.914389
CHEMBL394202	COC(=O)[C@]12CC[C@@H](C)[C@H](C)[C@H]1C1=CC[C@@H]3[C@@]4(C)C[C@@H](O)[C@H](O)C(C)(C)[C@@H]4CC[C@@]3(C)[C@]1(C)CC2	0	1.1	train	0	Correct	0.999985	7.13674	9.77824	-2.6415	23.8447	5.04581	18.7989	2206.96	48.4445	-2196.7	-38.1894	10.2552	10.2552	56.5945	10.1655	66.76	3978.59	3431.84	-227.033	1387.52	3751.56	4819.36	36.3786	-36.4146	-0.0360291	0.5926	12.8457	-12.2531	16.7171	23.4866	6.76947	-2521.06	-3781.37	94.0917	91.9814	2615.15	3873.35	0.771801	18.2257	18.9975
CHEMBL604538	COC(=O)[C@]12CC[C@@H](C)[C@H](C)[C@H]1C1=CC[C@@H]3[C@@]4(C)C[C@@H](O)[C@@H](O)C(C)(C)[C@@H]4CC[C@@]3(C)[C@]1(C)CC2	0	1.1	train	0	Correct	0.999985	7.13674	9.77824	-2.6415	23.8447	5.04581	18.7989	2206.96	48.4445	-2196.7	-38.1894	10.2552	10.2552	56.5945	10.1655	66.76	3978.59	3431.84	-227.033	1387.52	3751.56	4819.36	36.3786	-36.4146	-0.0360291	0.5926	12.8457	-12.2531	16.7171	23.4866	6.76947	-2521.06	-3781.37	94.0917	91.9814	2615.15	3873.35	0.771801	18.2257	18.9975
CHEMBL497223	COc1ccc(S(=O)(=O)Nc2cccc(C)n2)cc1	0	1.1	train	0	Correct	0.999988	0.621436	9.77824	-9.1568	4.69634	5.04581	-0.349465	2206.96	48.4445	-2189.67	-40.6856	17.291	7.75897	56.5945	20.0755	76.67	3978.59	3431.84	-2636.24	-1901.96	1342.35	1529.88	36.3786	-36.4615	-0.0829391	0.00849986	12.8457	-12.8372	4.05593	10.8254	6.76947	-2577.54	-3841.07	37.6105	32.2718	2615.15	3873.35	0.771801	0.299361	1.07116
CHEMBL1165640	O=C(c1ccc(F)cc1)C1CCN(C(=O)c2cccc([N+](=O)[O-])c2)CC1	0	1.1	train	0	Correct	0.999988	1.18218	9.77824	-8.59606	5.83844	5.04581	0.792629	2206.96	48.4445	-2187.96	-38.4393	19.003	10.0052	56.5945	23.9255	80.52	3978.59	3431.84	-2426.86	-1623.26	1551.73	1808.58	36.3786	-36.3776	0.000927551	0	12.8457	-12.8457	7.01214	13.7816	6.76947	-2568.17	-3832.95	46.9796	40.3978	2615.15	3873.35	0.771801	1.07835	1.85015
CHEMBL592476	CCOC(=O)c1cc2cc(-c3ccc(C)cc3)ccc2oc1=O	0	1.1	train	0	Correct	0.99999	0.977362	9.77824	-8.80088	5.53049	5.04581	0.484679	2206.96	48.4445	-2195.9	-37.3887	11.0558	11.0558	56.5945	-0.0844779	56.51	3978.59	3431.84	-2508.24	-1708.5	1470.35	1723.34	36.3786	-36.7244	-0.345863	0	12.8457	-12.8457	6.18943	12.9589	6.76947	-2574.17	-3836.26	40.9851	37.0904	2615.15	3873.35	0.771801	0.619106	1.39091
CHEMBL1165677	O=C(c1ccc(F)cc1)C1CCN(C(=O)c2ccc([N+](=O)[O-])cc2)CC1	0	1.1	train	0	Correct	0.99999	1.19046	9.77824	-8.58778	5.85293	5.04581	0.807123	2206.96	48.4445	-2187.96	-38.443	18.9964	10.0016	56.5945	23.9255	80.52	3978.59	3431.84	-2435.65	-1636.2	1542.94	1795.64	36.3786	-36.3859	-0.00733788	0	12.8457	-12.8457	7.01214	13.7816	6.76947	-2568.17	-3834.12	46.9796	39.2316	2615.15	3873.35	0.771801	1.0307	1.8025
CHEMBL2402476	C=C1[C@H]2C[C@H](OC(=O)c3ccccc3)[C@H]3[C@]4(C)CCC[C@@](C)(C(=O)O)[C@H]4CC[C@]3(C2)[C@@H]1O	0	1.1	train	0	Correct	0.999992	5.12742	9.77824	-4.65082	16.7847	5.04581	11.7389	2206.96	48.4445	-2193.87	-35.3586	13.0859	13.0859	56.5945	27.2355	83.83	3978.59	3431.84	-1094.51	226.487	2884.08	3658.32	36.3786	-36.3989	-0.0203758	0.173096	12.8457	-12.6726	12.2801	19.0495	6.76947	-2538.84	-3798.71	76.3097	74.6381	2615.15	3873.35	0.771801	11.077	11.8488
CHEMBL240504	O=C(CCS(=O)(=O)c1ccccc1)c1ccc(Br)cc1	0	1.1	train	0	Correct	0.999992	0.915027	9.77824	-8.86321	4.33035	5.04581	-0.715461	2206.96	48.4445	-2193.49	-40.949	13.4635	7.49549	56.5945	2.99552	59.59	3978.59	3431.84	-2444.19	-1707.28	1534.4	1724.56	36.3786	-36.4143	-0.0357343	0.0120206	12.8457	-12.8337	5.64159	12.4111	6.76947	-2567.85	-3837.14	47.3035	36.2054	2615.15	3873.35	0.771801	0.67301	1.44481
CHEMBL425022	O=S(=O)(Nc1nc(-c2ccccc2)co1)c1ccccc1	0	1.1	validation	0	Correct	0.999995	0.593701	9.77824	-9.18454	5.07528	5.04581	0.0294776	2206.96	48.4445	-2189.26	-40.3849	17.6989	8.0596	56.5945	23.9855	80.58	3978.59	3431.84	-2501.06	-1727.14	1477.53	1704.69	36.3786	-36.6069	-0.228312	0.00849986	12.8457	-12.8372	4.36533	11.1348	6.76947	-2574.82	-3835.36	40.3312	37.987	2615.15	3873.35	0.771801	0.321997	1.0938
CHEMBL401525	CCOc1ccc2nc(NS(=O)(=O)c3ccc([N+](=O)[O-])cc3)sc2c1	0	1.1	train	0	Correct	0.999996	1.41824	9.77824	-8.36	6.7462	5.04581	1.7004	2206.96	48.4445	-2178.3	-35.6766	28.6591	12.768	56.5945	91.4555	148.05	3978.59	3431.84	-1990.64	-1085.26	1987.95	2346.58	36.3786	-36.5222	-0.143673	0.00849986	12.8457	-12.8372	7.10313	13.8726	6.76947	-2556.92	-3818.07	58.2349	55.2771	2615.15	3873.35	0.771801	1.38799	2.1598
CHEMBL189770	O=C(NS(=O)(=O)c1ccc(Cl)cc1)c1ccccc1	0	1.1	train	0	Correct	0.999996	0.628717	9.77824	-9.14952	4.72952	5.04581	-0.316285	2206.96	48.4445	-2190.53	-40.9526	16.4265	7.49195	56.5945	15.0255	71.62	3978.59	3431.84	-2577.86	-1837.12	1400.73	1594.72	36.3786	-36.5176	-0.139049	0.00849986	12.8457	-12.8372	3.89731	10.6668	6.76947	-2573.36	-3838.18	41.7908	35.1636	2615.15	3873.35	0.771801	0.292659	1.06446
CHEMBL590338	CCOC(=O)c1cc2cc(-c3ccc(F)cc3)ccc2oc1=O	0	1.1	train	0	Correct	0.999997	0.882949	9.77824	-8.89529	5.53049	5.04581	0.484679	2206.96	48.4445	-2193.38	-37.3887	13.5811	11.0558	56.5945	-0.0844779	56.51	3978.59	3431.84	-2586.25	-1791.98	1392.34	1639.86	36.3786	-36.7252	-0.346621	0	12.8457	-12.8457	5.56739	12.3369	6.76947	-2573	-3835.67	42.1487	37.6722	2615.15	3873.35	0.771801	0.524693	1.29649
CHEMBL1650706	CCOC(=O)c1cc2ccc(-c3ccc(C)cc3)cc2oc1=O	0	1.1	validation	0	Correct	0.999997	0.974614	9.77824	-8.80363	5.53049	5.04581	0.484679	2206.96	48.4445	-2195.9	-37.3834	11.0611	11.0611	56.5945	-0.0844779	56.51	3978.59	3431.84	-2516.03	-1718.67	1462.56	1713.16	36.3786	-36.7244	-0.345872	0	12.8457	-12.8457	6.18943	12.9589	6.76947	-2574.17	-3835.92	40.9851	37.4225	2615.15	3873.35	0.771801	0.606902	1.3787
CHEMBL1163486	O=C(c1ccc(F)cc1)C1CCN(C(=O)c2ccc(Cl)c(Cl)c2)CC1	0	1.1	validation	0	Correct	0.999998	1.29108	9.77824	-8.48716	5.84737	5.04581	0.801566	2206.96	48.4445	-2190.81	-43.2807	16.1523	5.16381	56.5945	-19.2145	37.38	3978.59	3431.84	-2271.59	-1450.22	1707	1981.62	36.3786	-36.3621	0.016439	0	12.8457	-12.8457	8.08722	14.8567	6.76947	-2555.31	-3831.75	59.8389	41.5924	2615.15	3873.35	0.771801	1.43951	2.21131
CHEMBL399873	C[C@@H]1[C@H]2C3=CC[C@@H]4[C@@]5(C)CC[C@H](O)C(C)(C)[C@@H]5CC[C@@]4(C)[C@]3(C)CC[C@@]2(CO)CC[C@H]1C	0	1.1	validation	0	Correct	0.999998	7.00695	9.77824	-2.77129	21.3382	5.04581	16.2924	2206.96	48.4445	-2201.94	-43.4297	5.01479	5.01479	56.5945	-16.1345	40.46	3978.59	3431.84	-430.472	1113.05	3548.12	4544.89	36.3786	-36.394	-0.0154376	0.598873	12.8457	-12.2468	15.2375	22.0069	6.76947	-2531.83	-3796.35	83.3246	76.9926	2615.15	3873.35	0.771801	17.9329	18.7047
CHEMBL3672907	O=C(c1cc2ncc(Br)cn2n1)N1CCc2[nH]c(=O)sc2CC1	0	1.1	train	0	Correct	0.999998	1.74449	9.77824	-8.03375	6.15274	5.04581	1.10693	2206.96	48.4445	-2179.98	-43.3026	26.9769	5.1419	56.5945	55.0055	111.6	3978.59	3431.84	-2127.64	-1232.26	1850.95	2199.58	36.3786	-36.2789	0.0996944	0	12.8457	-12.8457	7.58506	14.3545	6.76947	-2555.7	-3823.22	59.4517	50.1251	2615.15	3873.35	0.771801	1.84571	2.61751
CHEMBL562447	O=C(O)CC1(CC(=O)Nc2cnccc2Cl)CCCC1	0	1.1	validation	0	Correct	0.999998	0.790253	9.77824	-8.98799	5.22715	5.04581	0.181344	2206.96	48.4445	-2191.03	-41.1009	15.9255	7.34359	56.5945	22.6955	79.29	3978.59	3431.84	-2741.76	-2011.71	1236.83	1420.13	36.3786	-36.3076	0.0709783	0	12.8457	-12.8457	5.05003	11.8195	6.76947	-2580.62	-3837.47	34.5327	35.878	2615.15	3873.35	0.771801	1.93836	2.71016
CHEMBL3672904	COCc1nc2c(s1)CCN(C(=O)c1cc3ncc(Br)cn3n1)CC2	0	1.1	train	0	Correct	0.999998	2.04761	9.77824	-7.73063	6.25379	5.04581	1.20798	2206.96	48.4445	-2179.61	-43.0915	27.3501	5.35308	56.5945	44.2655	100.86	3978.59	3431.84	-2000.03	-1088.33	1978.56	2343.51	36.3786	-36.1561	0.222469	0	12.8457	-12.8457	9.23938	16.0089	6.76947	-2550.26	-3817.39	64.8974	55.9611	2615.15	3873.35	0.771801	2.07678	2.84858
CHEMBL239262	COc1ccc(OC)c(C(=O)CS(=O)(=O)c2ccccc2)c1	0	1.1	train	0	Correct	0.999998	0.77678	9.77824	-9.00146	5.9482	5.04581	0.902394	2206.96	48.4445	-2190.41	-35.3515	16.5469	13.093	56.5945	21.4555	78.05	3978.59	3431.84	-2430.91	-1652.93	1547.68	1778.91	36.3786	-36.5595	-0.180901	0.0120206	12.8457	-12.8337	5.70967	12.4791	6.76947	-2569.27	-3829.7	45.883	43.65	2615.15	3873.35	0.771801	0.757368	1.52917
CHEMBL2402167	COc1cc(/C=C/C(=O)/C=C/c2ccc(OC3CCCCO3)c(OC)c2)ccc1OC1CCCCO1	0	1.1	validation	0	Correct	0.999999	1.32034	9.77824	-8.45789	5.83459	5.04581	0.788779	2206.96	48.4445	-2186.4	-27.8885	20.556	20.556	56.5945	15.8555	72.45	3978.59	3431.84	-1815.53	-976.537	2163.06	2455.3	36.3786	-36.2191	0.159457	0	12.8457	-12.8457	14.1733	20.9428	6.76947	-2555.63	-3820.37	59.5266	52.9777	2615.15	3873.35	0.771801	0.771295	1.5431
CHEMBL246745	CCN1CCN(C(=O)C2CC2)CC1	0	1.1	train	0	Correct	0.999999	0.641555	9.77824	-9.13668	2.19057	5.04581	-2.85524	2206.96	48.4445	-2197.75	-45.9368	9.20956	2.50773	56.5945	-33.0445	23.55	3978.59	3431.84	-3265.11	-2618.47	713.484	813.366	36.3786	-36.2953	0.0832561	0	12.8457	-12.8457	1.5603	8.32977	6.76947	-2596.13	-3860.35	19.0207	12.9965	2615.15	3873.35	0.771801	0.306704	1.07851
CHEMBL255508	COc1ccc(S(=O)(=O)Nc2nc3ccc([N+](=O)[O-])cc3s2)cc1	0	1.1	train	0	Correct	0.999999	1.35433	9.77824	-8.42391	6.60977	5.04581	1.56397	2206.96	48.4445	-2178.44	-35.8254	28.5161	12.6192	56.5945	91.4555	148.05	3978.59	3431.84	-2054.57	-1152.9	1924.02	2278.94	36.3786	-36.5137	-0.135141	0.00849986	12.8457	-12.8372	6.39603	13.1655	6.76947	-2557.92	-3820.51	57.2349	52.8342	2615.15	3873.35	0.771801	1.41566	2.18746
CHEMBL1086345	COc1cccc(C(=O)CSc2cnnn2-c2ccccc2)c1	0	1.1	validation	0	Correct	0.999999	1.08097	9.77824	-8.69727	4.29478	5.04581	-0.751026	2206.96	48.4445	-2188.89	-43.1007	18.065	5.34379	56.5945	25.7155	82.31	3978.59	3431.84	-2393.36	-1609.97	1585.23	1821.87	36.3786	-36.3055	0.0730389	0	12.8457	-12.8457	6.59402	13.3635	6.76947	-2570.71	-3834.68	44.4483	38.6691	2615.15	3873.35	0.771801	0.780883	1.55268
CHEMBL565187	O=C(c1ccc(CNS(=O)(=O)c2cccc(Cl)c2)cc1)N1CCOCC1	0	1.1	train	0	Correct	1	1.02528	9.77824	-8.75296	5.896	5.04581	0.850192	2206.96	48.4445	-2184.02	-37.9014	22.9366	10.5432	56.5945	27.4955	84.09	3978.59	3431.84	-2058.44	-1230.2	1920.15	2201.64	36.3786	-36.2968	0.0817597	0.00849986	12.8457	-12.8372	8.21095	14.9804	6.76947	-2562.37	-3821.85	52.7844	51.4918	2615.15	3873.35	0.771801	1.01223	1.78403
CHEMBL1650704	CC(=O)c1cc2ccc(-c3ccc(F)cc3)cc2oc1=O	0	1.1	validation	0	Correct	1	0.851642	9.77824	-8.9266	5.3487	5.04581	0.302889	2206.96	48.4445	-2196.36	-40.3673	10.6024	8.07726	56.5945	-9.31448	47.28	3978.59	3431.84	-2669.7	-1884.72	1308.89	1547.12	36.3786	-36.5452	-0.166606	0	12.8457	-12.8457	4.45204	11.2215	6.76947	-2577	-3840.89	38.1524	32.4554	2615.15	3873.35	0.771801	0.541093	1.31289
CHEMBL1085154	COc1ccc(C(=O)CSc2cnnn2Cc2cccs2)cc1OC	0	1.1	train	0	Correct	1	1.43481	9.77824	-8.34343	4.92193	5.04581	-0.123877	2206.96	48.4445	-2183.13	-40.2934	23.8321	8.15113	56.5945	63.1855	119.78	3978.59	3431.84	-2133.85	-1314.57	1844.74	2117.27	36.3786	-36.1551	0.2235	0	12.8457	-12.8457	8.70207	15.4715	6.76947	-2565.49	-3828.73	49.6681	44.6126	2615.15	3873.35	0.771801	1.27204	2.04384
CHEMBL1650718	Cc1ccc(-c2ccc3oc(=O)ccc3c2)cc1	0	1.1	train	0	Correct	1	0.791796	9.77824	-8.98644	3.73132	5.04581	-1.31449	2206.96	48.4445	-2201.34	-42.8292	5.61538	5.61538	56.5945	-26.3845	30.21	3978.59	3431.84	-2806.35	-2062.85	1172.24	1368.99	36.3786	-36.3885	-0.00995002	0	12.8457	-12.8457	3.24317	10.0126	6.76947	-2586.49	-3852.35	28.6605	20.9963	2615.15	3873.35	0.771801	0.324028	1.09583
CHEMBL603710	C[C@@H]1[C@H]2C3=CC(=O)[C@@H]4[C@@]5(C)CC[C@H](O)C(C)(C)[C@@H]5CC[C@@]4(C)[C@]3(C)CC[C@@]2(C(=O)O)CC[C@H]1C	0	1.1	train	0	Correct	1	6.78581	9.77824	-2.99243	23.2763	5.04581	18.2305	2206.96	48.4445	-2196.97	-38.46	9.98455	9.98455	56.5945	18.0055	74.6	3978.59	3431.84	-319.05	1284.83	3659.54	4716.67	36.3786	-36.3866	-0.00803824	0.580647	12.8457	-12.265	15.6398	22.4092	6.76947	-2523.84	-3781.7	91.3172	91.6456	2615.15	3873.35	0.771801	17.3479	18.1197
CHEMBL1083267	COc1ccc(C(=O)CSc2cnnn2-c2ccccc2)cc1	0	1.1	train	0	Correct	1	1.08399	9.77824	-8.69425	4.24373	5.04581	-0.802078	2206.96	48.4445	-2188.9	-43.1042	18.0613	5.34038	56.5945	25.7155	82.31	3978.59	3431.84	-2401.43	-1621.42	1577.16	1810.42	36.3786	-36.2991	0.0795158	0	12.8457	-12.8457	6.59402	13.3635	6.76947	-2570.71	-3836.01	44.4483	37.337	2615.15	3873.35	0.771801	0.762538	1.53434
CHEMBL592475	CC(=O)c1cc2cc(-c3ccc(C)cc3)ccc2oc1=O	0	1.1	validation	0	Correct	1	0.946896	9.77824	-8.83134	5.3487	5.04581	0.302889	2206.96	48.4445	-2198.89	-40.3728	8.07178	8.07178	56.5945	-9.31448	47.28	3978.59	3431.84	-2584.58	-1791.98	1394.01	1639.86	36.3786	-36.5447	-0.166096	0	12.8457	-12.8457	5.07407	11.8435	6.76947	-2578.16	-3841.81	36.9888	31.5415	2615.15	3873.35	0.771801	0.64771	1.41951
CHEMBL393284	O=C(CS(=O)(=O)c1ccccc1)c1ccc([N+](=O)[O-])cc1	0	1.1	train	0	Correct	1	0.691427	9.77824	-9.08681	5.36954	5.04581	0.323731	2206.96	48.4445	-2188.15	-36.1155	18.8113	12.3291	56.5945	46.1355	102.73	3978.59	3431.84	-2568.43	-1816.07	1410.16	1615.77	36.3786	-36.5003	-0.121776	0.0120206	12.8457	-12.8337	4.08588	10.8553	6.76947	-2572.27	-3835.31	42.8832	38.0417	2615.15	3873.35	0.771801	0.511549	1.28335
CHEMBL1650557	CCOC(=O)c1cc2cc(Br)ccc2oc1=O	0	1.1	validation	0	Correct	1	0.7151	9.77824	-9.06314	4.20767	5.04581	-0.838132	2206.96	48.4445	-2193.39	-37.4155	13.5713	11.029	56.5945	-0.0844779	56.51	3978.59	3431.84	-2916.54	-2207.64	1062.05	1224.2	36.3786	-36.7255	-0.346959	0	12.8457	-12.8457	3.84399	10.6135	6.76947	-2573.86	-3834.95	41.2905	38.3958	2615.15	3873.35	0.771801	0.402568	1.17437
CHEMBL1085145	COc1ccc(C(=O)CSc2cnnn2-c2ccccc2C)cc1OC	0	1.1	train	0	Correct	1	1.28156	9.77824	-8.49668	6.00502	5.04581	0.959215	2206.96	48.4445	-2186.09	-40.2928	20.873	8.15171	56.5945	34.9455	91.54	3978.59	3431.84	-2155.66	-1318.83	1822.93	2113.01	36.3786	-36.1663	0.212279	0	12.8457	-12.8457	8.84757	15.617	6.76947	-2561.1	-3825.52	54.0532	47.8315	2615.15	3873.35	0.771801	1.31459	2.08639
CHEMBL601891	CC(=O)O[C@H]1CC[C@@]2(C)[C@@H](CC[C@]3(C)[C@@H]2C(=O)C=C2[C@@H]4[C@@H](C)[C@H](C)CC[C@]4(C(=O)O)CC[C@]23C)C1(C)C	0	1.1	train	0	Correct	1	6.9922	9.77824	-2.78604	23.8994	5.04581	18.8536	2206.96	48.4445	-2194.14	-35.6239	12.8207	12.8207	56.5945	24.0755	80.67	3978.59	3431.84	-125.427	1518.41	3853.16	4950.25	36.3786	-36.3922	-0.0136583	0.576055	12.8457	-12.2696	17.509	24.2785	6.76947	-2519.5	-3773.04	95.6493	100.31	2615.15	3873.35	0.771801	17.6811	18.4529
CHEMBL585884	CCOC(=O)c1cc2cc(-c3ccccc3)ccc2oc1=O	0	1.1	train	0	Correct	1	0.846492	9.77824	-8.93175	5.18103	5.04581	0.135224	2206.96	48.4445	-2195.9	-37.3889	11.0556	11.0556	56.5945	-0.0844779	56.51	3978.59	3431.84	-2598.96	-1814.68	1379.63	1617.16	36.3786	-36.7244	-0.345841	0	12.8457	-12.8457	5.26678	12.0363	6.76947	-2576.17	-3837.26	38.9851	36.0904	2615.15	3873.35	0.771801	0.474769	1.24657
CHEMBL1650710	Cc1ccc(-c2ccc3ccc(=O)oc3c2)cc1	0	1.1	train	0	Correct	1	0.798993	9.77824	-8.97925	3.73412	5.04581	-1.31169	2206.96	48.4445	-2201.34	-42.8238	5.62078	5.62078	56.5945	-26.3845	30.21	3978.59	3431.84	-2809.96	-2067.28	1168.63	1364.56	36.3786	-36.3885	-0.00995841	0	12.8457	-12.8457	3.24317	10.0126	6.76947	-2586.49	-3852.02	28.6605	21.3284	2615.15	3873.35	0.771801	0.312322	1.08412
CHEMBL3339193	N#Cc1ccc(-c2cccc(S(=O)(=O)N3CCCC3C(=O)O)n2)cc1	0	1.1	train	0	Correct	1	1.08351	9.77824	-8.69473	7.62364	5.04581	2.57784	2206.96	48.4445	-2184.59	-38.5979	22.3662	9.84661	56.5945	63.1455	119.74	3978.59	3431.84	-2083.74	-1177.15	1894.86	2254.68	36.3786	-36.1049	0.273654	0.0152	12.8457	-12.8305	6.59624	13.3657	6.76947	-2559.58	-3818.92	55.5766	54.4311	2615.15	3873.35	0.771801	1.55258	2.32438
CHEMBL1650700	CC(=O)c1cc2ccc(-c3ccc(C)cc3)cc2oc1=O	0	1.1	train	0	Correct	1	0.946055	9.77824	-8.83218	5.3487	5.04581	0.302889	2206.96	48.4445	-2198.88	-40.3673	8.07726	8.07726	56.5945	-9.31448	47.28	3978.59	3431.84	-2592	-1801.63	1386.59	1630.2	36.3786	-36.5447	-0.166104	0	12.8457	-12.8457	5.07407	11.8435	6.76947	-2578.16	-3841.47	36.9888	31.8736	2615.15	3873.35	0.771801	0.635506	1.40731
CHEMBL3331554	C=C(C)[C@@H]1CC[C@@H]2[C@]3(CC[C@]4(C)[C@@H]([C@@H](C/C=C/C(C)(C)O)COC(C)=O)CC[C@@]24C)C[C@]13CCC(=O)O	0	1.1	train	0	Correct	1	6.36944	9.77824	-3.4088	16.8505	5.04581	11.8047	2206.96	48.4445	-2194.49	-35.9777	12.4668	12.4668	56.5945	27.2355	83.83	3978.59	3431.84	-681.629	727.904	3296.96	4159.74	36.3786	-36.4005	-0.0219173	0.53323	12.8457	-12.3125	17.2991	24.0686	6.76947	-2543.16	-3801.02	71.9926	72.3246	2615.15	3873.35	0.771801	14.5174	15.2892
CHEMBL3763867	CC(C)(C)[Si](C)(C)OCCC1=CC[C@H](CO)[C@@]12C=CC(=O)CC2	0	1.1	train	0	Correct	1	1.96837	9.77824	-7.80987	8.13376	5.04581	3.08796	2206.96	48.4445	-2195.64	-40.4702	11.3151	7.97429	56.5945	-10.0645	46.53	3978.59	3431.84	-2400.39	-1564.64	1578.2	1867.2	36.3786	-36.3662	0.0123717	2.33445	12.8457	-10.5112	9.54628	16.3158	6.76947	-2572.16	-3840.68	42.9951	32.663	2615.15	3873.35	0.771801	7.98347	8.75527
CHEMBL392198	CCN1CCN(C(=O)C(C)(C)C)CC1	0	1.1	train	0	Correct	1	0.569867	9.77824	-9.20837	3.4166	5.04581	-1.62921	2206.96	48.4445	-2197.77	-45.9483	9.19033	2.49624	56.5945	-33.0445	23.55	3978.59	3431.84	-3145.92	-2508.8	832.671	923.034	36.3786	-36.3008	0.0777195	0.0456435	12.8457	-12.8	3.06874	9.83821	6.76947	-2593.63	-3858.35	21.519	14.9965	2615.15	3873.35	0.771801	0.996287	1.76809
CHEMBL604674	CCOC(=O)C1=C(O)c2ccccc2S(=O)(=O)N1CC(=O)c1ccccc1	0	1.1	train	0	Correct	1	1.22446	9.77824	-8.55378	9.33459	5.04581	4.28878	2206.96	48.4445	-2184.35	-32.8512	22.6052	15.5933	56.5945	52.7655	109.36	3978.59	3431.84	-1794.95	-799.113	2183.64	2632.73	36.3786	-36.2513	0.127263	0.0146476	12.8457	-12.831	7.88855	14.658	6.76947	-2549.78	-3800.43	65.3748	72.9189	2615.15	3873.35	0.771801	1.70821	2.48001
CHEMBL1650705	CCOC(=O)c1cc2ccc(-c3ccccc3)cc2oc1=O	0	1.1	validation	0	Correct	1	0.843744	9.77824	-8.9345	5.18103	5.04581	0.135224	2206.96	48.4445	-2195.9	-37.3837	11.0608	11.0608	56.5945	-0.0844779	56.51	3978.59	3431.84	-2606.43	-1824.41	1372.16	1607.42	36.3786	-36.7244	-0.345816	0	12.8457	-12.8457	5.26678	12.0363	6.76947	-2576.17	-3836.92	38.9851	36.4225	2615.15	3873.35	0.771801	0.462565	1.23437
CHEMBL3219693	Cc1nnc(SCC(=O)c2ccc3c(c2)OCCO3)s1	0	1.1	train	0	Correct	1	1.29758	9.77824	-8.48066	3.82626	5.04581	-1.21955	2206.96	48.4445	-2186.19	-39.7044	20.7674	8.74011	56.5945	58.2555	114.85	3978.59	3431.84	-2504.99	-1743.34	1473.6	1688.49	36.3786	-36.1966	0.181935	0	12.8457	-12.8457	5.65256	12.422	6.76947	-2575.37	-3843.34	39.7786	30.0041	2615.15	3873.35	0.771801	1.13291	1.90471
CHEMBL3359316	C=C(CC[C@@H](CO)[C@H]1CC[C@@]2(C)[C@@H]3CC[C@@H](C(=C)C)[C@@]4(CCC(=O)O)C[C@@]34CC[C@]12C)C(C)C	0	1.1	train	0	Correct	1	6.31416	9.77824	-3.46407	16.5343	5.04581	11.4885	2206.96	48.4445	-2199.69	-41.1745	7.27006	7.27006	56.5945	0.935522	57.53	3978.59	3431.84	-787.269	601.435	3191.32	4033.27	36.3786	-36.3798	-0.00119856	0.53323	12.8457	-12.3125	15.8194	22.5889	6.76947	-2544.83	-3805.69	70.3284	67.6605	2615.15	3873.35	0.771801	14.6237	15.3955
CHEMBL2035571	C[C@H](CC[C@H](O)C(C)(C)O)[C@H]1[C@@H](O)C[C@]23C(=O)O[C@@]4(CC[C@]12C)C[C@@H]1CCC(=O)C(C)(C)[C@@H]1CC[C@H]43	0	1.1	train	0	Correct	1	6.3841	9.77824	-3.39414	21.1792	5.04581	16.1334	2206.96	48.4445	-2191.29	-32.7724	15.6721	15.6721	56.5945	47.4655	104.06	3978.59	3431.84	-640.478	808.237	3338.11	4240.08	36.3786	-36.3559	0.0226925	0.416413	12.8457	-12.4293	16.4094	23.1789	6.76947	-2523.74	-3789.71	91.4163	83.6381	2615.15	3873.35	0.771801	14.1646	14.9364
CHEMBL1085400	COc1ccc(C(=O)CSc2cnnn2-c2ccc(C)cc2)cc1OC	0	1.1	train	0	Correct	1	1.27941	9.77824	-8.49883	5.58445	5.04581	0.538639	2206.96	48.4445	-2186.08	-40.2928	20.8796	8.15178	56.5945	34.9455	91.54	3978.59	3431.84	-2183.38	-1358.92	1795.21	2072.92	36.3786	-36.163	0.215611	0	12.8457	-12.8457	8.84757	15.617	6.76947	-2562.27	-3827.68	52.887	45.6653	2615.15	3873.35	0.771801	1.14251	1.91431
CHEMBL1650715	CCOC(=O)c1cc2cc(-c3ccc(OC)cc3)ccc2oc1=O	0	1.1	train	0	Correct	1	0.96085	9.77824	-8.81739	5.70785	5.04581	0.662044	2206.96	48.4445	-2193.12	-34.6024	13.8421	13.8421	56.5945	9.14552	65.74	3978.59	3431.84	-2491.66	-1687.43	1486.93	1744.41	36.3786	-36.7168	-0.338236	0	12.8457	-12.8457	6.59768	13.3672	6.76947	-2571.5	-3833.92	43.6493	39.4225	2615.15	3873.35	0.771801	0.607857	1.37966
CHEMBL3359319	C=C(CC[C@@H](C(=O)O)[C@H]1CC[C@@]2(C)[C@@H]3CC[C@H]4C(C)(C)C(=O)CC[C@@]45C[C@@]35CC[C@]12C)C(C)C	0	1.1	train	0	Correct	1	7.00915	9.77824	-2.76909	19.4651	5.04581	14.4193	2206.96	48.4445	-2199.58	-41.0682	7.37635	7.37635	56.5945	-2.22448	54.37	3978.59	3431.84	-675.537	808.576	3303.05	4240.41	36.3786	-36.392	-0.0134228	0.625927	12.8457	-12.2198	15.8663	22.6357	6.76947	-2536.5	-3802.69	78.6567	70.6567	2615.15	3873.35	0.771801	16.6168	17.3886
CHEMBL1093989	CCOc1ccc(/C=C/C(=O)/C=C/c2ccc(OCC)cc2)cc1	0	1.1	train	0	Correct	1	0.669463	9.77824	-9.10878	2.72679	5.04581	-2.31901	2206.96	48.4445	-2198.57	-40.0543	8.39019	8.39019	56.5945	-21.0645	35.53	3978.59	3431.84	-2601.02	-1920.8	1377.57	1511.03	36.3786	-36.3608	0.0177387	0	12.8457	-12.8457	7.29769	14.0672	6.76947	-2583.16	-3847.02	31.9926	26.3284	2615.15	3873.35	0.771801	-0.0194558	0.752345
CHEMBL592065	CC(=O)c1cc2cc(-c3ccccc3)ccc2oc1=O	0	1.1	train	0	Correct	1	0.816025	9.77824	-8.96221	4.99924	5.04581	-0.0465669	2206.96	48.4445	-2198.89	-40.373	8.07155	8.07155	56.5945	-9.31448	47.28	3978.59	3431.84	-2675.28	-1898.12	1303.31	1533.72	36.3786	-36.5446	-0.166073	0	12.8457	-12.8457	4.15142	10.9209	6.76947	-2580.16	-3842.81	34.9888	30.5415	2615.15	3873.35	0.771801	0.503372	1.27517
CHEMBL1650707	CCOC(=O)c1cc2ccc(-c3ccc(OC)cc3)cc2oc1=O	0	1.1	train	0	Correct	1	0.958102	9.77824	-8.82014	5.70785	5.04581	0.662044	2206.96	48.4445	-2193.11	-34.597	13.8475	13.8475	56.5945	9.14552	65.74	3978.59	3431.84	-2499.45	-1697.61	1479.14	1734.23	36.3786	-36.7166	-0.338018	0	12.8457	-12.8457	6.59768	13.3672	6.76947	-2571.5	-3833.59	43.6493	39.7546	2615.15	3873.35	0.771801	0.595653	1.36745
CHEMBL550376	O=C(O)CC1(CC(=O)Nc2ccccc2Cl)CCCC1	0	1.1	train	0	Correct	1	0.825924	9.77824	-8.95232	5.22715	5.04581	0.181344	2206.96	48.4445	-2194.04	-41.1009	12.9203	7.34359	56.5945	9.80552	66.4	3978.59	3431.84	-2708.63	-1974.93	1269.96	1456.91	36.3786	-36.3192	0.0593437	0	12.8457	-12.8457	5.18017	11.9496	6.76947	-2580.98	-3838.13	34.1728	35.2213	2615.15	3873.35	0.771801	1.98914	2.76094
CHEMBL1084898	COc1ccc(C(=O)CSc2cnnn2-c2ccccc2OC)cc1OC	0	1.1	train	0	Correct	1	1.29643	9.77824	-8.48181	6.14785	5.04581	1.10204	2206.96	48.4445	-2183.26	-37.489	23.7032	10.9555	56.5945	44.1755	100.77	3978.59	3431.84	-2138.01	-1295.44	1840.58	2136.4	36.3786	-36.1146	0.263997	0	12.8457	-12.8457	9.25581	16.0253	6.76947	-2558.05	-3821.3	57.1046	52.0492	2615.15	3873.35	0.771801	1.21866	1.99046
CHEMBL3219706	Cc1nnc([S+]([O-])CC(=O)c2ccc3c(c2)OCCO3)s1	0	1.1	train	0	Correct	1	1.43554	9.77824	-8.3427	4.58295	5.04581	-0.462858	2206.96	48.4445	-2183.48	-37.1708	23.4812	11.2737	56.5945	56.0155	112.61	3978.59	3431.84	-2400.02	-1605.1	1578.57	1826.74	36.3786	-36.2464	0.132163	0	12.8457	-12.8457	5.84203	12.6115	6.76947	-2568.93	-3837.35	46.2205	35.9962	2615.15	3873.35	0.771801	1.30649	2.07829
CHEMBL4062008	CC(=O)OCO[C@@H]1C[C@@H]2[C@@]3(C)CC[C@H](O)C(C)(C)[C@@H]3CC[C@@]2(C)[C@]2(C)CCC(=O)[C@@H]12	0	1.1	train	0	Correct	1	5.20796	9.77824	-4.57027	18.0395	5.04581	12.9937	2206.96	48.4445	-2193.5	-34.9893	13.4552	13.4552	56.5945	16.2355	72.83	3978.59	3431.84	-1228.91	64.6622	2749.68	3496.5	36.3786	-36.5981	-0.21958	0.606033	12.8457	-12.2397	12.8543	19.6238	6.76947	-2543.84	-3803.48	71.3172	69.8661	2615.15	3873.35	0.771801	14.6793	15.4511
CHEMBL1085152	COc1ccc(C(=O)CSc2cnnn2-c2ccc(Cl)cc2)cc1OC	0	1.1	train	0	Correct	1	1.2963	9.77824	-8.48194	5.58445	5.04581	0.538639	2206.96	48.4445	-2183.55	-40.2928	23.4037	8.15178	56.5945	34.9455	91.54	3978.59	3431.84	-2148.99	-1318.99	1829.6	2112.85	36.3786	-36.1647	0.213834	0	12.8457	-12.8457	8.98146	15.7509	6.76947	-2558.36	-3825.73	56.7905	47.6171	2615.15	3873.35	0.771801	1.16283	1.93463
CHEMBL2409063	CCC(C)C(=O)O[C@@H]1C[C@H]2C(C)(C)C(=O)C=C[C@]2(C)[C@H]2[C@@H](OC(C)=O)C[C@]3(C)C(=CC(=O)[C@H]3c3ccoc3)[C@]12C	0	1.1	validation	0	Correct	1	5.44013	9.77824	-4.33811	22.25	5.04581	17.2042	2206.96	48.4445	-2187.87	-29.361	19.0835	19.0835	56.5945	43.2855	99.88	3978.59	3431.84	-145.279	1476.4	3833.31	4908.24	36.3786	-36.3383	0.0402282	0.273997	12.8457	-12.5717	18.1378	24.9073	6.76947	-2521.18	-3766.05	93.9739	107.299	2615.15	3873.35	0.771801	13.4471	14.2189
CHEMBL589987	O=C(O)C1=C(O)c2ccccc2S(=O)(=O)N1CC(=O)c1ccccc1	0	1.1	train	0	Correct	1	1.09595	9.77824	-8.68229	9.21996	5.04581	4.17415	2206.96	48.4445	-2184.94	-33.4101	22.0198	15.0344	56.5945	63.7655	120.36	3978.59	3431.84	-1946.59	-972.329	2032	2459.51	36.3786	-36.2359	0.142718	0.0146476	12.8457	-12.831	6.22041	12.9899	6.76947	-2553.11	-3804.93	62.0427	68.4207	2615.15	3873.35	0.771801	1.64684	2.41864
CHEMBL3765626	CC(C)C1=CC[C@H](CO)[C@@]12C=C[C@](C)(O)CC2	0	1.1	validation	0	Correct	1	1.60253	9.77824	-8.17571	6.96395	5.04581	1.91814	2206.96	48.4445	-2202.01	-43.4952	4.94937	4.94937	56.5945	-16.1345	40.46	3978.59	3431.84	-2638.52	-1819.09	1340.07	1612.75	36.3786	-36.4021	-0.0234907	0.0491046	12.8457	-12.7966	4.34013	11.1096	6.76947	-2584.83	-3846.69	30.3284	26.6605	2615.15	3873.35	0.771801	3.55572	4.32752
CHEMBL2035574	CC(=O)O[C@H]1CC[C@H]2[C@]3(C)CC[C@@]4(C(=O)O)[C@@H]5CC(C)(C)CC[C@]5(C)CC[C@]4(C)[C@H]3CC[C@]2(C)[C@H]1C	0	1.1	train	0	Correct	1	7.90288	9.77824	-1.87536	23.3516	5.04581	18.3058	2206.96	48.4445	-2196.71	-38.1959	10.2487	10.2487	56.5945	7.00552	63.6	3978.59	3431.84	-199.155	1415.98	3779.44	4847.82	36.3786	-36.3947	-0.0161604	0.50111	12.8457	-12.3446	17.5674	24.3369	6.76947	-2524.83	-3778.7	90.3209	94.6456	2615.15	3873.35	0.771801	19.3564	20.1282
CHEMBL2035573	C=C1C[C@@H]2[C@@](C)(CC[C@]3(C)[C@H]4CC[C@@]5(C)[C@@H](CC[C@H](O)[C@@H]5C)[C@]4(C)CC[C@@]23C(=O)O)C[C@@H]1O	0	1.1	train	0	Correct	1	7.09639	9.77824	-2.68185	22.8983	5.04581	17.8525	2206.96	48.4445	-2197.02	-38.504	9.94055	9.94055	56.5945	21.1655	77.76	3978.59	3431.84	-448.843	1115.52	3529.75	4547.35	36.3786	-36.3833	-0.00477172	0.50111	12.8457	-12.3446	14.7227	21.4922	6.76947	-2527.17	-3784.37	87.9851	88.9777	2615.15	3873.35	0.771801	18.1775	18.9493
CHEMBL1650714	COc1ccc(-c2ccc3oc(=O)c(C(C)=O)cc3c2)cc1	0	1.1	train	0	Correct	1	0.930384	9.77824	-8.84786	5.52606	5.04581	0.480253	2206.96	48.4445	-2196.1	-37.5866	10.858	10.858	56.5945	-0.0844779	56.51	3978.59	3431.84	-2567.99	-1770.9	1410.6	1660.93	36.3786	-36.537	-0.158453	0	12.8457	-12.8457	5.48232	12.2518	6.76947	-2575.5	-3839.47	39.653	33.8736	2615.15	3873.35	0.771801	0.636461	1.40826
CHEMBL3763928	CCOC[C@H]1CC=C(C(C)C)[C@]12C=CC(=O)CC2	0	1.1	train	0	Correct	1	1.46166	9.77824	-8.31658	6.02915	5.04581	0.983341	2206.96	48.4445	-2201.52	-43.0085	5.43606	5.43606	56.5945	-30.2945	26.3	3978.59	3431.84	-2637.92	-1836.83	1340.67	1595.01	36.3786	-36.3954	-0.0168028	0.0491046	12.8457	-12.7966	4.96931	11.7388	6.76947	-2584.83	-3844.69	30.3284	28.6605	2615.15	3873.35	0.771801	3.14254	3.91434
CHEMBL603138	CCNC(=O)N(CCCN(C)C)C(=O)[C@@]1(C)CC[C@]2(C)CC[C@]3(C)C(=CC(=O)[C@@H]4[C@@]5(C)CC[C@H](O)C(C)(C)[C@@H]5CC[C@]43C)[C@@H]2C1	0	1.1	train	0	Correct	1	7.41206	9.77824	-2.36618	25.5022	5.04581	20.4564	2206.96	48.4445	-2187.55	-38.2562	19.4103	10.1884	56.5945	33.3555	89.95	3978.59	3431.84	507.365	2212.77	4485.95	5644.61	36.3786	-36.6256	-0.247028	0.62049	12.8457	-12.2252	23.3761	30.1455	6.76947	-2506.84	-3763.85	108.311	109.5	2615.15	3873.35	0.771801	18.4589	19.2307
CHEMBL255190	CCOc1cc(/C=N/NC(=O)c2ccc(C)cc2OC)ccc1OC(=O)c1ccc(Cl)cc1	0	1.1	train	0	Correct	1	1.03809	9.77824	-8.74015	6.63843	5.04581	1.59262	2206.96	48.4445	-2184.4	-34.4747	22.5535	13.9699	56.5945	29.6255	86.22	3978.59	3431.84	-1975.61	-1153.78	2002.98	2278.06	36.3786	-36.2749	0.103647	0	12.8457	-12.8457	12.4108	19.1803	6.76947	-2554.28	-3817.42	60.8779	55.9226	2615.15	3873.35	0.771801	0.869024	1.64082
CHEMBL490353	C[C@@]12CCC[C@@](C)(C(=O)O)[C@H]1CC[C@@]13C[C@H](CC[C@H]12)[C@@](O)(CO)C3	0	1.1	train	0	Correct	1	5.08211	9.77824	-4.69613	15.0179	5.04581	9.97205	2206.96	48.4445	-2197.14	-38.6244	9.82016	9.82016	56.5945	21.1655	77.76	3978.59	3431.84	-1777.92	-619.162	2200.67	2812.68	36.3786	-36.3552	0.0234162	0.206411	12.8457	-12.6393	8.28353	15.053	6.76947	-2555.73	-3821.36	59.4275	51.9851	2615.15	3873.35	0.771801	11.2874	12.0592
CHEMBL239077	C[C@@H]1CC[C@]2(C(=O)O)CC[C@]3(C)C(=CC[C@@H]4[C@@]5(C)C[C@@H](O)[C@H](O)C(C)(C)[C@@H]5CC[C@]43C)[C@@H]2[C@]1(C)O	0	1.1	train	0	Correct	1	6.96951	9.77824	-2.80873	25.4491	5.04581	20.4033	2206.96	48.4445	-2194.57	-36.0523	12.3922	12.3922	56.5945	41.3955	97.99	3978.59	3431.84	-217.973	1424.75	3760.62	4856.58	36.3786	-36.3535	0.0250928	0.662296	12.8457	-12.1834	16.1259	22.8954	6.76947	-2518.07	-3777.7	97.0879	95.6418	2615.15	3873.35	0.771801	18.6168	19.3886
CHEMBL4074158	CC1(C)[C@@H](O)CC[C@@]2(C)[C@H]1CC[C@]1(C)[C@@H]2C[C@@H](O)[C@@H]2[C@@H](Cl)CC[C@]21C	0	1.1	train	0	Correct	1	5.21013	9.77824	-4.5681	17.9796	5.04581	12.9338	2206.96	48.4445	-2199.33	-43.3587	7.63314	5.08585	56.5945	-16.1345	40.46	3978.59	3431.84	-1352.37	-70.8143	2626.22	3361.02	36.3786	-36.425	-0.0464177	0.610591	12.8457	-12.2351	10.6727	17.4422	6.76947	-2545.97	-3806.23	69.18	67.112	2615.15	3873.35	0.771801	15.8256	16.5974
CHEMBL4074649	COCO[C@H]1CC[C@@]2(C)[C@@H](CC[C@]3(C)[C@@H]2C[C@@H](OCOC)[C@@H]2[C@@H](C(C)=O)CC[C@]23C)C1(C)C	0	1.1	train	0	Correct	1	6.18578	9.77824	-3.59246	18.5686	5.04581	13.5228	2206.96	48.4445	-2193.02	-34.508	13.9365	13.9365	56.5945	-2.60448	53.99	3978.59	3431.84	-885.57	493.965	3093.02	3925.8	36.3786	-36.5491	-0.170519	0.605999	12.8457	-12.2397	15.5998	22.3693	6.76947	-2537.84	-3793.37	77.3172	79.9814	2615.15	3873.35	0.771801	15.9446	16.7164
CHEMBL1650717	O=c1ccc2cc(-c3ccccc3)ccc2o1	0	1.1	train	0	Correct	1	0.660926	9.77824	-9.11731	3.38186	5.04581	-1.66395	2206.96	48.4445	-2201.34	-42.8294	5.61516	5.61516	56.5945	-26.3845	30.21	3978.59	3431.84	-2896.68	-2168.47	1081.91	1263.37	36.3786	-36.3885	-0.00992732	0	12.8457	-12.8457	2.32053	9.09	6.76947	-2588.49	-3853.35	26.6605	19.9963	2615.15	3873.35	0.771801	0.17969	0.951491
CHEMBL1650701	COc1ccc(-c2ccc3cc(C(C)=O)c(=O)oc3c2)cc1	0	1.1	validation	0	Correct	1	0.929543	9.77824	-8.8487	5.52606	5.04581	0.480253	2206.96	48.4445	-2196.09	-37.581	10.8636	10.8636	56.5945	-0.0844779	56.51	3978.59	3431.84	-2575.42	-1780.57	1403.17	1651.27	36.3786	-36.5368	-0.158231	0	12.8457	-12.8457	5.48232	12.2518	6.76947	-2575.5	-3839.14	39.653	34.2057	2615.15	3873.35	0.771801	0.624257	1.39606
CHEMBL3220616	CCC1N(c2ccc(OC)cc2)C(=O)C1(C)C	0	1.1	train	0	Correct	1	0.702346	9.77824	-9.07589	6.10452	5.04581	1.05871	2206.96	48.4445	-2198.21	-43.1332	8.74851	5.31136	56.5945	-27.0545	29.54	3978.59	3431.84	-2917.54	-2172.52	1061.05	1259.32	36.3786	-36.4111	-0.0325607	0.0719959	12.8457	-12.7737	4.08809	10.8576	6.76947	-2586.33	-3850.85	28.8235	22.4945	2615.15	3873.35	0.771801	2.13953	2.91133
CHEMBL3765092	CC1=CC[C@@]2(CC1)C(C(C)C)=CC[C@@H]2CO	0	1.1	train	0	Correct	1	1.55998	9.77824	-8.21826	6.14978	5.04581	1.10397	2206.96	48.4445	-2204.47	-45.96	2.48452	2.48452	56.5945	-36.3645	20.23	3978.59	3431.84	-2701.61	-1909.29	1276.98	1522.55	36.3786	-36.3962	-0.0176042	0.0601407	12.8457	-12.7855	4.02267	10.7921	6.76947	-2587.49	-3848.02	27.6642	25.3284	2615.15	3873.35	0.771801	3.71235	4.48415
CHEMBL2402455	C=C1[C@H]2C[C@H](O)[C@H]3[C@]4(C)CCC[C@@](C)(C(=O)OC)[C@H]4CC[C@]3(C2)[C@@H]1O	0	1.1	train	0	Correct	1	4.73769	9.77824	-5.04055	16.1334	5.04581	11.0876	2206.96	48.4445	-2196.62	-38.1075	10.337	10.337	56.5945	10.1655	66.76	3978.59	3431.84	-1638.82	-435.489	2339.77	2996.35	36.3786	-36.417	-0.0384561	0.171472	12.8457	-12.6742	8.98506	15.7545	6.76947	-2551.17	-3811.7	63.9814	61.6456	2615.15	3873.35	0.771801	10.9783	11.7501
CHEMBL270361	COc1cc(/C=C2\CC/C(=C\c3ccc(O)c(OC)c3)C2=O)ccc1O	0	1.1	train	0	Correct	1	1.01795	9.77824	-8.76029	6.1864	5.04581	1.14059	2206.96	48.4445	-2193.74	-35.226	13.2185	13.2185	56.5945	19.3955	75.99	3978.59	3431.84	-2297.58	-1472.86	1681.01	1958.97	36.3786	-36.2373	0.141263	0	12.8457	-12.8457	7.88271	14.6522	6.76947	-2569.62	-3837.03	45.534	36.3209	2615.15	3873.35	0.771801	0.976362	1.74816
CHEMBL3765104	CC1=CC(=O)[C@@]2(CC1)C(C(C)C)=CC[C@@H]2CO[Si](C)(C)C(C)(C)C	0	1.1	train	0	Correct	1	2.9159	9.77824	-6.86234	10.1154	5.04581	5.06956	2206.96	48.4445	-2198.07	-42.905	8.88914	5.53958	56.5945	-30.2945	26.3	3978.59	3431.84	-2160.1	-1254.27	1818.49	2177.56	36.3786	-36.3686	0.00996487	2.33549	12.8457	-10.5102	11.1849	17.9543	6.76947	-2566.83	-3829.35	48.3272	43.9976	2615.15	3873.35	0.771801	8.98586	9.75766
CHEMBL1650709	O=c1ccc2ccc(-c3ccccc3)cc2o1	0	1.1	train	0	Correct	1	0.668123	9.77824	-9.11012	3.38467	5.04581	-1.66114	2206.96	48.4445	-2201.34	-42.824	5.6205	5.6205	56.5945	-26.3845	30.21	3978.59	3431.84	-2900.12	-2172.67	1078.47	1259.17	36.3786	-36.3885	-0.00990272	0	12.8457	-12.8457	2.32053	9.09	6.76947	-2588.49	-3853.02	26.6605	20.3284	2615.15	3873.35	0.771801	0.167985	0.939786
CHEMBL4086967	CC1(C)[C@@H](O)CC[C@@]2(C)[C@H]1CC[C@]1(C)[C@@H]2C[C@H]2OC[C@H]3CC[C@]1(C)[C@@H]32	0	1.1	train	0	Correct	1	5.80781	9.77824	-3.97043	17.7306	5.04581	12.6848	2206.96	48.4445	-2201.31	-42.7938	5.65071	5.65071	56.5945	-27.1345	29.46	3978.59	3431.84	-1382.66	-70.6229	2595.93	3361.22	36.3786	-36.3768	0.00175719	0.610591	12.8457	-12.2351	10.2069	16.9764	6.76947	-2551.83	-3817.35	63.3246	55.9926	2615.15	3873.35	0.771801	15.57	16.3418
CHEMBL275638	O=c1cc(-c2ccccc2)oc2ccccc12	0	1.1	validation	0	Correct	1	0.614004	9.77824	-9.16424	3.82269	5.04581	-1.22312	2206.96	48.4445	-2201.21	-42.6968	5.7477	5.7477	56.5945	-26.3845	30.21	3978.59	3431.84	-2893.24	-2160.35	1085.35	1271.49	36.3786	-36.4751	-0.0965751	0	12.8457	-12.8457	2.32053	9.09	6.76947	-2586.5	-3849.58	28.6567	23.767	2615.15	3873.35	0.771801	0.156561	0.928362
CHEMBL3763445	CC(C)C1=CC[C@H]2C(=O)O[C@@H]3CC(=O)CC[C@@]132	0	1.1	train	0	Correct	1	1.76181	9.77824	-8.01643	8.1159	5.04581	3.0701	2206.96	48.4445	-2198.73	-40.217	8.22757	8.22757	56.5945	-13.2245	43.37	3978.59	3431.84	-2707.83	-1845.12	1270.76	1586.72	36.3786	-36.4899	-0.111342	0.0574855	12.8457	-12.7882	3.5931	10.3626	6.76947	-2580.16	-3841.92	34.9888	31.4312	2615.15	3873.35	0.771801	4.05932	4.83112
CHEMBL569377	CN1CCN(C(=O)CC2(CC(=O)O)CCCC2)CC1	0	1.1	train	0	Correct	1	1.13118	9.77824	-8.64706	4.96489	5.04581	-0.0809169	2206.96	48.4445	-2193	-41.0858	13.9592	7.35868	56.5945	4.25552	60.85	3978.59	3431.84	-2802.4	-2076.89	1176.19	1354.95	36.3786	-36.2537	0.124885	0	12.8457	-12.8457	4.95973	11.7292	6.76947	-2587.97	-3843.86	27.1866	29.4839	2615.15	3873.35	0.771801	2.12199	2.89379
CHEMBL3359318	C=C(CC[C@@H](COC(C)=O)[C@H]1CC[C@@]2(C)[C@@H]3CC[C@@H](C(C)(C)O)[C@@]4(CCC(=O)O)C[C@@]34CC[C@]12C)C(C)C	0	1.1	train	0	Correct	1	6.73849	9.77824	-3.03975	17.9586	5.04581	12.9128	2206.96	48.4445	-2194.46	-35.9446	12.5	12.5	56.5945	27.2355	83.83	3978.59	3431.84	-565.162	876.081	3413.43	4307.92	36.3786	-36.395	-0.0163957	0.578873	12.8457	-12.2668	18.4288	25.1983	6.76947	-2538.83	-3796.03	76.3246	77.3209	2615.15	3873.35	0.771801	15.6583	16.4301
CHEMBL1650558	O=c1ccc2cc(Br)ccc2o1	0	1.1	validation	0	Correct	1	0.500032	9.77824	-9.27821	2.4085	5.04581	-2.6373	2206.96	48.4445	-2198.83	-42.8537	8.12845	5.59078	56.5945	-26.3845	30.21	3978.59	3431.84	-3212.17	-2558.14	766.422	873.703	36.3786	-36.3911	-0.0125276	0	12.8457	-12.8457	0.897735	7.66721	6.76947	-2586.19	-3851.05	28.9658	22.3016	2615.15	3873.35	0.771801	0.107489	0.87929
CHEMBL51628	O=c1ccc2ccc(O)cc2o1	0	1.1	train	0	Correct	1	0.315906	9.77824	-9.46233	2.41131	5.04581	-2.6345	2206.96	48.4445	-2198.83	-40.3175	8.12699	8.12699	56.5945	-6.15448	50.44	3978.59	3431.84	-3370.4	-2731.27	608.192	700.572	36.3786	-36.431	-0.052386	0	12.8457	-12.8457	-0.619013	6.15046	6.76947	-2596.83	-3861.24	18.3246	12.1028	2615.15	3873.35	0.771801	-0.248147	0.523654
CHEMBL4084460	CC1(C)[C@@H](O)CC[C@@]2(C)[C@H]1CC[C@]1(C)[C@@H]2C[C@@H](O)C2=CCC[C@]21C	0	1.1	train	0	Correct	1	4.54867	9.77824	-5.22956	16.9189	5.04581	11.8731	2206.96	48.4445	-2201.87	-43.3581	5.08644	5.08644	56.5945	-16.1345	40.46	3978.59	3431.84	-1515.75	-284.655	2462.84	3147.18	36.3786	-36.371	0.00757136	0.56941	12.8457	-12.2763	9.46145	16.2309	6.76947	-2554.83	-3819.02	60.3246	54.3246	2615.15	3873.35	0.771801	13.7761	14.5479
CHEMBL129134	O=C(/C=C/c1ccc(O)cc1)/C=C/c1ccc(O)cc1	0	1.1	train	0	Correct	1	0.470786	9.77824	-9.30745	2.25249	5.04581	-2.79331	2206.96	48.4445	-2199.39	-40.8752	7.5693	7.5693	56.5945	0.935522	57.53	3978.59	3431.84	-2844.62	-2181.86	1133.97	1249.98	36.3786	-36.3808	-0.00219146	0	12.8457	-12.8457	3.9614	10.7309	6.76947	-2589.16	-3855.02	25.9926	18.3284	2615.15	3873.35	0.771801	-0.214964	0.556838
CHEMBL3765682	C=C1C=C[C@]2(CC1)[C@@H](C(=O)OCC)CC[C@H]2C(C)C	0	1.1	validation	0	Correct	1	1.80161	9.77824	-7.97663	6.98708	5.04581	1.94127	2206.96	48.4445	-2201.56	-43.048	5.3965	5.3965	56.5945	-30.2945	26.3	3978.59	3431.84	-2534.83	-1708.91	1443.76	1722.93	36.3786	-36.4203	-0.0416964	0.051834	12.8457	-12.7938	5.67641	12.4459	6.76947	-2581.49	-3838.36	33.6605	34.9888	2615.15	3873.35	0.771801	4.04995	4.82175
CHEMBL2409064	CC(C)=CC(=O)[C@@H](O)[C@H](C)[C@@H]1CC[C@]2(C)C3=CC[C@H]4C(C)(C)[C@H](O)CC[C@]4(C)[C@H]3C[C@@H](O)[C@@]12C	0	1.1	train	0	Correct	1	5.22446	9.77824	-4.55378	20.8378	5.04581	15.792	2206.96	48.4445	-2196.89	-38.3777	10.0669	10.0669	56.5945	21.1655	77.76	3978.59	3431.84	-639.977	775.406	3338.61	4207.24	36.3786	-36.32	0.058572	0.546379	12.8457	-12.2993	15.9192	22.6887	6.76947	-2532.06	-3794.37	83.0917	78.9814	2615.15	3873.35	0.771801	15.2814	16.0532
CHEMBL2409066	CC(C)=CC(=O)[C@@H](O)[C@H](C)[C@@H]1CC[C@]2(C)C3=CC[C@H]4C(C)(C)[C@@H](O)CC[C@]4(C)[C@H]3C[C@@H](O)[C@@]12C	0	1.1	validation	0	Correct	1	5.22446	9.77824	-4.55378	20.8378	5.04581	15.792	2206.96	48.4445	-2196.89	-38.3777	10.0669	10.0669	56.5945	21.1655	77.76	3978.59	3431.84	-639.977	775.406	3338.61	4207.24	36.3786	-36.32	0.058572	0.546379	12.8457	-12.2993	15.9192	22.6887	6.76947	-2532.06	-3794.37	83.0917	78.9814	2615.15	3873.35	0.771801	15.2814	16.0532
CHEMBL3298988	CC(=O)O[C@H]1[C@@H](C)C[C@@]23O[C@@]12/C=C(\C)[C@@H](OC(=O)c1ccccc1)[C@H](OC(=O)c1cccnc1)[C@H]1[C@@H]([C@@H](OC(C)=O)[C@@H](C)C3=O)C1(C)C	0	1.1	train	0	Correct	1	3.9224	9.77824	-5.85584	17.5867	5.04581	12.5409	2206.96	48.4445	-2176.2	-20.6868	30.7621	27.7578	56.5945	91.0955	147.69	3978.59	3431.84	-291.257	1182.11	3687.33	4613.94	36.3786	-36.2828	0.0957692	0.0405802	12.8457	-12.694	21.3596	28.1291	6.76947	-2514.54	-3755.18	100.615	118.165	2615.15	3873.35	0.771801	7.54071	8.31251
CHEMBL589463	C[C@@H]1CC[C@]2(C(=O)O)CC[C@]3(C)C(=CC[C@@H]4[C@@]5(C)C[C@@H](O)[C@H](OC(=O)/C=C\c6ccc(O)cc6)C(C)(C)[C@@H]5CC[C@]43C)[C@@H]2[C@]1(C)O	0	1.1	train	0	Correct	1	7.43741	9.77824	-2.34083	27.0739	5.04581	22.0281	2206.96	48.4445	-2188.92	-30.4056	18.0389	18.0389	56.5945	67.6955	124.29	3978.59	3431.84	546.414	2316.27	4525	5748.1	36.3786	-36.3107	0.0679135	0.658546	12.8457	-12.1871	21.9065	28.676	6.76947	-2500.41	-3757.71	114.748	115.634	2615.15	3873.35	0.771801	19.1804	19.9522
CHEMBL589522	C[C@@H]1CC[C@]2(C(=O)O)CC[C@]3(C)C(=CC[C@@H]4[C@@]5(C)C[C@@H](O)[C@H](OC(=O)/C=C/c6ccc(O)cc6)C(C)(C)[C@@H]5CC[C@]43C)[C@@H]2[C@]1(C)O	0	1.1	train	0	Correct	1	7.43741	9.77824	-2.34083	27.0739	5.04581	22.0281	2206.96	48.4445	-2188.92	-30.4056	18.0389	18.0389	56.5945	67.6955	124.29	3978.59	3431.84	546.414	2316.27	4525	5748.1	36.3786	-36.3107	0.0679135	0.658546	12.8457	-12.1871	21.9065	28.676	6.76947	-2500.41	-3757.71	114.748	115.634	2615.15	3873.35	0.771801	19.1804	19.9522
CHEMBL2402454	C=C1[C@H]2C[C@H](O)[C@H]3[C@]4(C)CCC[C@@](C)(CO)[C@H]4CC[C@]3(C2)[C@@H]1O	0	1.1	train	0	Correct	1	4.68169	9.77824	-5.09655	15.0023	5.04581	9.95654	2206.96	48.4445	-2199.35	-40.8346	7.60989	7.60989	56.5945	4.09552	60.69	3978.59	3431.84	-1759.49	-590.661	2219.1	2841.18	36.3786	-36.3717	0.00684091	0.169409	12.8457	-12.6763	7.82288	14.5924	6.76947	-2557.5	-3818.7	57.653	54.6493	2615.15	3873.35	0.771801	10.9975	11.7693
CHEMBL1650719	COc1ccc(-c2ccc3oc(=O)ccc3c2)cc1	0	1.1	train	0	Correct	1	0.775284	9.77824	-9.00296	3.90868	5.04581	-1.13713	2206.96	48.4445	-2198.56	-40.0431	8.40142	8.40142	56.5945	-17.1545	39.44	3978.59	3431.84	-2789.75	-2041.76	1188.84	1390.08	36.3786	-36.3809	-0.00232277	0	12.8457	-12.8457	3.65142	10.4209	6.76947	-2583.83	-3850.02	31.3246	23.3284	2615.15	3873.35	0.771801	0.312779	1.08458
CHEMBL591523	CC(=O)c1cc2cc(Br)ccc2oc1=O	0	1.1	train	0	Correct	1	0.684634	9.77824	-9.09361	4.02588	5.04581	-1.01992	2206.96	48.4445	-2196.37	-40.398	10.5875	8.04649	56.5945	-9.31448	47.28	3978.59	3431.84	-2992.77	-2290.95	985.817	1140.88	36.3786	-36.5465	-0.167922	0	12.8457	-12.8457	2.72863	9.49811	6.76947	-2577.86	-3840.5	37.2942	32.8468	2615.15	3873.35	0.771801	0.431171	1.20297
CHEMBL1650711	COc1ccc(-c2ccc3ccc(=O)oc3c2)cc1	0	1.1	validation	0	Correct	1	0.782481	9.77824	-8.99576	3.91149	5.04581	-1.13432	2206.96	48.4445	-2198.55	-40.0376	8.40697	8.40697	56.5945	-17.1545	39.44	3978.59	3431.84	-2793.36	-2046.19	1185.23	1385.65	36.3786	-36.3807	-0.00210506	0	12.8457	-12.8457	3.65142	10.4209	6.76947	-2583.83	-3849.69	31.3246	23.6605	2615.15	3873.35	0.771801	0.301073	1.07287
CHEMBL256790	COc1cccc(C(=O)COC(=O)c2ccccc2NC(=O)c2ccccc2)c1	0	1.1	train	0	Correct	1	0.784661	9.77824	-8.99358	5.53945	5.04581	0.493643	2206.96	48.4445	-2190.41	-34.9771	16.5476	13.4674	56.5945	25.1055	81.7	3978.59	3431.84	-2279.06	-1493.51	1699.53	1938.33	36.3786	-36.3413	0.0373009	0	12.8457	-12.8457	8.98443	15.7539	6.76947	-2566.23	-3827.43	48.9226	45.9189	2615.15	3873.35	0.771801	0.500883	1.27268
CHEMBL2402448	C=C1C(=O)[C@@]23CC[C@@H]4[C@](C)(C(=O)O)CCC[C@@]4(C)[C@@H]2[C@@H](O)C[C@H]1C3	0	1.1	train	0	Correct	1	4.4152	9.77824	-5.36304	15.6419	5.04581	10.596	2206.96	48.4445	-2196.99	-38.4722	9.97236	9.97236	56.5945	18.0055	74.6	3978.59	3431.84	-1744.97	-563.106	2233.62	2868.73	36.3786	-36.3866	-0.00806447	0.16597	12.8457	-12.6797	7.9077	14.6772	6.76947	-2553.5	-3814.7	61.6493	58.6456	2615.15	3873.35	0.771801	10.2427	11.0145
CHEMBL3763293	CC1=CC[C@H](CO)[C@@]12C=CC(=O)CC2	0	1.1	train	0	Correct	1	0.90237	9.77824	-8.87587	5.25774	5.04581	0.211928	2206.96	48.4445	-2201.95	-43.44	5.00452	5.00452	56.5945	-19.2945	37.3	3978.59	3431.84	-2989.54	-2250.31	989.047	1181.53	36.3786	-36.3999	-0.021291	0.0634835	12.8457	-12.7822	1.72382	8.49329	6.76947	-2590.83	-3855.69	24.3284	17.6605	2615.15	3873.35	0.771801	2.45418	3.22598
CHEMBL4085474	CC(=O)O[C@H]1CC[C@@]2(C)[C@@H](CC[C@]3(C)[C@@H]2C[C@@H](OC(C)=O)[C@@H]2[C@@H](Cl)CC[C@]23C)C1(C)C	0	1.1	train	0	Correct	1	5.85369	9.77824	-3.92455	18.8258	5.04581	13.78	2206.96	48.4445	-2193.65	-37.6951	13.31	10.7494	56.5945	-3.99448	52.6	3978.59	3431.84	-943.48	428.91	3035.11	3860.75	36.3786	-36.4342	-0.0555839	0.605999	12.8457	-12.2397	14.4113	21.1807	6.76947	-2537.31	-3789.91	77.8441	83.4404	2615.15	3873.35	0.771801	16.3231	17.0949
CHEMBL552250	O=C(O)CC1(CC(=O)NCc2cccnc2)CCCC1	0	1.1	train	0	Correct	1	0.786842	9.77824	-8.9914	4.41124	5.04581	-0.634564	2206.96	48.4445	-2193.6	-41.1073	13.3556	7.33722	56.5945	22.6955	79.29	3978.59	3431.84	-2829.78	-2129.45	1148.81	1302.39	36.3786	-36.4052	-0.0266493	0	12.8457	-12.8457	4.7006	11.4701	6.76947	-2588.99	-3844	26.1593	29.3456	2615.15	3873.35	0.771801	1.67917	2.45097
CHEMBL3764924	CC(C)C1=CC[C@H](CO)[C@@]12C=CC(=O)CC2	0	1.1	train	0	Correct	1	1.21425	9.77824	-8.56399	6.14978	5.04581	1.10397	2206.96	48.4445	-2201.94	-43.4296	5.01497	5.01497	56.5945	-19.2945	37.3	3978.59	3431.84	-2770.99	-1983.38	1207.6	1448.46	36.3786	-36.4006	-0.0220396	0.0491046	12.8457	-12.7966	3.30117	10.0706	6.76947	-2586.83	-3847.69	28.3284	25.6605	2615.15	3873.35	0.771801	3.12251	3.89431
CHEMBL1650720	O=c1ccc2cc(-c3ccc(O)cc3)ccc2o1	0	1.1	train	0	Correct	1	0.707894	9.77824	-9.07035	3.73132	5.04581	-1.31449	2206.96	48.4445	-2198.82	-40.3041	8.14041	8.14041	56.5945	-6.15448	50.44	3978.59	3431.84	-2853.75	-2112.83	1124.84	1319.01	36.3786	-36.3892	-0.0105932	0	12.8457	-12.8457	2.69039	9.45986	6.76947	-2585.83	-3852.02	29.3246	21.3284	2615.15	3873.35	0.771801	0.240125	1.01193
CHEMBL1650712	O=c1ccc2ccc(-c3ccc(O)cc3)cc2o1	0	1.1	validation	0	Correct	1	0.715091	9.77824	-9.06315	3.73412	5.04581	-1.31169	2206.96	48.4445	-2198.81	-40.2987	8.14581	8.14581	56.5945	-6.15448	50.44	3978.59	3431.84	-2857.27	-2117.14	1121.32	1314.7	36.3786	-36.3889	-0.0103551	0	12.8457	-12.8457	2.69039	9.45986	6.76947	-2585.83	-3851.69	29.3246	21.6605	2615.15	3873.35	0.771801	0.22842	1.00022
CHEMBL3765260	O=C1CC[C@@]2(c3ccccc3C[C@@H]2CO)[C@@H]2O[C@H]12	0	1.1	train	0	Correct	1	1.92706	9.77824	-7.85118	7.458	5.04581	2.41219	2206.96	48.4445	-2198.91	-40.3947	8.04979	8.04979	56.5945	-6.76448	49.83	3978.59	3431.84	-2652.72	-1744.23	1325.87	1687.61	36.3786	-36.3311	0.0474707	0.060362	12.8457	-12.7853	3.36412	10.1336	6.76947	-2576.72	-3841.36	38.4312	31.9888	2615.15	3873.35	0.771801	3.59804	4.36984
CHEMBL3763959	CC(C)C1=CC[C@H](CO)[C@]12CC[C@](C)(O)[C@H]1O[C@H]12	0	1.1	train	0	Correct	1	2.18224	9.77824	-7.596	8.64672	5.04581	3.60091	2206.96	48.4445	-2199.01	-40.4954	7.94917	7.94917	56.5945	-3.60448	52.99	3978.59	3431.84	-2599.35	-1700.03	1379.24	1731.81	36.3786	-36.3424	0.0361765	0.0845101	12.8457	-12.7612	4.74838	11.5179	6.76947	-2576.39	-3841.36	38.7633	31.9888	2615.15	3873.35	0.771801	4.79696	5.56877
CHEMBL2402447	C[C@@]1(C(=O)O)CCC[C@]2(C)[C@@H]1CC[C@@]13C[C@H](C[C@H](O)[C@@H]21)[C@]1(CO1)[C@H]3O	0	1.1	train	0	Correct	1	5.0989	9.77824	-4.67934	16.9844	5.04581	11.9386	2206.96	48.4445	-2194.05	-35.5337	12.9108	12.9108	56.5945	33.6955	90.29	3978.59	3431.84	-1690.64	-439.538	2287.95	2992.3	36.3786	-36.3243	0.0542254	0.20791	12.8457	-12.6378	8.43227	15.2017	6.76947	-2547.73	-3810.7	67.42	62.6418	2615.15	3873.35	0.771801	11.7526	12.5244
CHEMBL3763488	CC(C)[C@@H]1CC[C@@H]2CO[C@@H]3[C@H](O)[C@](C)(O)CC[C@@]213	0	1.1	train	0	Correct	1	2.7671	9.77824	-7.01114	9.56067	5.04581	4.51487	2206.96	48.4445	-2198.82	-40.3063	8.13823	8.13823	56.5945	-6.90448	49.69	3978.59	3431.84	-2566.73	-1664.74	1411.86	1767.1	36.3786	-36.3121	0.0664918	0.101406	12.8457	-12.7443	4.95549	11.725	6.76947	-2574.62	-3839.58	40.5378	33.7633	2615.15	3873.35	0.771801	6.0416	6.8134
CHEMBL3764068	CC(C)[C@@H]1CC[C@H](CO)[C@]12CC[C@@](C)(O)[C@H]1O[C@H]12	0	1.1	train	0	Correct	1	2.57257	9.77824	-7.20567	8.64672	5.04581	3.60091	2206.96	48.4445	-2199.01	-40.4954	7.94917	7.94917	56.5945	-3.60448	52.99	3978.59	3431.84	-2624.68	-1732.08	1353.91	1699.76	36.3786	-36.3287	0.049916	0.0993526	12.8457	-12.7463	4.95549	11.725	6.76947	-2576.39	-3841.36	38.7633	31.9888	2615.15	3873.35	0.771801	5.77155	6.54335
CHEMBL3764618	CC(C)[C@@H]1CC[C@H](CO)[C@]12CC[C@](C)(O)[C@H]1O[C@H]12	0	1.1	train	0	Correct	1	2.57257	9.77824	-7.20567	8.64672	5.04581	3.60091	2206.96	48.4445	-2199.01	-40.4954	7.94917	7.94917	56.5945	-3.60448	52.99	3978.59	3431.84	-2624.68	-1732.08	1353.91	1699.76	36.3786	-36.3287	0.049916	0.0993526	12.8457	-12.7463	4.95549	11.725	6.76947	-2576.39	-3841.36	38.7633	31.9888	2615.15	3873.35	0.771801	5.77155	6.54335
CHEMBL4066172	CC(=O)O[C@H]1CC[C@@]2(C)[C@@H](CC[C@]3(C)[C@@H]2C[C@@H](OC(C)=O)[C@@H]2C(=O)CC[C@]23C)C1(C)C	0	1.1	train	0	Correct	1	5.37717	9.77824	-4.40107	18.8258	5.04581	13.78	2206.96	48.4445	-2193.65	-35.1345	13.31	13.31	56.5945	13.0755	69.67	3978.59	3431.84	-1097.46	236.396	2881.13	3668.23	36.3786	-36.453	-0.0744218	0.601441	12.8457	-12.2442	13.6083	20.3777	6.76947	-2542.17	-3796.92	72.9851	76.4238	2615.15	3873.35	0.771801	15.0518	15.8236
CHEMBL4066034	CCC(=O)CC[C@]1(C)C(=O)[C@H](OC(C)=O)C[C@@H]2[C@@]3(C)CC[C@H](OC(C)=O)C(C)(C)[C@@H]3CC[C@]21C	0	1.1	train	0	Correct	1	4.95039	9.77824	-4.82785	18.1155	5.04581	13.0696	2206.96	48.4445	-2191.22	-32.702	15.7425	15.7425	56.5945	30.1455	86.74	3978.59	3431.84	-1013.28	263.356	2965.31	3695.19	36.3786	-36.2812	0.097387	0.556189	12.8457	-12.2895	15.6463	22.4157	6.76947	-2537.73	-3795.03	77.4238	78.3135	2615.15	3873.35	0.771801	13.6282	14.4
CHEMBL4060072	CC(=O)O[C@H]1CC[C@@]2(C)[C@@H](CC[C@]3(C)[C@@H]2C[C@@H](OC(C)=O)[C@@H]2[C@@H](O)CC[C@]23C)C1(C)C	0	1.1	train	0	Correct	1	5.54701	9.77824	-4.23123	18.8258	5.04581	13.78	2206.96	48.4445	-2193.65	-35.1345	13.31	13.31	56.5945	16.2355	72.83	3978.59	3431.84	-1075.41	263.515	2903.18	3695.35	36.3786	-36.4503	-0.0717264	0.605999	12.8457	-12.2397	13.7246	20.4941	6.76947	-2542.17	-3796.92	72.9851	76.4238	2615.15	3873.35	0.771801	15.4234	16.1952
CHEMBL4100206	CC(C)(O)[C@@H]1CC[C@]2(C)[C@H](C[C@@H](O)[C@@H]3[C@@H](O)CC[C@]32C)[C@@]1(C)CCC(=O)O	0	1.1	train	0	Correct	1	4.22002	9.77824	-5.55822	16.9348	5.04581	11.889	2206.96	48.4445	-2194.68	-36.1623	12.2822	12.2822	56.5945	41.3955	97.99	3978.59	3431.84	-1516.41	-324.93	2462.18	3106.91	36.3786	-36.4377	-0.0591462	0.544604	12.8457	-12.3011	10.7641	17.5336	6.76947	-2553.83	-3806.92	61.3209	66.4238	2615.15	3873.35	0.771801	13.3717	14.1435
CHEMBL3298773	CO[C@@H]1[C@H]2[C@@H]([C@@H](OC(C)=O)[C@@H](C)C(=O)[C@@]34C[C@H](C)[C@H](O)[C@]3(/C=C(\C)[C@H]1OC(=O)c1ccccc1)O4)C2(C)C	0	1.1	train	0	Correct	1	3.41069	9.77824	-6.36755	16.0221	5.04581	10.9763	2206.96	48.4445	-2184.95	-26.4387	22.0059	22.0059	56.5945	55.0655	111.66	3978.59	3431.84	-993.26	325.694	2985.33	3757.53	36.3786	-36.185	0.193564	0.0413455	12.8457	-12.6932	16.3255	23.095	6.76947	-2531.86	-3778.61	83.2899	94.7335	2615.15	3873.35	0.771801	7.12697	7.89877
CHEMBL3298766	CO[C@@H]1[C@H]2[C@@H]([C@@H](OC(C)=O)[C@@H](C)C(=O)[C@@]34C[C@H](C)[C@H](OC(C)=O)[C@]3(/C=C(\CO)[C@H]1OC(=O)c1ccccc1)O4)C2(C)C	0	1.1	train	0	Correct	1	3.66109	9.77824	-6.11715	16.4107	5.04581	11.3649	2206.96	48.4445	-2179.55	-21.0364	27.4081	27.4081	56.5945	81.3655	137.96	3978.59	3431.84	-734.029	654.099	3244.56	4085.94	36.3786	-36.1849	0.193619	0.0405802	12.8457	-12.694	18.3491	25.1186	6.76947	-2524.87	-3764.18	90.2862	109.168	2615.15	3873.35	0.771801	7.30604	8.07784
CHEMBL3298767	C/C=C(/C)C(=O)O[C@@H]1/C(C=O)=C/[C@@]23O[C@@]2(C[C@H](C)[C@@H]3OC(C)=O)C(=O)[C@H](C)[C@H](OC(C)=O)[C@@H]2[C@H]([C@H]1OC)C2(C)C	0	1.1	train	0	Correct	1	3.49315	9.77824	-6.28509	16.1597	5.04581	11.1139	2206.96	48.4445	-2179.66	-21.1422	27.3023	27.3023	56.5945	78.2055	134.8	3978.59	3431.84	-902.688	438.798	3075.9	3870.64	36.3786	-36.1964	0.182146	0.0405802	12.8457	-12.694	17.871	24.6404	6.76947	-2527.87	-3767.84	87.2862	105.504	2615.15	3873.35	0.771801	7.1821	7.9539
CHEMBL3220617	COCC1N(c2ccc(OC)cc2)C(=O)C1(C)C	0	1.1	train	0	Correct	1	0.711335	9.77824	-9.0669	5.9072	5.04581	0.861392	2206.96	48.4445	-2195.44	-40.3834	11.5199	8.06117	56.5945	-17.8245	38.77	3978.59	3431.84	-2901.73	-2152.73	1076.86	1279.11	36.3786	-36.3189	0.0596901	0.0719959	12.8457	-12.7737	4.49634	11.2658	6.76947	-2584.61	-3847.36	30.5428	25.9891	2615.15	3873.35	0.771801	1.71914	2.49094
CHEMBL3298779	CC(=O)O[C@H]1[C@@H](C)C[C@@]23O[C@@]12/C=C(\C)[C@@H](O)[C@H](OC(=O)c1ccccc1)[C@H]1[C@@H]([C@@H](O)[C@@H](C)C3=O)C1(C)C	0	1.1	train	0	Correct	1	3.23082	9.77824	-6.54742	15.8921	5.04581	10.8462	2206.96	48.4445	-2185.21	-26.7	21.7445	21.7445	56.5945	66.0655	122.66	3978.59	3431.84	-1110.11	183.793	2868.48	3615.63	36.3786	-36.1716	0.206986	0.0405802	12.8457	-12.694	15.3645	22.1339	6.76947	-2533.86	-3781.61	81.2899	91.7335	2615.15	3873.35	0.771801	6.95874	7.73054
CHEMBL3298772	CO[C@@H]1[C@H]2[C@@H]([C@@H](O)[C@@H](C)C(=O)[C@@]34C[C@H](C)[C@H](OC(C)=O)[C@]3(/C=C(\C)[C@H]1OC(=O)c1ccccc1)O4)C2(C)C	0	1.1	validation	0	Correct	1	3.32367	9.77824	-6.45457	16.1658	5.04581	11.12	2206.96	48.4445	-2184.94	-26.4249	22.0196	22.0196	56.5945	55.0655	111.66	3978.59	3431.84	-1004.69	312.469	2973.9	3744.31	36.3786	-36.1424	0.236153	0.0405802	12.8457	-12.694	16.3255	23.095	6.76947	-2531.86	-3777.28	83.2899	96.0656	2615.15	3873.35	0.771801	7.1733	7.9451
CHEMBL3298784	C/C=C(\C)C(=O)O[C@@H]1/C(C)=C/[C@@]23O[C@@]2(C[C@H](C)[C@@H]3OC(C)=O)C(=O)[C@H](C)[C@H](OC(C)=O)[C@@H]2[C@H]([C@H]1OC(C)=O)C2(C)C	0	1.1	validation	0	Correct	1	3.75085	9.77824	-6.02739	16.3354	5.04581	11.2896	2206.96	48.4445	-2179.59	-21.0804	27.3642	27.3642	56.5945	78.2055	134.8	3978.59	3431.84	-823.16	526.529	3155.43	3958.37	36.3786	-36.1591	0.219434	0.0405802	12.8457	-12.694	18.7936	25.5631	6.76947	-2528.2	-3767.62	86.9541	105.73	2615.15	3873.35	0.771801	7.35231	8.12411
CHEMBL3298768	CO[C@@H]1[C@H]2[C@@H]([C@@H](OC(C)=O)[C@@H](C)C(=O)[C@@]34C[C@H](C)[C@H](OC(C)=O)[C@]3(/C=C(\C)[C@H]1OC(=O)[C@]1(C)O[C@@H]1C)O4)C2(C)C	0	1.1	train	0	Correct	1	3.64453	9.77824	-6.13371	17.4661	5.04581	12.4203	2206.96	48.4445	-2179.34	-20.8244	27.6201	27.6201	56.5945	73.6655	130.26	3978.59	3431.84	-909.18	474.452	3069.41	3906.29	36.3786	-36.0226	0.356008	0.0504011	12.8457	-12.6842	18.2936	25.0631	6.76947	-2526.98	-3770.95	88.1709	102.398	2615.15	3873.35	0.771801	7.77879	8.55059
CHEMBL3298769	CO[C@@H]1[C@H]2[C@@H]([C@@H](OC(C)=O)[C@@H](C)C(=O)[C@@]34C[C@H](C)[C@H](OC(C)=O)[C@]3(/C=C(\C)[C@H]1OC(=O)[C@@]1(C)O[C@@H]1C)O4)C2(C)C	0	1.1	validation	0	Correct	1	3.64453	9.77824	-6.13371	17.4661	5.04581	12.4203	2206.96	48.4445	-2179.34	-20.8244	27.6201	27.6201	56.5945	73.6655	130.26	3978.59	3431.84	-909.18	474.452	3069.41	3906.29	36.3786	-36.0226	0.356008	0.0504011	12.8457	-12.6842	18.2936	25.0631	6.76947	-2526.98	-3770.95	88.1709	102.398	2615.15	3873.35	0.771801	7.77879	8.55059
CHEMBL3298771	C=C(C(=O)O[C@@H]1/C(C)=C/[C@@]23O[C@@]2(C[C@H](C)[C@@H]3OC(C)=O)C(=O)[C@H](C)[C@H](OC(C)=O)[C@@H]2[C@H]([C@H]1OC)C2(C)C)C(C)O	0	1.1	train	0	Correct	1	3.56101	9.77824	-6.21723	16.7648	5.04581	11.719	2206.96	48.4445	-2179.81	-21.298	27.1466	27.1466	56.5945	81.3655	137.96	3978.59	3431.84	-892.128	446.919	3086.46	3878.76	36.3786	-36.2964	0.0821991	0.0405802	12.8457	-12.694	18.0397	24.8092	6.76947	-2527.87	-3768.73	87.2862	104.615	2615.15	3873.35	0.771801	7.40217	8.17397
CHEMBL3298765	C/C=C(/C)C(=O)O[C@@H]1/C(CO)=C/[C@@]23O[C@@]2(C[C@H](C)[C@@H]3OC(C)=O)C(=O)[C@H](C)[C@H](OC(C)=O)[C@@H]2[C@H]([C@H]1OC)C2(C)C	0	1.1	train	0	Correct	1	3.58547	9.77824	-6.19277	16.1597	5.04581	11.1139	2206.96	48.4445	-2179.66	-21.1422	27.3023	27.3023	56.5945	81.3655	137.96	3978.59	3431.84	-882.305	460.965	3096.29	3892.8	36.3786	-36.1808	0.197752	0.0405802	12.8457	-12.694	18.0397	24.8092	6.76947	-2527.87	-3767.84	87.2862	105.504	2615.15	3873.35	0.771801	7.28281	8.05462
CHEMBL3298774	C/C=C(/C)C(=O)O[C@@H]1/C(C)=C/[C@@]23O[C@@]2(C[C@H](C)[C@@H]3O)C(=O)[C@H](C)[C@H](O)[C@@H]2[C@H]([C@H]1OC)C2(C)C	0	1.1	validation	0	Correct	1	3.02237	9.77824	-6.75587	15.5745	5.04581	10.5287	2206.96	48.4445	-2187.91	-29.3968	19.0478	19.0478	56.5945	48.9955	105.59	3978.59	3431.84	-1353.66	-129.433	2624.93	3302.4	36.3786	-36.1739	0.20462	0.0413455	12.8457	-12.6932	14.1468	20.9163	6.76947	-2539.2	-3790.94	75.9578	82.4051	2615.15	3873.35	0.771801	6.90086	7.67266
CHEMBL3298780	C/C=C(/C)C(=O)O[C@@H]1/C(C)=C/[C@@]23O[C@@]2(C[C@@H](C)[C@H]3O)C(=O)[C@H](C)[C@H](O)[C@@H]2[C@H]([C@H]1OC)C2(C)C	0	1.1	train	0	Correct	1	3.02237	9.77824	-6.75587	15.5745	5.04581	10.5287	2206.96	48.4445	-2187.91	-29.3968	19.0478	19.0478	56.5945	48.9955	105.59	3978.59	3431.84	-1353.66	-129.433	2624.93	3302.4	36.3786	-36.1739	0.20462	0.0413455	12.8457	-12.6932	14.1468	20.9163	6.76947	-2539.2	-3790.94	75.9578	82.4051	2615.15	3873.35	0.771801	6.90086	7.67266
CHEMBL3298781	C/C=C(/C)C(=O)O[C@@H]1/C(C)=C/[C@@]23O[C@@]2(C[C@@H](C)[C@H]3O)C(=O)[C@H](C)[C@H](OC(C)=O)[C@@H]2[C@H]([C@H]1OC)C2(C)C	0	1.1	train	0	Correct	1	3.33872	9.77824	-6.43952	15.7711	5.04581	10.7253	2206.96	48.4445	-2185.06	-26.5428	21.9017	21.9017	56.5945	55.0655	111.66	3978.59	3431.84	-1141.19	133.116	2837.4	3564.95	36.3786	-36.1806	0.197954	0.0413455	12.8457	-12.6932	16.0161	22.7856	6.76947	-2534.86	-3782.28	80.2899	91.0693	2615.15	3873.35	0.771801	7.10375	7.87555
CHEMBL3298785	C/C=C(/C)C(=O)O[C@@H]1/C(C)=C/[C@@]23O[C@@]2(C[C@H](C)[C@@H]3O)C(=O)[C@H](C)[C@H](OC(C)=O)[C@@H]2[C@H]([C@H]1OC)C2(C)C	0	1.1	validation	0	Correct	1	3.33872	9.77824	-6.43952	15.7711	5.04581	10.7253	2206.96	48.4445	-2185.06	-26.5428	21.9017	21.9017	56.5945	55.0655	111.66	3978.59	3431.84	-1141.19	133.116	2837.4	3564.95	36.3786	-36.1806	0.197954	0.0413455	12.8457	-12.6932	16.0161	22.7856	6.76947	-2534.86	-3782.28	80.2899	91.0693	2615.15	3873.35	0.771801	7.10375	7.87555
CHEMBL3298777	CCC(C)C(=O)O[C@@H]1[C@H]2[C@@H]([C@@H](OC(C)=O)[C@@H](C)C(=O)[C@@]34C[C@H](C)[C@H](OC(C)=O)[C@]3(/C=C(\C)[C@H]1O)O4)C2(C)C	0	1.1	validation	0	Correct	1	3.52848	9.77824	-6.24976	15.8376	5.04581	10.7918	2206.96	48.4445	-2182.46	-23.9503	24.4943	24.4943	56.5945	72.1355	128.73	3978.59	3431.84	-1058.8	240.257	2919.79	3672.1	36.3786	-36.1867	0.191873	0.0405802	12.8457	-12.694	17.1314	23.9009	6.76947	-2532.53	-3776.61	82.622	96.7335	2615.15	3873.35	0.771801	7.22808	7.99989
CHEMBL3298782	CCC(C)C(=O)O[C@@H]1[C@H]2[C@@H]([C@@H](OC(C)=O)[C@@H](C)C(=O)[C@@]34C[C@@H](C)[C@@H](OC(C)=O)[C@]3(/C=C(\C)[C@H]1O)O4)C2(C)C	0	1.1	train	0	Correct	1	3.52848	9.77824	-6.24976	15.8376	5.04581	10.7918	2206.96	48.4445	-2182.46	-23.9503	24.4943	24.4943	56.5945	72.1355	128.73	3978.59	3431.84	-1058.8	240.257	2919.79	3672.1	36.3786	-36.1867	0.191873	0.0405802	12.8457	-12.694	17.1314	23.9009	6.76947	-2532.53	-3776.61	82.622	96.7335	2615.15	3873.35	0.771801	7.22808	7.99989
CHEMBL3298778	CCC(C)C(=O)O[C@@H]1[C@H]2[C@@H]([C@@H](OC(C)=O)[C@@H](C)C(=O)[C@@]34C[C@H](C)[C@H](O)[C@]3(/C=C(\C)[C@H]1OC(C)=O)O4)C2(C)C	0	1.1	train	0	Correct	1	3.50049	9.77824	-6.27775	15.9951	5.04581	10.9493	2206.96	48.4445	-2182.46	-23.9482	24.4964	24.4964	56.5945	72.1355	128.73	3978.59	3431.84	-1039.84	260.988	2938.75	3692.83	36.3786	-36.2045	0.174035	0.0413455	12.8457	-12.6932	17.1314	23.9009	6.76947	-2532.53	-3777.61	82.622	95.7335	2615.15	3873.35	0.771801	7.18828	7.96008
CHEMBL3298775	CC(=O)O[C@@H]1/C(C)=C/[C@@]23O[C@@]2(C[C@H](C)[C@@H]3OC(=O)[C@@]2(C)C[C@H]2C)C(=O)[C@H](C)[C@H](OC(C)=O)[C@@H]2[C@H]([C@H]1OC(C)=O)C2(C)C	0	1.1	train	0	Correct	1	3.91947	9.77824	-5.85877	17.7045	5.04581	12.6587	2206.96	48.4445	-2179.59	-21.0727	27.3718	27.3718	56.5945	78.2055	134.8	3978.59	3431.84	-728.818	699.96	3249.77	4131.8	36.3786	-36.1753	0.20331	0.0575905	12.8457	-12.677	19.5007	26.2702	6.76947	-2525.54	-3766.62	89.6183	106.73	2615.15	3873.35	0.771801	8.08986	8.86166
CHEMBL3298776	CC(=O)O[C@H]1[C@@H](C)C[C@@]23O[C@@]12/C=C(\C)[C@@H](OC(C)=O)[C@H](OC(=O)[C@@]1(C)C[C@H]1C)[C@H]1[C@@H]([C@@H](OC(C)=O)[C@@H](C)C3=O)C1(C)C	0	1.1	validation	0	Correct	1	3.79905	9.77824	-5.97919	17.6901	5.04581	12.6443	2206.96	48.4445	-2179.59	-21.0721	27.3724	27.3724	56.5945	78.2055	134.8	3978.59	3431.84	-718.339	713.533	3260.25	4145.37	36.3786	-36.1753	0.2033	0.0575905	12.8457	-12.677	19.5007	26.2702	6.76947	-2525.54	-3766.62	89.6183	106.73	2615.15	3873.35	0.771801	8.08537	8.85717
CHEMBL3298783	C/C=C(/C)C(=O)O[C@@H]1/C(C)=C/[C@@]23O[C@@]2(C[C@H](C)[C@@H]3OC(C)=O)C(=O)[C@H](C)[C@H](OC(C)=O)[C@@H]2[C@H]([C@H]1OC)C2(C)C	0	1.1	train	0	Correct	1	3.56805	9.77824	-6.21019	16.1114	5.04581	11.0656	2206.96	48.4445	-2182.19	-23.6752	24.7693	24.7693	56.5945	61.1355	117.73	3978.59	3431.84	-939.033	384.101	3039.56	3815.94	36.3786	-36.1447	0.233892	0.0405802	12.8457	-12.694	17.8854	24.6548	6.76947	-2530.53	-3772.28	84.622	101.066	2615.15	3873.35	0.771801	7.35297	8.12477
CHEMBL3298770	CO[C@@H]1[C@H]2[C@@H]([C@@H](OC(=O)[C@@]3(C)C[C@H]3C)[C@@H](C)C(=O)[C@@]34C[C@H](C)[C@H](OC(C)=O)[C@]3(/C=C(\C)[C@H]1OC(C)=O)O4)C2(C)C	0	1.1	train	0	Correct	1	3.68751	9.77824	-6.09073	17.4661	5.04581	12.4203	2206.96	48.4445	-2182.18	-23.6691	24.7755	24.7755	56.5945	61.1355	117.73	3978.59	3431.84	-835.317	569.819	3143.27	4001.66	36.3786	-36.1597	0.218836	0.0575905	12.8457	-12.677	18.5925	25.362	6.76947	-2527.87	-3771.28	87.2862	102.066	2615.15	3873.35	0.771801	8.08602	8.85782
CHEMBL2334164	Cn1c(C(=O)N2CCC[C@H](c3nc(-c4ccccc4)no3)C2)cc(Br)c1Br	0	1.1	train	0	Correct	1	1.55544	9.77824	-8.2228	7.5259	5.04581	2.4801	2206.96	48.4445	-2183.31	-42.7491	23.6441	5.6954	56.5945	7.56552	64.16	3978.59	3431.84	-1879.61	-955.621	2098.98	2476.22	36.3786	-36.2677	0.110914	0	12.8457	-12.8457	11.1337	17.9032	6.76947	-2494.96	-3812.82	120.195	60.5224	2615.15	3873.35	0.771801	3.20239	3.97419
CHEMBL3764331	CC(C)C1=CC[C@H](CO)[C@]12CC[C@@](C)(O)[C@@H](O)C2	0	1.1	train	0	Correct	1	1.9371	9.77824	-7.84114	7.88172	5.04581	2.83591	2206.96	48.4445	-2199.5	-40.9827	7.46181	7.46181	56.5945	4.09552	60.69	3978.59	3431.84	-2594	-1754.09	1384.59	1677.75	36.3786	-36.3697	0.00884321	0.0890082	12.8457	-12.7567	4.9171	11.6866	6.76947	-2579.05	-3842.69	36.0991	30.6567	2615.15	3873.35	0.771801	4.50875	5.28055
CHEMBL3765756	CC(C)C1=CC[C@H](CO)[C@]12CC[C@](C)(O)[C@@H](O)C2	0	1.1	train	0	Correct	1	1.9371	9.77824	-7.84114	7.88172	5.04581	2.83591	2206.96	48.4445	-2199.5	-40.9827	7.46181	7.46181	56.5945	4.09552	60.69	3978.59	3431.84	-2594	-1754.09	1384.59	1677.75	36.3786	-36.3697	0.00884321	0.0890082	12.8457	-12.7567	4.9171	11.6866	6.76947	-2579.05	-3842.69	36.0991	30.6567	2615.15	3873.35	0.771801	4.50875	5.28055
CHEMBL3765438	CC(C)C1=CC[C@H](CO)[C@]12CCC(=O)[C@H]1O[C@H]12	0	1.1	train	0	Correct	1	1.70027	9.77824	-8.07797	7.37824	5.04581	2.33243	2206.96	48.4445	-2198.94	-40.422	8.02253	8.02253	56.5945	-6.76448	49.83	3978.59	3431.84	-2735.27	-1876.18	1243.32	1555.66	36.3786	-36.3302	0.0483689	0.0629935	12.8457	-12.7827	3.70941	10.4789	6.76947	-2579.72	-3842.36	35.4312	30.9888	2615.15	3873.35	0.771801	4.03374	4.80554
CHEMBL3763401	CCOC(=O)[C@H]1CC[C@@H](C(C)C)[C@]12C=CC(=O)CC2	0	1.1	train	0	Correct	1	1.68714	9.77824	-8.0911	6.98708	5.04581	1.94127	2206.96	48.4445	-2199.03	-40.5155	7.92906	7.92906	56.5945	-13.2245	43.37	3978.59	3431.84	-2621.22	-1805.37	1357.37	1626.47	36.3786	-36.4023	-0.0237181	0.051834	12.8457	-12.7938	5.37756	12.147	6.76947	-2580.83	-3838.03	34.3246	35.3209	2615.15	3873.35	0.771801	3.98586	4.75767
CHEMBL3764519	CC(C)C1=CC[C@H](C(=O)O)[C@@]12C=CC(=O)CC2	0	1.1	validation	0	Correct	1	1.19726	9.77824	-8.58097	6.86376	5.04581	1.81795	2206.96	48.4445	-2199.57	-41.0556	7.38893	7.38893	56.5945	-2.22448	54.37	3978.59	3431.84	-2735.76	-1931.8	1242.83	1500.03	36.3786	-36.4203	-0.0417287	0.0404752	12.8457	-12.8052	3.50231	10.2718	6.76947	-2584.16	-3842.36	30.9926	30.9888	2615.15	3873.35	0.771801	3.04046	3.81226
CHEMBL3764521	CC(C)[C@@H]1CC[C@H](CO)[C@]12CC[C@@](C)(O)[C@@H](O)C2	0	1.1	train	0	Correct	1	2.31478	9.77824	-7.46346	7.88172	5.04581	2.83591	2206.96	48.4445	-2199.5	-40.9827	7.46181	7.46181	56.5945	4.09552	60.69	3978.59	3431.84	-2619.09	-1784.99	1359.5	1646.85	36.3786	-36.3377	0.0408855	0.104555	12.8457	-12.7411	5.12421	11.8937	6.76947	-2579.05	-3842.69	36.0991	30.6567	2615.15	3873.35	0.771801	5.49703	6.26883
CHEMBL561714	COc1ccncc1NC(=O)CC1(CC(=O)O)CCCC1	0	1.1	train	0	Correct	1	0.804233	9.77824	-8.97401	5.4696	5.04581	0.423792	2206.96	48.4445	-2190.73	-38.3028	16.2243	10.1417	56.5945	31.9255	88.52	3978.59	3431.84	-2763.71	-2035.38	1214.88	1396.46	36.3786	-36.2986	0.0799221	0	12.8457	-12.8457	5.32439	12.0939	6.76947	-2583.75	-3837.81	31.4045	35.5357	2615.15	3873.35	0.771801	1.8703	2.6421
CHEMBL3763272	C=C1CC[C@H](C(=O)OCC)[C@@]12C=CC(=O)CC2	0	1.1	train	0	Correct	1	1.12241	9.77824	-8.65583	6.06919	5.04581	1.02338	2206.96	48.4445	-2199.04	-40.5269	7.91767	7.91767	56.5945	-13.2245	43.37	3978.59	3431.84	-2821.89	-2050.81	1156.7	1381.03	36.3786	-36.4215	-0.0429313	0.0502961	12.8457	-12.7954	3.42996	10.1994	6.76947	-2584.83	-3846.03	30.3246	27.3209	2615.15	3873.35	0.771801	2.36423	3.13603
CHEMBL3765531	CC(C)C1=CC[C@H](CO)[C@]12CC[C@@](C)(O)C[C@H]2O	0	1.1	train	0	Correct	1	1.88273	9.77824	-7.89551	8.60042	5.04581	3.55461	2206.96	48.4445	-2199.46	-40.9467	7.49783	7.49783	56.5945	4.09552	60.69	3978.59	3431.84	-2582.72	-1735.67	1395.87	1696.17	36.3786	-36.4273	-0.0487007	0.0677385	12.8457	-12.7779	4.9171	11.6866	6.76947	-2579.5	-3836.92	35.6567	36.4275	2615.15	3873.35	0.771801	4.654	5.4258
CHEMBL562446	O=C(O)CC1(CC(=O)NCC2CCCCC2)CCCC1	0	1.1	train	0	Correct	1	1.09038	9.77824	-8.68786	4.41124	5.04581	-0.634564	2206.96	48.4445	-2196.61	-41.1073	10.3511	7.33722	56.5945	9.80552	66.4	3978.59	3431.84	-2769.43	-2063.98	1209.16	1367.86	36.3786	-36.3604	0.0182039	0	12.8457	-12.8457	5.55687	12.3263	6.76947	-2589.33	-3844.19	25.8269	29.1518	2615.15	3873.35	0.771801	1.99469	2.76649
CHEMBL565	CCOC(=O)C(C)(C)Oc1ccc(Cl)cc1	0	1.1	train	0	Correct	1	0.288463	9.77824	-9.48978	3.51372	5.04581	-1.53209	2206.96	48.4445	-2196.15	-40.1542	10.8063	8.29028	56.5945	-21.0645	35.53	3978.59	3431.84	-3122.94	-2490.02	855.651	941.814	36.3786	-36.2097	0.16884	0.0170103	12.8457	-12.8287	3.60567	10.3751	6.76947	-2586.38	-3852.73	28.7771	20.6122	2615.15	3873.35	0.771801	0.280017	1.05182
CHEMBL3763525	C=C1CC[C@]2(C[C@@H]1OC(C)=O)[C@@H](C(=O)OCC)CC[C@H]2C(C)C	0	1.1	train	0	Correct	1	2.38019	9.77824	-7.39805	8.21472	5.04581	3.16892	2206.96	48.4445	-2196.19	-37.6808	10.7637	10.7637	56.5945	-3.99448	52.6	3978.59	3431.84	-2304.77	-1423.83	1673.82	2008.01	36.3786	-36.4076	-0.0290406	0.0634835	12.8457	-12.7822	8.12267	14.8921	6.76947	-2573.16	-3826.7	41.9888	46.6493	2615.15	3873.35	0.771801	5.10933	5.88113
CHEMBL387599	COc1cc(/C=C2\CCC/C(=C\c3cc(OC)c(OC)c(OC)c3)C2=O)cc(OC)c1OC	0	1.1	validation	0	Correct	1	1.47831	9.77824	-8.29993	8.79032	5.04581	3.74451	2206.96	48.4445	-2187.54	-29.0259	19.4187	19.4187	56.5945	15.8555	72.45	3978.59	3431.84	-1781.41	-862.533	2197.18	2569.3	36.3786	-35.9417	0.436898	0	12.8457	-12.8457	13.1737	19.9432	6.76947	-2549.74	-3808.82	65.4113	64.5229	2615.15	3873.35	0.771801	1.70515	2.47695
CHEMBL2402168	C=CCOc1ccc(/C=C/C(=O)/C=C/c2ccc(OCC=C)c(OC)c2)cc1OC	0	1.1	validation	0	Correct	1	0.902804	9.77824	-8.87544	4.60297	5.04581	-0.44284	2206.96	48.4445	-2192.78	-34.2645	14.18	14.18	56.5945	-2.60448	53.99	3978.59	3431.84	-2213.43	-1471.6	1765.16	1960.24	36.3786	-36.0951	0.283495	0	12.8457	-12.8457	10.5284	17.2979	6.76947	-2567.62	-3830.36	47.534	42.9851	2615.15	3873.35	0.771801	0.400007	1.17181
CHEMBL3763510	CC(C)[C@@H]1CC[C@H](CO)[C@]12CC[C@@](C)(O)C[C@H]2O	0	1.1	train	0	Correct	1	2.24841	9.77824	-7.52983	8.60042	5.04581	3.55461	2206.96	48.4445	-2199.46	-40.9467	7.49783	7.49783	56.5945	4.09552	60.69	3978.59	3431.84	-2608.23	-1767.27	1370.36	1664.57	36.3786	-36.4127	-0.0341338	0.083315	12.8457	-12.7624	5.12421	11.8937	6.76947	-2579.5	-3836.92	35.6567	36.4275	2615.15	3873.35	0.771801	5.63914	6.41094
CHEMBL50	O=c1c(O)c(-c2ccc(O)c(O)c2)oc2cc(O)cc(O)c12	0	1.1	validation	0	Correct	1	0.773579	9.77824	-9.00466	7.55709	5.04581	2.51128	2206.96	48.4445	-2188.53	-30.0182	18.4263	18.4263	56.5945	74.7655	131.36	3978.59	3431.84	-2629.65	-1806.03	1348.94	1625.81	36.3786	-36.5178	-0.139222	0	12.8457	-12.8457	4.16984	10.9393	6.76947	-2566.52	-3829.16	48.6332	44.1858	2615.15	3873.35	0.771801	0.711174	1.48298
CHEMBL552049	O=C(O)CC1(CC(=O)NC2CCCCC2)CCCC1	0	1.1	train	0	Correct	1	1.00706	9.77824	-8.77117	4.59076	5.04581	-0.455047	2206.96	48.4445	-2196.57	-41.1007	10.3848	7.34386	56.5945	9.80552	66.4	3978.59	3431.84	-2824.4	-2116.77	1154.19	1315.07	36.3786	-36.3531	0.0254988	0	12.8457	-12.8457	4.84976	11.6192	6.76947	-2590.33	-3844.03	24.8269	29.3177	2615.15	3873.35	0.771801	1.91698	2.68878
CHEMBL1411619	COc1ccc2cc(C(C)=O)c(=O)oc2c1	0	1.1	train	0	Correct	1	0.540826	9.77824	-9.23741	4.12815	5.04581	-0.917655	2206.96	48.4445	-2196.1	-37.5896	10.855	10.855	56.5945	-0.0844779	56.51	3978.59	3431.84	-3092.34	-2400.03	886.253	1031.81	36.3786	-36.5803	-0.201708	0	12.8457	-12.8457	2.17292	8.94239	6.76947	-2586.5	-3848.7	28.653	24.6481	2615.15	3873.35	0.771801	0.140494	0.912295
CHEMBL244023	COc1cc(/C=C2\CC/C(=C\c3cc(OC)c(OC)c(OC)c3)C2=O)cc(OC)c1OC	0	1.1	train	0	Correct	1	1.33236	9.77824	-8.44588	8.75974	5.04581	3.71393	2206.96	48.4445	-2187.55	-29.0364	19.4081	19.4081	56.5945	15.8555	72.45	3978.59	3431.84	-1889.27	-980.264	2089.32	2451.57	36.3786	-35.9471	0.431458	0	12.8457	-12.8457	12.4666	19.2361	6.76947	-2552.74	-3812.16	62.4113	61.1908	2615.15	3873.35	0.771801	1.67526	2.44706
CHEMBL2402472	C=C1[C@H]2C[C@H](O)[C@H]3[C@]4(C)CCC[C@@](C)(C(=O)O)[C@H]4CC[C@]3(C2)[C@@H]1O	0	1.1	validation	0	Correct	1	4.61112	9.77824	-5.16712	15.6419	5.04581	10.596	2206.96	48.4445	-2196.99	-38.4722	9.97236	9.97236	56.5945	21.1655	77.76	3978.59	3431.84	-1719.73	-531.664	2258.86	2900.17	36.3786	-36.378	0.000533389	0.173096	12.8457	-12.6726	8.02402	14.7935	6.76947	-2553.5	-3814.7	61.6493	58.6456	2615.15	3873.35	0.771801	10.7404	11.5122
CHEMBL116438	COc1cc(/C=C/C(=O)/C=C(O)/C=C/c2ccc(O)c(OC)c2)ccc1O	0	1.1	validation	0	Correct	1	0.66764	9.77824	-9.1106	4.93247	5.04581	-0.113338	2206.96	48.4445	-2191.28	-32.7699	15.6746	15.6746	56.5945	39.6255	96.22	3978.59	3431.84	-2426	-1697.4	1552.59	1734.43	36.3786	-36.2819	0.0966454	0	12.8457	-12.8457	8.14776	14.9172	6.76947	-2571.62	-3836.59	43.534	36.7596	2615.15	3873.35	0.771801	0.303944	1.07574
CHEMBL3765212	CCOC(=O)[C@H]1CC[C@@H](C(C)C)[C@]12CCC(=O)[C@@H](OC(C)=O)C2	0	1.1	validation	0	Correct	1	2.25208	9.77824	-7.52616	8.21472	5.04581	3.16892	2206.96	48.4445	-2193.64	-35.1212	13.3233	13.3233	56.5945	13.0755	69.67	3978.59	3431.84	-2405.17	-1540.28	1573.42	1891.56	36.3786	-36.2868	0.0917759	0.0634835	12.8457	-12.7822	7.82381	14.5933	6.76947	-2572.06	-3826.03	43.0954	47.3135	2615.15	3873.35	0.771801	4.98072	5.75252
CHEMBL2402446	C[C@H]1[C@H]2C[C@H](O)[C@H]3[C@]4(C)CCC[C@@](C)(C(=O)O)[C@H]4CC[C@]3(C2)[C@@H]1O	0	1.1	validation	0	Correct	1	4.95374	9.77824	-4.8245	15.6419	5.04581	10.596	2206.96	48.4445	-2196.99	-38.4722	9.97236	9.97236	56.5945	21.1655	77.76	3978.59	3431.84	-1741.12	-559.684	2237.47	2872.15	36.3786	-36.367	0.0115685	0.175978	12.8457	-12.6697	8.39426	15.1637	6.76947	-2553.5	-3814.7	61.6493	58.6456	2615.15	3873.35	0.771801	11.3808	12.1526
CHEMBL477054	COc1cc(/C=C/C(=O)/C=C/c2cc(OC)c(OC)c(OC)c2)cc(OC)c1OC	0	1.1	train	0	Correct	1	0.929039	9.77824	-8.8492	6.83853	5.04581	1.79273	2206.96	48.4445	-2187.61	-29.0932	19.3513	19.3513	56.5945	15.8555	72.45	3978.59	3431.84	-2212.41	-1421.93	1766.18	2009.91	36.3786	-35.9251	0.453477	0	12.8457	-12.8457	11.2071	17.9765	6.76947	-2559.41	-3818.16	55.7472	55.1908	2615.15	3873.35	0.771801	0.909749	1.68155
CHEMBL4066841	CC(C)CCCC(=O)[C@H]1CC[C@]2(C)[C@@H]1[C@H](O)C[C@@H]1[C@@]3(C)CC[C@H](O)C(C)(C)[C@@H]3CC[C@]12C	0	1.1	train	0	Correct	1	5.90074	9.77824	-3.8775	18.7116	5.04581	13.6658	2206.96	48.4445	-2199.3	-40.7861	7.65845	7.65845	56.5945	0.935522	57.53	3978.59	3431.84	-893.712	449.885	3084.88	3881.72	36.3786	-36.3806	-0.00200385	0.610591	12.8457	-12.2351	15.1457	21.9152	6.76947	-2540.83	-3800.36	74.3209	72.9851	2615.15	3873.35	0.771801	15.7481	16.5199
CHEMBL4083743	CC(C)(O)[C@@H]1CC[C@]2(C)[C@H](C[C@@H](O)[C@@H]3[C@@H](O)CC[C@]32C)[C@@]1(C)CCCO	0	1.1	train	0	Correct	1	4.27788	9.77824	-5.50036	16.8387	5.04581	11.7929	2206.96	48.4445	-2197.03	-38.5161	9.92844	9.92844	56.5945	24.3255	80.92	3978.59	3431.84	-1543.34	-362.412	2435.25	3069.43	36.3786	-36.4376	-0.0590084	0.544604	12.8457	-12.3011	10.563	17.3325	6.76947	-2555.16	-3808.26	59.9888	65.0917	2615.15	3873.35	0.771801	13.4259	14.1977
CHEMBL2035570	C[C@@H]1CC[C@@H](C(C)(C)O)OC(=O)[C@@]23C[C@@H](O)[C@H]1[C@@]2(C)CC[C@@]12C[C@@]14CCC(=O)C(C)(C)[C@@H]4CC[C@H]23	0	1.1	train	0	Correct	1	7.50364	9.77824	-2.2746	22.991	5.04581	17.9452	2206.96	48.4445	-2193.82	-35.3091	13.1354	13.1354	56.5945	27.2355	83.83	3978.59	3431.84	-406.175	1247.51	3572.42	4679.35	36.3786	-36.3256	0.0529381	0.494085	12.8457	-12.3516	15.8849	22.6543	6.76947	-2521.4	-3773.04	93.7521	100.302	2615.15	3873.35	0.771801	16.9612	17.733
CHEMBL602899	C[C@H](CC(=O)C[C@@H](C)[C@H]1C[C@H](O)[C@@]2(C)C3=C(C(=O)C[C@]12C)[C@@]1(C)CCC(=O)C(C)(C)[C@@H]1C[C@@H]3O)C(=O)O	0	1.1	validation	0	Correct	1	4.81564	9.77824	-4.9626	21.9947	5.04581	16.9489	2206.96	48.4445	-2189.47	-30.9589	17.4856	17.4856	56.5945	72.3755	128.97	3978.59	3431.84	-532.954	941.816	3445.64	4373.65	36.3786	-36.3042	0.0743721	0.501199	12.8457	-12.3445	16.619	23.3885	6.76947	-2524.51	-3779.71	90.6418	93.6344	2615.15	3873.35	0.771801	14.3784	15.1502
CHEMBL4094665	CC(=O)O[C@H]1CC[C@@]2(C)[C@@H](CC[C@]3(C)[C@@H]2C[C@@H](OC(C)=O)C2=CCC[C@]23C)C1(C)C	0	1.1	validation	0	Correct	1	5.10118	9.77824	-4.67706	17.8644	5.04581	12.8186	2206.96	48.4445	-2196.21	-37.6946	10.75	10.75	56.5945	-3.99448	52.6	3978.59	3431.84	-1114.68	203.609	2863.91	3635.45	36.3786	-36.395	-0.0164265	0.564818	12.8457	-12.2809	13.2	19.9695	6.76947	-2546.16	-3802.69	68.9888	70.653	2615.15	3873.35	0.771801	14.27	15.0418
CHEMBL4091525	CC1(C)C=CC[C@@]2(C)[C@H]1CC[C@]1(C)[C@@H]2C[C@@H](O)[C@@H]2[C@@H](O)CC[C@]21C	0	1.1	train	0	Correct	1	4.5809	9.77824	-5.19734	17.2227	5.04581	12.1769	2206.96	48.4445	-2201.84	-43.325	5.11957	5.11957	56.5945	-16.1345	40.46	3978.59	3431.84	-1524.43	-295.871	2454.16	3135.97	36.3786	-36.4383	-0.0597347	0.557886	12.8457	-12.2878	9.40905	16.1785	6.76947	-2556.16	-3815.92	58.9926	57.4312	2615.15	3873.35	0.771801	14.0601	14.8319
CHEMBL4073352	CC(=O)[C@H]1CC[C@]2(C)[C@@H]1[C@H](O)C[C@@H]1[C@@]3(C)CCC(=O)OC(C)(C)[C@@H]3CC[C@]12C	0	1.1	train	0	Correct	1	4.99513	9.77824	-4.78311	18.3456	5.04581	13.2998	2206.96	48.4445	-2196.47	-37.9555	10.4891	10.4891	56.5945	7.00552	63.6	3978.59	3431.84	-1258.13	35.1797	2720.46	3467.02	36.3786	-36.371	0.00754751	0.540627	12.8457	-12.3051	11.739	18.5085	6.76947	-2544.83	-3799.03	70.3209	74.3135	2615.15	3873.35	0.771801	14.4279	15.1997
CHEMBL4059599	CC(=O)[C@]1(O)CC[C@]2(C)[C@@H]1[C@H](O)C[C@@H]1[C@@]3(C)CC[C@H](O)C(C)(C)[C@@H]3CC[C@]12C	0	1.1	validation	0	Correct	1	5.36444	9.77824	-4.41379	20.6151	5.04581	15.5693	2206.96	48.4445	-2196.93	-38.4115	10.0331	10.0331	56.5945	21.1655	77.76	3978.59	3431.84	-1177.52	170.78	2801.07	3602.62	36.3786	-36.3908	-0.012187	0.637843	12.8457	-12.2078	11.8169	18.5864	6.76947	-2540.06	-3801.92	75.0917	71.4238	2615.15	3873.35	0.771801	16.0595	16.8313
CHEMBL4084451	CC(=O)O[C@H]1CC[C@@]2(C)[C@@H](CC[C@]3(C)[C@@H]2C[C@@H](O)[C@@H]2[C@@H](C(C)=O)CC[C@]23C)C1(C)C	0	1.1	train	0	Correct	1	5.62659	9.77824	-4.15165	18.9276	5.04581	13.8818	2206.96	48.4445	-2196.6	-38.0868	10.3578	10.3578	56.5945	7.00552	63.6	3978.59	3431.84	-1072.85	272.931	2905.74	3704.77	36.3786	-36.3833	-0.00472654	0.605999	12.8457	-12.2397	13.3163	20.0858	6.76947	-2542.83	-3799.03	72.3209	74.3172	2615.15	3873.35	0.771801	15.8154	16.5872
CHEMBL4105315	CC1(C)[C@@H](O)CC[C@@]2(C)[C@H]1CC[C@]1(C)[C@@H]2C[C@@H](O)[C@@H]2[C@@H](C(=O)CO)CC[C@]21C	0	1.1	train	0	Correct	1	5.44188	9.77824	-4.33636	18.5065	5.04581	13.4607	2206.96	48.4445	-2196.94	-38.4302	10.0143	10.0143	56.5945	21.1655	77.76	3978.59	3431.84	-1225.37	92.596	2753.22	3524.43	36.3786	-36.3165	0.062115	0.610591	12.8457	-12.2351	11.6014	18.3708	6.76947	-2544.06	-3805.03	71.0954	68.3172	2615.15	3873.35	0.771801	15.4528	16.2246
CHEMBL4076486	CC(=O)[C@H]1CC[C@]2(C)[C@@H]1[C@H](O)C[C@@H]1[C@@]3(C)CC[C@H](O)C(C)(C)[C@@H]3CC[C@]12C	0	1.1	train	0	Correct	1	5.42127	9.77824	-4.35697	18.3045	5.04581	13.2587	2206.96	48.4445	-2199.44	-40.9224	7.52217	7.52217	56.5945	0.935522	57.53	3978.59	3431.84	-1265.4	41.0033	2713.19	3472.84	36.3786	-36.3783	0.000265358	0.610591	12.8457	-12.2351	11.4471	18.2165	6.76947	-2547.16	-3807.69	67.9888	65.653	2615.15	3873.35	0.771801	15.4821	16.2539
CHEMBL4076036	COC(=O)[C@H]1CC[C@]2(C)[C@@H]1[C@H](O)C[C@@H]1[C@@]3(C)CC[C@H](O)C(C)(C)[C@@H]3CC[C@]12C	0	1.1	train	0	Correct	1	5.37822	9.77824	-4.40002	18.5065	5.04581	13.4607	2206.96	48.4445	-2196.65	-38.1348	10.3098	10.3098	56.5945	10.1655	66.76	3978.59	3431.84	-1250.15	59.9118	2728.44	3491.75	36.3786	-36.4152	-0.0365833	0.610591	12.8457	-12.2351	11.8553	18.6248	6.76947	-2544.17	-3804.7	70.9851	68.6493	2615.15	3873.35	0.771801	15.3608	16.1327
CHEMBL4078795	CC1(C)[C@@H](O)CC[C@@]2(C)[C@H]1CC[C@]1(C)[C@@H]2C[C@@H](O)[C@@H]2[C@@H](C(=O)O)CC[C@]21C	0	1.1	train	0	Correct	1	5.24103	9.77824	-4.53721	18.3045	5.04581	13.2587	2206.96	48.4445	-2197.01	-38.4959	9.94861	9.94861	56.5945	21.1655	77.76	3978.59	3431.84	-1324.15	-26.8638	2654.44	3404.97	36.3786	-36.371	0.00758626	0.610591	12.8457	-12.2351	10.8943	17.6637	6.76947	-2546.5	-3806.7	68.653	66.6493	2615.15	3873.35	0.771801	15.2662	16.038
CHEMBL4065535	CC1(C)[C@@H](O)CC[C@@]2(C)[C@H]1CC[C@]1(C)[C@@H]2C[C@@H](O)[C@@H]2[C@@H](CO)CC[C@]21C	0	1.1	train	0	Correct	1	5.24935	9.77824	-4.52889	17.8974	5.04581	12.8516	2206.96	48.4445	-2199.38	-40.8696	7.57498	7.57498	56.5945	4.09552	60.69	3978.59	3431.84	-1358.87	-77.6982	2619.72	3354.14	36.3786	-36.3673	0.0112919	0.610591	12.8457	-12.2351	10.6931	17.4626	6.76947	-2549.16	-3810.69	65.9888	62.653	2615.15	3873.35	0.771801	15.4237	16.1955
CHEMBL4084915	CC1(C)[C@@H](O)CC[C@@]2(C)[C@H]1CC[C@]1(C)[C@@H]2C[C@@H](O)[C@@H]2[C@@H](O)CC[C@]21C	0	1.1	validation	0	Correct	1	4.94144	9.77824	-4.8368	17.9796	5.04581	12.9338	2206.96	48.4445	-2199.33	-40.8114	7.63314	7.63314	56.5945	4.09552	60.69	3978.59	3431.84	-1477.66	-227.012	2500.93	3204.83	36.3786	-36.4415	-0.0629093	0.610591	12.8457	-12.2351	9.98602	16.7555	6.76947	-2550.83	-3813.25	64.3209	60.0954	2615.15	3873.35	0.771801	14.916	15.6878
CHEMBL4087910	CC1(C)[C@@H](O)CC[C@@]2(C)[C@H]1CC[C@]1(C)[C@@H]2C[C@@H](O)[C@@H]2[C@H](O)CC[C@]21C	0	1.1	train	0	Correct	1	4.94144	9.77824	-4.8368	17.9796	5.04581	12.9338	2206.96	48.4445	-2199.33	-40.8114	7.63314	7.63314	56.5945	4.09552	60.69	3978.59	3431.84	-1477.66	-227.012	2500.93	3204.83	36.3786	-36.4415	-0.0629093	0.610591	12.8457	-12.2351	9.98602	16.7555	6.76947	-2550.83	-3813.25	64.3209	60.0954	2615.15	3873.35	0.771801	14.916	15.6878
CHEMBL4102413	CC1(C)[C@@H](O)CC[C@@]2(C)[C@H]1CC[C@]1(C)[C@@H]2C[C@@H](O)[C@@H]2CCC[C@]21C	0	1.1	train	0	Correct	1	4.96883	9.77824	-4.80941	16.9189	5.04581	11.8731	2206.96	48.4445	-2201.87	-43.3581	5.08644	5.08644	56.5945	-16.1345	40.46	3978.59	3431.84	-1542.91	-319.646	2435.68	3112.19	36.3786	-36.3815	-0.00296811	0.618237	12.8457	-12.2274	9.66856	16.438	6.76947	-2554.83	-3819.02	60.3246	54.3246	2615.15	3873.35	0.771801	14.7347	15.5065
CHEMBL4079114	CC1(C)[C@@H](O)CC[C@@]2(C)[C@H]1CC[C@]1(C)[C@@H]2C[C@@H](O)[C@]23O[C@H]2CC[C@]31C	0	1.1	train	0	Correct	1	5.18364	9.77824	-4.5946	19.5333	5.04581	14.4875	2206.96	48.4445	-2198.83	-40.3176	8.12696	8.12696	56.5945	-3.60448	52.99	3978.59	3431.84	-1479.97	-162.515	2498.62	3269.32	36.3786	-36.3412	0.037381	0.67493	12.8457	-12.1708	9.8697	16.6392	6.76947	-2547.73	-3815.03	67.4275	58.3209	2615.15	3873.35	0.771801	15.6607	16.4325
CHEMBL4070622	CC1(C)CCC[C@@]2(C)[C@H]1CC[C@]1(C)[C@@H]2C[C@@H](O)[C@@H]2[C@@H](O)CC[C@]21C	0	1.1	train	0	Correct	1	5.02964	9.77824	-4.7486	17.2227	5.04581	12.1769	2206.96	48.4445	-2201.84	-43.325	5.11957	5.11957	56.5945	-16.1345	40.46	3978.59	3431.84	-1544.97	-322.031	2433.62	3109.81	36.3786	-36.4399	-0.0613326	0.571129	12.8457	-12.2746	9.66856	16.438	6.76947	-2556.16	-3815.92	58.9926	57.4312	2615.15	3873.35	0.771801	14.8305	15.6023
CHEMBL155103	CCOC(=O)c1cc2ccc(O)cc2oc1=O	0	1.1	validation	0	Correct	1	0.492013	9.77824	-9.28623	4.20767	5.04581	-0.838132	2206.96	48.4445	-2193.39	-34.8752	13.5693	13.5693	56.5945	20.1455	76.74	3978.59	3431.84	-3082.85	-2392.06	895.741	1039.77	36.3786	-36.7661	-0.387497	0	12.8457	-12.8457	2.32724	9.09671	6.76947	-2584.5	-3845.15	30.6493	28.197	2615.15	3873.35	0.771801	0.0464328	0.818234
CHEMBL3764064	CC(C)C1=CC[C@H](CO)C12CCC(=O)CC2	0	1.1	train	0	Correct	1	1.44298	9.77824	-8.33526	6.14978	5.04581	1.10397	2206.96	48.4445	-2201.94	-43.4296	5.01497	5.01497	56.5945	-19.2945	37.3	3978.59	3431.84	-2789.91	-2007.69	1188.68	1424.15	36.3786	-36.4024	-0.0238643	0.0601407	12.8457	-12.7855	3.56068	10.3302	6.76947	-2586.83	-3847.69	28.3284	25.6605	2615.15	3873.35	0.771801	3.74745	4.51925
CHEMBL49732	COc1ccc2ccc(=O)oc2c1	0	1.1	validation	0	Correct	1	0.392918	9.77824	-9.38532	2.51358	5.04581	-2.53223	2206.96	48.4445	-2198.56	-40.0477	8.39687	8.39687	56.5945	-17.1545	39.44	3978.59	3431.84	-3305.65	-2658.8	672.941	773.036	36.3786	-36.4246	-0.0460652	0	12.8457	-12.8457	0.342022	7.1115	6.76947	-2594.83	-3859.24	20.3246	14.1028	2615.15	3873.35	0.771801	-0.182689	0.589112
CHEMBL683	CC(C)(Oc1ccc(Cl)cc1)C(=O)O	0	1.1	validation	0	Correct	1	0.258047	9.77824	-9.52019	2.79352	5.04581	-2.25229	2206.96	48.4445	-2196.73	-40.7298	10.2301	7.71474	56.5945	-10.0645	46.53	3978.59	3431.84	-3244.79	-2620.81	733.798	811.028	36.3786	-36.2423	0.136248	0.0186339	12.8457	-12.827	1.93753	8.707	6.76947	-2589.71	-3858.4	25.445	14.948	2615.15	3873.35	0.771801	0.0572721	0.829073
CHEMBL3765723	CC(C)C1=CC[C@H](CO[Si](C)(C)C(C)(C)C)[C@]12CC[C@@]1(O[Si](C)(C)C(C)(C)C)O[C@H]1C2	0	1.1	train	0	Correct	1	4.82322	9.77824	-4.95502	13.2754	5.04581	8.22955	2206.96	48.4445	-2191.22	-39.4072	15.7397	9.03733	56.5945	-25.6045	30.99	3978.59	3431.84	-1739.04	-702.141	2239.55	2729.7	36.3786	-36.4016	-0.0230049	4.622	12.8457	-8.22368	17.8002	24.5697	6.76947	-2548.04	-3816.67	67.1151	56.6743	2615.15	3873.35	0.771801	16.0304	16.8022
CHEMBL1269014	CC1(C)[C@@H](NC(=O)CCC(=O)O)CC[C@@]2(C)[C@H]1CC[C@]1(C)[C@@H]2C(=O)C=C2[C@@H]3C[C@@](C)(C(=O)O)CC[C@]3(C)CC[C@]21C	0	1.1	train	1	Incorrect	0.529417	7.23684	9.77824	-2.5414	23.7425	5.04581	18.6967	2206.96	48.4445	-2189.24	-33.7635	17.7186	14.681	56.5945	64.1755	120.77	3978.59	3431.84	102.099	1763.15	4080.69	5194.99	36.3786	-36.3997	-0.0211657	0.626711	12.8457	-12.219	19.4229	26.1923	6.76947	-2516.01	-3775.53	99.1481	97.812	2615.15	3873.35	0.771801	17.9937	18.7655
CHEMBL1164648	Cc1ccccc1C(=O)N1CCC(C(=O)c2ccc(F)cc2)CC1	0	1.1	validation	1	Incorrect	0.534944	1.15766	9.77824	-8.62058	5.74124	5.04581	0.695438	2206.96	48.4445	-2195.84	-43.2832	11.1211	5.16136	56.5945	-19.2145	37.38	3978.59	3431.84	-2437.38	-1643.78	1541.21	1788.06	36.3786	-36.3747	0.00388848	0	12.8457	-12.8457	6.89678	13.6663	6.76947	-2572.83	-3837.11	42.3189	36.2353	2615.15	3873.35	0.771801	1.20862	1.98042
CHEMBL3700614	CC1(C)[C@H]2Cc3c(O)cccc3[C@]1(C)CCN2C(=O)C1(c2ccccc2)CCCC1	0	1.1	train	1	Incorrect	0.562798	3.35623	9.77824	-6.42201	15.3338	5.04581	10.288	2206.96	48.4445	-2198.27	-43.2692	8.69126	5.17531	56.5945	-16.0545	40.54	3978.59	3431.84	-1192.14	61.6294	2786.45	3493.47	36.3786	-36.3902	-0.0116505	0.519116	12.8457	-12.3266	11.6791	18.4486	6.76947	-2546.33	-3807.86	68.82	65.4842	2615.15	3873.35	0.771801	8.68351	9.45531
CHEMBL2334153	O=C(N1CCCCC1)N1CCC[C@H](c2nc(-c3ccccc3)no2)C1	0	1.1	train	1	Incorrect	0.564321	1.30061	9.77824	-8.47763	5.16544	5.04581	0.119635	2206.96	48.4445	-2188.13	-42.7453	18.829	5.6992	56.5945	5.87552	62.47	3978.59	3431.84	-2368.1	-1555.39	1610.49	1876.44	36.3786	-36.5575	-0.178904	0	12.8457	-12.8457	7.66394	14.4334	6.76947	-2573.5	-3834.28	41.6512	39.0661	2615.15	3873.35	0.771801	1.02756	1.79937
CHEMBL383820	O=S(=O)(Nc1nc(-c2ccc(C(F)(F)F)cc2)co1)c1ccccc1	0	1.1	train	1	Incorrect	0.614486	0.748125	9.77824	-9.03011	7.12137	5.04581	2.07556	2206.96	48.4445	-2182.11	-40.3817	24.8508	8.06286	56.5945	23.9855	80.58	3978.59	3431.84	-2384.08	-1572.59	1594.51	1859.25	36.3786	-36.6073	-0.228767	0.0129994	12.8457	-12.8327	5.92187	12.6913	6.76947	-2563.33	-3824.87	51.8219	48.4777	2615.15	3873.35	0.771801	0.586569	1.35837
CHEMBL245955	Cc1ccc(C23CC4CC(CC(C(=O)N5CCN(c6ccccc6)CC5)(C4)C2)C3)cc1	0	1.1	train	1	Incorrect	0.697433	4.82652	9.77824	-4.95172	11.6276	5.04581	6.58178	2206.96	48.4445	-2197.38	-45.8287	9.57795	2.61582	56.5945	-33.0445	23.55	3978.59	3431.84	-1290.57	-100.441	2688.02	3331.4	36.3786	-36.307	0.0715376	0.0456002	12.8457	-12.8001	11.9551	18.7246	6.76947	-2555.3	-3819.69	59.8513	53.6576	2615.15	3873.35	0.771801	7.03871	7.81051
CHEMBL564293	O=C(N1CCC2(C=Cc3ccccc32)CC1)C1(c2ccc(Cl)cc2)CC1	0	1.1	train	1	Incorrect	0.766629	2.14449	9.77824	-7.63375	9.40383	5.04581	4.35802	2206.96	48.4445	-2198.43	-45.8882	8.52382	2.55633	56.5945	-36.2845	20.31	3978.59	3431.84	-1859.23	-824.536	2119.36	2607.3	36.3786	-36.4153	-0.0367539	0.0530776	12.8457	-12.7926	8.73602	15.5055	6.76947	-2561.92	-3830.4	53.2287	42.9449	2615.15	3873.35	0.771801	3.77467	4.54647
CHEMBL476623	CCOc1ccc(/C=C2\CCC/C(=C\c3ccc(OCC)cc3)C2=O)cc1	0	1.1	train	1	Incorrect	0.815938	1.20149	9.77824	-8.57675	4.66483	5.04581	-0.380974	2206.96	48.4445	-2198.51	-39.9945	8.45008	8.45008	56.5945	-21.0645	35.53	3978.59	3431.84	-2185.14	-1384.11	1793.45	2047.73	36.3786	-36.374	0.00454172	0	12.8457	-12.8457	9.26431	16.0338	6.76947	-2573.5	-3837.69	41.6567	35.6605	2615.15	3873.35	0.771801	0.773644	1.54545
CHEMBL3700738	CC1(C)[C@H]2Cc3c(O)cccc3[C@]1(C)CCN2C(=O)[C@H]1CC[C@@H](NC(=O)Cc2ccccc2)CC1	0	1.1	train	1	Incorrect	0.83085	3.42893	9.77824	-6.34931	13.658	5.04581	8.61215	2206.96	48.4445	-2192.67	-40.7249	14.2925	7.71965	56.5945	13.0455	69.64	3978.59	3431.84	-1091.07	87.244	2887.52	3519.08	36.3786	-36.3861	-0.00749697	0.486871	12.8457	-12.3588	14.4492	21.2186	6.76947	-2542.67	-3808.03	72.4845	65.3146	2615.15	3873.35	0.771801	7.62167	8.39347
CHEMBL1689280	CN(O)C(=O)[C@@]1(C)CC[C@]2(C)CC[C@]3(C)C(=CC(=O)[C@@H]4[C@@]5(C)CCC(=O)NC(C)(C)[C@@H]5CC[C@]43C)[C@@H]2C1	0	1.1	train	1	Incorrect	0.84446	6.57824	9.77824	-3.2	24.35	5.04581	19.3042	2206.96	48.4445	-2191.06	-38.4704	15.898	9.97415	56.5945	30.1155	86.71	3978.59	3431.84	-85.7373	1539.56	3892.85	4971.4	36.3786	-36.3673	0.0112587	0.559891	12.8457	-12.2858	17.5231	24.2925	6.76947	-2519.06	-3775.2	96.0925	98.1444	2615.15	3873.35	0.771801	17.258	18.0298
CHEMBL1163741	O=C(c1ccc(F)cc1)C1CCN(C(=O)c2ccccc2Cl)CC1	0	1.1	train	1	Incorrect	0.906356	1.17258	9.77824	-8.60566	5.74124	5.04581	0.695438	2206.96	48.4445	-2193.3	-43.2832	13.6594	5.16136	56.5945	-19.2145	37.38	3978.59	3431.84	-2394.92	-1592.81	1583.67	1839.03	36.3786	-36.4605	-0.0819701	0	12.8457	-12.8457	7.03067	13.8001	6.76947	-2566.98	-3830.28	48.1742	43.0632	2615.15	3873.35	0.771801	1.2587	2.0305
CHEMBL564569	O=C(O)CC1(CC(=O)NC23CC4CC(CC(C4)C2)C3)CCCC1	0	1.1	train	1	Incorrect	0.918811	3.44492	9.77824	-6.33332	9.00075	5.04581	3.95494	2206.96	48.4445	-2196.5	-41.0858	10.4604	7.35876	56.5945	9.80552	66.4	3978.59	3431.84	-2264.44	-1338.62	1714.15	2093.22	36.3786	-36.3474	0.0312093	0	12.8457	-12.8457	7.21157	13.981	6.76947	-2579.16	-3835.36	35.9931	37.9822	2615.15	3873.35	0.771801	5.64661	6.41841
CHEMBL404148	Cc1ccc(S(=O)(=O)N2CCN(c3ncccc3C#N)CC2)cc1	0	1.1	train	1	Incorrect	0.924434	1.24158	9.77824	-8.53666	6.87042	5.04581	1.82462	2206.96	48.4445	-2185.94	-43.4351	21.02	5.00943	56.5945	29.0855	85.68	3978.59	3431.84	-2107.56	-1237.96	1871.03	2193.88	36.3786	-36.4746	-0.0960214	0.0190063	12.8457	-12.8267	6.81775	13.5872	6.76947	-2563.63	-3830.02	51.5239	43.3232	2615.15	3873.35	0.771801	1.46305	2.23486
CHEMBL3672913	Cn1c2c(c3ccccc31)CCN(C(=O)c1cc3ncc(Br)cn3n1)CC2	0	1.1	train	1	Incorrect	0.937661	2.03093	9.77824	-7.74731	8.46919	5.04581	3.42339	2206.96	48.4445	-2185.26	-45.8425	21.6963	2.60207	56.5945	-1.16448	55.43	3978.59	3431.84	-1823.73	-827.447	2154.86	2604.39	36.3786	-36.2865	0.092087	0	12.8457	-12.8457	9.70868	16.4782	6.76947	-2547.37	-3816.34	67.7803	57.0101	2615.15	3873.35	0.771801	2.45043	3.22223
CHEMBL3219697	Cc1nnc(SCC(=O)c2ccc(C(=O)O)cc2)s1	0	1.1	train	1	Incorrect	0.945223	1.10847	9.77824	-8.66977	3.40489	5.04581	-1.64092	2206.96	48.4445	-2187.55	-41.0555	19.4114	7.38902	56.5945	77.0955	133.69	3978.59	3431.84	-2612.95	-1890.35	1365.64	1541.49	36.3786	-36.3481	0.0304581	0	12.8457	-12.8457	4.85466	11.6241	6.76947	-2579.15	-3845.01	36.0041	28.3361	2615.15	3873.35	0.771801	0.953947	1.72575
CHEMBL1689279	CC1(C)NC(=O)CC[C@@]2(C)[C@H]1CC[C@]1(C)[C@@H]2C(=O)C=C2[C@@H]3C[C@@](C)(NC(N)=O)CC[C@]3(C)CC[C@]21C	0	1.1	train	1	Incorrect	0.957018	6.43874	9.77824	-3.3395	23.2516	5.04581	18.2058	2206.96	48.4445	-2191.18	-40.9398	15.7788	7.50469	56.5945	44.6955	101.29	3978.59	3431.84	-166.817	1430.38	3811.77	4862.22	36.3786	-36.3613	0.0173167	0.537069	12.8457	-12.3086	16.706	23.4755	6.76947	-2526.16	-3777.37	88.9896	95.9787	2615.15	3873.35	0.771801	16.7514	17.5232
CHEMBL426208	COC(=O)CN(C)C(=O)[C@H]1CC[C@@H](N(C(=O)c2cc(Cl)c(N)c(Cl)c2)C2CC2)CC1	0	1.1	train	1	Incorrect	0.979985	1.78884	9.77824	-7.9894	8.17919	5.04581	3.13339	2206.96	48.4445	-2182.57	-38.1986	24.3917	10.2459	56.5945	36.3455	92.94	3978.59	3431.84	-1851.27	-924.797	2127.32	2507.04	36.3786	-36.2364	0.142203	0	12.8457	-12.8457	11.9396	18.7091	6.76947	-2547.04	-3804.35	68.1169	69.0005	2615.15	3873.35	0.771801	2.78521	3.55701
CHEMBL3764124	CC(C)C1=CC[C@H](CS(=O)(=O)c2ccc3ccccc3c2)[C@@]12C=CC(=O)CC2	0	1.1	train	1	Incorrect	0.98469	2.48482	9.77824	-7.29342	10.1525	5.04581	5.10667	2206.96	48.4445	-2195.9	-40.9003	11.0551	7.5442	56.5945	2.99552	59.59	3978.59	3431.84	-1360.6	-260.238	2617.99	3171.6	36.3786	-36.3893	-0.0107427	0.0611253	12.8457	-12.7846	9.82389	16.5934	6.76947	-2555.82	-3814.34	59.3359	59.0075	2615.15	3873.35	0.771801	4.65161	5.42341
CHEMBL186268	CC(C)(C)c1ccc(S(=O)(=O)Nc2ccccc2O)cc1	0	1.1	train	1	Incorrect	0.997534	0.815597	9.77824	-8.96264	6.21847	5.04581	1.17266	2206.96	48.4445	-2192.94	-40.9283	14.0234	7.51622	56.5945	18.1855	74.78	3978.59	3431.84	-2351.86	-1557.65	1626.73	1874.19	36.3786	-36.3717	0.00683715	0.0918332	12.8457	-12.7538	5.72503	12.4945	6.76947	-2572.6	-3835.29	42.5541	38.0531	2615.15	3873.35	0.771801	1.30388	2.07568
CHEMBL3763187	CC(C)=CCC/C(C)=C/CNC(=O)[C@H]1CC=C(C(C)C)[C@]12C=CC(=O)CC2	0	1.1	train	1	Incorrect	0.998256	1.81274	9.77824	-7.9655	7.5754	5.04581	2.5296	2206.96	48.4445	-2198.86	-43.3461	8.10195	5.09846	56.5945	-10.4245	46.17	3978.59	3431.84	-1958.57	-1096.4	2020.02	2335.44	36.3786	-36.428	-0.0494565	0.0404752	12.8457	-12.8052	10.8311	17.6006	6.76947	-2571.99	-3829.36	43.159	43.9896	2615.15	3873.35	0.771801	3.58161	4.35342
CHEMBL478480	O=C1/C(=C/c2ccccc2Br)CCC/C1=C\c1ccccc1Br	0	1.1	train	1	Incorrect	0.999443	1.38411	9.77824	-8.39412	4.81471	5.04581	-0.231096	2206.96	48.4445	-2199.28	-45.8552	7.67717	2.58931	56.5945	-39.5245	17.07	3978.59	3431.84	-2026.37	-1183.67	1952.22	2248.17	36.3786	-36.3857	-0.00711131	0	12.8457	-12.8457	8.96152	15.731	6.76947	-2544.91	-3821.74	70.2444	51.607	2615.15	3873.35	0.771801	1.66768	2.43948
CHEMBL1269267	CC1(C)[C@@H](N)CC[C@@]2(C)[C@H]1CC[C@]1(C)[C@@H]2C(=O)C=C2[C@@H]3C[C@@](C)(C(=O)OC(c4ccccc4)c4ccccc4)CC[C@]3(C)CC[C@]21C	0	1.1	validation	1	Incorrect	0.999894	7.55904	9.77824	-2.2192	25.6189	5.04581	20.5731	2206.96	48.4445	-2196.18	-40.184	10.7742	8.26053	56.5945	12.7955	69.39	3978.59	3431.84	806.937	2611.05	4785.53	6042.88	36.3786	-36.4033	-0.0247627	0.633839	12.8457	-12.2118	23.1342	29.9037	6.76947	-2502.84	-3763.37	112.314	109.978	2615.15	3873.35	0.771801	18.5474	19.3192
CHEMBL404678	CN(C)c1ccc(/C=C2\CCC/C(=C\c3ccc(N(C)C)cc3)C2=O)cc1	0	1.1	train	1	Incorrect	0.99992	1.3465	9.77824	-8.43174	5.47876	5.04581	0.432953	2206.96	48.4445	-2198.3	-45.853	8.65723	2.59158	56.5945	-33.0445	23.55	3978.59	3431.84	-2030.89	-1198.67	1947.7	2233.17	36.3786	-36.3851	-0.00657986	0	12.8457	-12.8457	9.92802	16.6975	6.76947	-2572.16	-3838.02	42.9931	35.3286	2615.15	3873.35	0.771801	1.22054	1.99235
CHEMBL3219681	COc1ccc(C(=O)CSc2nnc(SC)s2)cc1	0	1.1	train	1	Incorrect	0.999999	1.68063	9.77824	-8.09761	3.02774	5.04581	-2.01807	2206.96	48.4445	-2186.68	-43.1076	20.2824	5.33691	56.5945	74.3255	130.92	3978.59	3431.84	-2421.44	-1689.97	1557.15	1741.87	36.3786	-36.3519	0.0266505	0	12.8457	-12.8457	6.13219	12.9017	6.76947	-2574.36	-3841.38	40.793	31.964	2615.15	3873.35	0.771801	1.34022	2.11202
CHEMBL2402445	C=C1[C@H]2CC[C@H]3[C@]4(C)CCC[C@@](C)(C(=O)O)[C@H]4CC[C@]3(C2)[C@@H]1F	0	1.1	train	1	Incorrect	1	4.60154	9.77824	-5.1767	14.446	5.04581	9.40017	2206.96	48.4445	-2199.57	-43.6311	7.38513	4.81339	56.5945	-19.2945	37.3	3978.59	3431.84	-1856.41	-719.981	2122.18	2711.86	36.3786	-36.3948	-0.0161925	0.183263	12.8457	-12.6624	7.63731	14.4068	6.76947	-2556.25	-3823.03	58.9015	50.3197	2615.15	3873.35	0.771801	10.3591	11.1309
CHEMBL3915915	C#CCN1CCCC(CNC(=O)c2ccc3ccccc3c2)C1	0	1.11	train	0	Correct	0.500535	1.23227	3.73813	-0.97118	4.02086	1.57449	1.63153	9.8218	5273.23	-7.78434	-5261.05	9.00581	2.56959	306.697	-306.197	32.34	2758.6	2714.81	-2718.58	-895.08	1501.61	1717.45	34.0769	-34.0029	-0.0484344	0	11.6864	-11.6205	-3.51034	13.2943	6.46208	-1668.07	-1948.84	35.1595	28.8548	1708.29	1991.88	653.225	-651.714	1.6812
CHEMBL3113639	CCCNCc1cc2ccccc2oc1=O	0	1.11	train	0	Correct	0.501568	0.599051	3.73813	-0.782516	2.77616	1.57449	2.45043	9.8218	5273.23	-7.79089	-5255.92	8.62172	5.65494	306.697	-306.197	42.24	2758.6	2714.81	-2684.74	-769.236	925.738	1044.3	34.0769	-33.9317	-0.128193	0	11.6864	-11.4489	-2.59208	9.32457	6.46208	-1656.1	-1922.71	24.8232	19.2694	1708.29	1991.88	653.225	-651.152	0.705482
CHEMBL1272000	CC(C)=CCOc1ccc(C2=NN(C(N)=S)C(c3ccccc3)C2)c(O)c1	0	1.11	validation	0	Correct	0.54992	1.28472	3.73813	-1.51031	6.05716	1.57449	2.74457	9.8218	5273.23	-7.80494	-5256.14	17.0819	5.62243	306.697	-306.197	103.17	2758.6	2714.81	-2707.77	-617.389	2003.78	2325.93	34.0769	-34.1307	-0.0150081	0	11.6864	-11.5532	-3.21137	16.2397	6.46208	-1658.87	-1942.58	47.299	49.8257	1708.29	1991.88	653.225	-651.415	2.02577
CHEMBL3093316	C#CCn1c(=O)c2c(nc3n2CCCN3CCc2ccccc2)n(C)c1=O	0	1.11	train	0	Correct	0.561256	1.62395	3.73813	-1.04848	8.30505	1.57449	3.59801	9.8218	5273.23	-7.76816	-5248.55	22.1552	5.14794	306.697	-306.231	65.06	2758.6	2714.81	-2705.29	-755.994	1916.99	2309.12	34.0769	-33.5724	-0.515598	0	11.6864	-11.531	-2.43584	15.2593	6.46208	-1657.33	-1934.63	54.5893	51.9756	1708.29	1991.88	653.225	-651.414	2.47882
CHEMBL3952086	C#CCN1CCC(CN(CCOC)C(=O)c2ccc3ccccc3c2)CC1	0	1.11	train	0	Correct	0.596191	1.57024	3.73813	-0.823751	4.8969	1.57449	1.6845	9.8218	5273.23	-7.7856	-5261.05	12.1692	5.32543	306.697	-306.231	32.78	2758.6	2714.81	-2718.88	-837.457	1807.61	2076.55	34.0769	-33.9538	0.106876	0	11.6864	-11.6205	-3.35849	16.0639	6.46208	-1667.07	-1948.06	42.8789	38.9896	1708.29	1991.88	653.225	-651.64	2.06564
CHEMBL3093314	C#CCn1c(=O)c2c(nc3n2CCCN3Cc2cccnc2)n(C)c1=O	0	1.11	train	0	Correct	0.599066	1.50398	3.73813	-0.418153	8.34812	1.57449	3.14165	9.8218	5273.23	-7.75846	-5251.06	25.1867	5.14816	306.697	-306.236	77.95	2758.6	2714.81	-2706.62	-814.588	1835.51	2230.03	34.0769	-33.5537	-0.576707	0	11.6864	-11.531	-2.4834	14.4221	6.46208	-1661	-1938.13	54.0879	52.1694	1708.29	1991.88	653.225	-651.354	2.42663
CHEMBL2426043	C#CCN(C)CCCC[C@H](NC(=O)OCc1ccccc1)C(=O)OCc1ccccc1	0	1.11	train	0	Correct	0.615062	0.907616	3.73813	-2.51044	3.44029	1.57449	0.890674	9.8218	5273.23	-7.82389	-5248.92	17.3496	11.1461	306.697	-306.197	67.87	2758.6	2714.81	-2719.99	-1178.07	1678.98	1820.55	34.0769	-33.7904	0.00400408	0	11.6864	-11.6671	-4.31898	17.9582	6.46208	-1668.6	-1955.88	43.0926	40.314	1708.29	1991.88	653.225	-652.234	1.06411
CHEMBL4174258	C#CCN(CCC)Cc1cn(-c2cc(NC(=S)NCC)ncn2)cn1	0	1.11	train	0	Correct	0.62193	0.785063	3.73813	-2.51861	4.07503	1.57449	1.47475	9.8218	5273.23	-7.82969	-5246.34	24.5149	0	306.697	-306.231	102.99	2758.6	2714.81	-2715.16	-1122.85	1631.06	1815.27	34.0769	-33.7499	-0.208459	0	11.6864	-11.6215	-4.21993	15.3831	6.46208	-1665.54	-1952.02	38.3585	42.7762	1708.29	1991.88	653.225	-652.129	1.32764
CHEMBL2103782	CC(=O)OC1C=CC(=O)OC1C1OC1C	0	1.11	validation	0	Correct	0.669067	0.501311	3.73813	-2.15195	2.94892	1.57449	0.523022	9.8218	5273.23	-7.82422	-5253.98	13.8232	13.8232	306.697	-306.197	65.13	2758.6	2714.81	-2727.82	-1331.66	688.315	804.006	34.0769	-33.9622	0.135923	0	11.6864	-11.6864	-4.68134	8.50534	6.46208	-1670.23	-1962.88	23.2057	23.0954	1708.29	1991.88	653.225	-652.342	0.897275
CHEMBL4170678	C#CCN(CC)Cc1cn(-c2cc(NC(=S)NCC)ncn2)cn1	0	1.11	train	0	Correct	0.689954	0.675331	3.73813	-2.41183	4.00749	1.57449	0.915438	9.8218	5273.23	-7.82278	-5246.3	24.4476	0	306.697	-306.197	102.99	2758.6	2714.81	-2715.65	-1084.07	1560.32	1739.66	34.0769	-33.8519	-0.207661	0	11.6864	-11.6671	-4.16513	14.676	6.46208	-1666.26	-1952.52	37.1923	40.7762	1708.29	1991.88	653.225	-652.234	1.26215
CHEMBL3218168	C(=N/Nc1nc(-c2ccc3ccccc3c2)cs1)\c1ccc2c(c1)OCO2	0	1.11	train	0	Correct	0.70652	1.36102	3.73813	-3.03863	5.59118	1.57449	-0.708463	9.8218	5273.23	-7.77965	-5267.1	18.5586	6.14591	306.697	-306.253	83.98	2758.6	2714.81	-2747.93	-1973.04	1950.64	2294.93	34.0769	-34.1254	0.0705022	0	11.6864	-11.6864	-5.59129	15.071	6.46208	-1689.29	-1975.86	45.6349	39.6675	1708.29	1991.88	653.225	-652.976	1.83107
CHEMBL3939153	CCN(Cc1ccccc1)Cc1c(O)cccc1/C=C1\COc2cc(OC)c(OC)cc2C1=O	0	1.11	train	0	Correct	0.708834	1.67845	3.73813	-0.873434	8.17762	1.57449	4.52444	9.8218	5273.23	-7.78939	-5252.85	17.312	13.9239	306.697	-306.197	68.23	2758.6	2714.81	-2699.12	-272.67	2371.05	2779.66	34.0769	-34.1789	-0.0806864	0	11.6864	-11.5278	-2.00575	19.7067	6.46208	-1648.47	-1926.02	63.4206	59.9184	1708.29	1991.88	653.225	-650.944	2.54586
CHEMBL3605365	CCC[n+]1ccc2c(c1)c1ccccc1n2CCCCCCCCCn1c2ccccc2c2c[n+](CCC)ccc21	0	1.11	train	0	Correct	0.709747	3.99309	3.73813	-2.12711	9.96211	1.57449	1.24321	9.8218	5273.23	-7.82359	-5253.02	14.0944	0	306.697	-306.236	17.62	2758.6	2714.81	-2723.43	-1269.71	3205.63	3813	34.0769	-34.1062	-0.0534479	0	11.6864	-11.6648	-4.52085	25.5839	6.46208	-1669.26	-1955.75	70.6589	67.0494	1708.29	1991.88	653.225	-652.233	4.29758
CHEMBL3939153	CCN(Cc1ccccc1)Cc1c(O)cccc1/C=C1\COc2cc(OC)c(OC)cc2C1=O	0	1.11	train	0	Correct	0.729903	1.67845	3.73813	-0.938317	8.17762	1.57449	4.04747	9.8218	5273.23	-7.78374	-5253.09	17.312	13.9239	306.697	-306.197	68.23	2758.6	2714.81	-2698.4	-385.837	2371.05	2779.66	34.0769	-34.1813	-0.0806864	0	11.6864	-11.5783	-2.14668	19.7067	6.46208	-1650.14	-1926.35	63.4206	59.9184	1708.29	1991.88	653.225	-651.253	2.54586
CHEMBL2177463	CCCN(C)c1ccc(/C=C2\Cc3cc(OC)c(O)cc3C2=O)cc1	0	1.11	train	0	Correct	0.755163	1.19976	3.73813	-1.49802	6.41842	1.57449	1.81015	9.8218	5273.23	-7.82623	-5256.99	11.1536	7.94124	306.697	-306.197	49.77	2758.6	2714.81	-2696.11	-1027.35	1702.79	1993.98	34.0769	-33.9794	0.105238	0	11.6864	-11.2972	-4.3921	14.8737	6.46208	-1648.34	-1886.68	43.9298	36.8229	1708.29	1991.88	653.225	-650.706	2.12211
CHEMBL3093324	C#CCn1c(=O)c2c(nc3n2CCCN3C2CCN(Cc3ccccc3)CC2)n(C)c1=O	0	1.11	validation	0	Correct	0.757328	2.35582	3.73813	-1.20914	9.82046	1.57449	3.64725	9.8218	5273.23	-7.76494	-5248.22	25.7066	5.14896	306.697	-306.236	68.3	2758.6	2714.81	-2700.57	-770.262	2406.55	2912.89	34.0769	-33.5698	-0.547225	0	11.6864	-11.5112	-2.04282	18.4052	6.46208	-1658.17	-1933.46	65.2541	63.668	1708.29	1991.88	653.225	-651.457	3.47351
CHEMBL3931599	C#CCN(Cc1ccc2cccc(O)c2n1)CC1CCN(Cc2ccccc2)CC1	0	1.11	train	0	Correct	0.775516	1.80198	3.73813	-0.180737	5.45618	1.57449	2.44414	9.8218	5273.23	-7.76948	-5258.1	12.6516	2.56366	306.697	-306.224	39.6	2758.6	2714.81	-2709.61	-394.358	2062.85	2371.9	34.0769	-34.1712	0.138682	0	11.6864	-11.6076	-2.80508	17.3739	6.46208	-1656.63	-1937.28	47.2394	41.6581	1708.29	1991.88	653.225	-651.218	2.29993
CHEMBL3093329	C#CCn1c(=O)c2c(nc3n2CCCN3c2ccc(F)cc2)n(C)c1=O	0	1.11	validation	0	Correct	0.776996	1.47154	3.73813	-1.05584	8.95892	1.57449	4.03896	9.8218	5273.23	-7.77314	-5245.4	24.7306	5.14867	306.697	-306.236	65.06	2758.6	2714.81	-2693.91	-644.062	1838.28	2257.57	34.0769	-33.5755	-0.51369	0	11.6864	-11.5112	-1.6872	14.1457	6.46208	-1654.5	-1928.8	56.9191	54.7236	1708.29	1991.88	653.225	-651.332	2.47822
CHEMBL3093323	C#CCn1c(=O)c2c(nc3n2CCCN3CC2CCCCC2)n(C)c1=O	0	1.11	train	0	Correct	0.786481	1.91978	3.73813	-1.10366	8.34812	1.57449	3.63445	9.8218	5273.23	-7.76725	-5248.27	22.1703	5.14816	306.697	-306.231	65.06	2758.6	2714.81	-2703.29	-741.3	1900.22	2301.84	34.0769	-33.5424	-0.525407	0	11.6864	-11.531	-2.22677	15.2783	6.46208	-1657.33	-1933.46	53.7555	51.9756	1708.29	1991.88	653.225	-651.407	2.79738
CHEMBL156931	C/N=C1/CCc2c1n(C)c1ccc(OC(=O)NC)cc21	0	1.11	train	0	Correct	0.817252	1.22061	3.73813	-1.20529	6.32662	1.57449	2.61291	9.8218	5273.23	-7.79012	-5256.27	14.3692	5.49602	306.697	-306.243	55.62	2758.6	2714.81	-2692.74	-1038.41	1364.63	1655.72	34.0769	-33.9161	-0.0282733	0	11.6864	-11.4312	-3.39392	11.8572	6.46208	-1659.44	-1926.88	36.1837	31.4916	1708.29	1991.88	653.225	-651.081	2.3512
CHEMBL4169378	C#CCN(CC)CCc1cn(-c2cc(NC(=S)NCC)ncn2)cn1	0	1.11	train	0	Correct	0.833778	0.767331	3.73813	-2.50094	3.92006	1.57449	0.922252	9.8218	5273.23	-7.8232	-5248.78	24.4326	0	306.697	-306.231	102.99	2758.6	2714.81	-2717.82	-1154.49	1614.83	1791.68	34.0769	-33.8108	-0.284895	0	11.6864	-11.6671	-4.27793	15.3831	6.46208	-1668.43	-1954.69	37.9985	40.61	1708.29	1991.88	653.225	-652.211	1.28161
CHEMBL3660726	CC(C)(C)OC(=O)N1CC(C#Cc2ccc3c(=O)c(-c4ccc(NS(C)(=O)=O)cc4)coc3c2)C1	0	1.11	train	0	Correct	0.839974	1.30981	3.73813	-2.86771	9.28775	1.57449	0.994888	9.8218	5273.23	-7.87867	-5259.88	25.4269	15.8839	306.697	-306.197	114.3	2758.6	2714.81	-2730.77	-1625.8	2406.77	2802.48	34.0769	-33.9873	-0.209628	0	11.6864	-11.6693	-5.25448	20.1191	6.46208	-1677.99	-1962.73	60.9857	61.5905	1708.29	1991.88	653.225	-652.27	2.45589
CHEMBL3939153	CCN(Cc1ccccc1)Cc1c(O)cccc1/C=C1\COc2cc(OC)c(OC)cc2C1=O	0	1.11	train	0	Correct	0.841017	1.67845	3.73813	-0.879612	8.17762	1.57449	3.52725	9.8218	5273.23	-7.77753	-5255.92	17.312	13.9239	306.697	-306.224	68.23	2758.6	2714.81	-2700.84	-408.555	2371.05	2779.66	34.0769	-34.0851	-0.0806864	0	11.6864	-11.5935	-2.35116	19.7067	6.46208	-1653.13	-1929.46	63.4206	59.9184	1708.29	1991.88	653.225	-651.337	2.54586
CHEMBL3394510	Cc1ccc(C2=NN(C(=O)Cn3ccnc3)C(c3ccccc3O)C2)cc1	0	1.11	train	0	Correct	0.844929	1.32737	3.73813	-1.38626	6.35134	1.57449	2.51146	9.8218	5273.23	-7.7968	-5256.57	18.1678	5.1353	306.697	-306.243	70.72	2758.6	2714.81	-2702.74	-876.725	1870.01	2218.9	34.0769	-34.2047	0.137725	0	11.6864	-11.5751	-3.68955	14.9867	6.46208	-1658.85	-1932.31	44.1247	45.2323	1708.29	1991.88	653.225	-651.542	2.01997
CHEMBL3091482	C#CCn1c(=O)c2c(nc3n2CCCN3C2CCC2)n(C)c1=O	0	1.11	train	0	Correct	0.847587	1.59048	3.73813	-1.08635	8.35946	1.57449	4.243	9.8218	5273.23	-7.7728	-5251.01	22.1308	5.14757	306.697	-306.197	65.06	2758.6	2714.81	-2700.45	-622.316	1647.9	2039.98	34.0769	-33.5697	-0.51619	0	11.6864	-11.415	-1.86766	13.157	6.46208	-1656.83	-1932.13	49.5893	49.9756	1708.29	1991.88	653.225	-650.956	2.66282
CHEMBL1243212	CC1CCC/C(=N/Nc2nc(-c3ccc(Cl)cc3)cs2)C1	0	1.11	train	0	Correct	0.865994	1.20011	3.73813	-0.552695	3.56572	1.57449	6.83825	9.8218	5273.23	-7.82957	-5253.72	14.9397	0	306.697	-306.197	65.52	2758.6	2714.81	-2715.45	-665.019	1580.29	1804.49	34.0769	-33.9422	0.0529724	0	11.6864	-10.3083	-4.36617	13.5456	6.46208	-1654.1	-1933.67	36.3762	30.6229	1708.29	1991.88	653.225	-647.557	1.70437
CHEMBL4170832	C#CCN(Cc1cn(-c2cc(NC(=S)NCC)ncn2)cn1)C(C)=O	0	1.11	train	0	Correct	0.879385	0.662197	3.73813	-1.98045	4.38855	1.57449	1.24251	9.8218	5273.23	-7.79186	-5248.62	26.8832	2.41156	306.697	-306.227	120.06	2758.6	2714.81	-2710.49	-756.174	1591.95	1784.93	34.0769	-33.7975	-0.270701	0	11.6864	-11.6671	-3.5563	14.8771	6.46208	-1660.43	-1947.36	39.8565	43.4404	1708.29	1991.88	653.225	-652.102	1.2689
CHEMBL3660725	CC(C)(C)OC(=O)N1CCC(C#Cc2ccc3c(=O)c(-c4ccc(NS(C)(=O)=O)cc4)coc3c2)CC1	0	1.11	train	0	Correct	0.90467	1.6211	3.73813	-2.55841	9.65827	1.57449	0.338876	9.8218	5273.23	-7.85542	-5264.88	25.5185	15.9071	306.697	-306.243	114.3	2758.6	2714.81	-2737.6	-1677.05	2617.93	3029.57	34.0769	-34.1527	-0.239535	0	11.6864	-11.6471	-5.29534	21.5333	6.46208	-1682.24	-1970.47	65.9857	66.2547	1708.29	1991.88	653.225	-652.205	2.70547
CHEMBL3093320	C#CCn1c(=O)c2c(nc3n2CCCN3CCc2cccs2)n(C)c1=O	0	1.11	train	0	Correct	0.90674	1.78402	3.73813	-0.988782	8.30505	1.57449	3.68256	9.8218	5273.23	-7.76925	-5248.29	25.1605	5.14785	306.697	-306.197	93.3	2758.6	2714.81	-2703.29	-693.253	2007.98	2417.38	34.0769	-33.5606	-0.525367	0	11.6864	-11.531	-2.22832	15.3294	6.46208	-1656.33	-1932.63	53.2591	52.9229	1708.29	1991.88	653.225	-651.353	2.76066
CHEMBL3310013	Cc1ccc([C@H]2CC(c3cc(Br)ccc3O)=NN2C(=O)c2ccco2)cc1	0	1.11	train	0	Correct	0.908222	1.47333	3.73813	0.139575	7.02895	1.57449	3.1088	9.8218	5273.23	-7.77033	-5262.19	17.3918	8.14905	306.697	-306.231	66.04	2758.6	2714.81	-2711.61	-464.895	2018.15	2403.31	34.0769	-34.0424	0.16656	0	11.6864	-11.5134	-2.46762	16.1801	6.46208	-1660.57	-1941.22	58.1767	58.897	1708.29	1991.88	653.225	-650.645	2.34709
CHEMBL3093322	C#CCn1c(=O)c2c(nc3n2CCCN3CC2CCCO2)n(C)c1=O	0	1.11	validation	0	Correct	0.923597	1.62726	3.73813	-1.08301	8.34812	1.57449	3.70513	9.8218	5273.23	-7.76715	-5248.25	25.1799	8.16922	306.697	-306.236	74.29	2758.6	2714.81	-2700.74	-716.209	1740.99	2126.04	34.0769	-33.5348	-0.415165	0	11.6864	-11.507	-2.20314	14.2724	6.46208	-1657.33	-1932.13	51.1428	51.6398	1708.29	1991.88	653.225	-651.368	2.54754
CHEMBL3939153	CCN(Cc1ccccc1)Cc1c(O)cccc1/C=C1\COc2cc(OC)c(OC)cc2C1=O	0	1.11	train	0	Correct	0.937768	1.67845	3.73813	-0.804187	8.17762	1.57449	4.49462	9.8218	5273.23	-7.7893	-5252.84	17.312	13.9239	306.697	-306.197	68.23	2758.6	2714.81	-2695.76	-227.655	2371.05	2779.66	34.0769	-34.1766	-0.0806864	0	11.6864	-11.5114	-2.02105	19.7067	6.46208	-1648.47	-1924.85	63.4206	59.9184	1708.29	1991.88	653.225	-650.927	2.54586
CHEMBL3972214	C#CCN(Cc1ccc2cccc(O)c2n1)C(C#N)CC1CCN(Cc2ccccc2)CC1	0	1.11	train	0	Correct	0.939634	1.96162	3.73813	-0.424455	6.27931	1.57449	2.44004	9.8218	5273.23	-7.76604	-5258.06	15.1427	2.56367	306.697	-306.227	63.39	2758.6	2714.81	-2708.27	-478.667	2273.48	2623.22	34.0769	-34.1622	0.246786	0	11.6864	-11.5788	-2.74917	18.8985	6.46208	-1658.63	-1938.12	53.5994	49.1566	1708.29	1991.88	653.225	-651.265	2.59618
CHEMBL3910142	C#CCN(Cc1ccc2cccc(O)c2n1)C(C#N)CCC1CCN(Cc2ccccc2)CC1	0	1.11	train	0	Correct	0.945449	2.0884	3.73813	-0.245168	6.24818	1.57449	2.39602	9.8218	5273.23	-7.76784	-5258.08	15.1312	2.56363	306.697	-306.197	63.39	2758.6	2714.81	-2709.44	-441.328	2320.45	2664.1	34.0769	-34.1695	0.239271	0	11.6864	-11.6076	-2.79962	19.6056	6.46208	-1657.63	-1938.28	54.5994	48.9905	1708.29	1991.88	653.225	-651.256	2.60197
CHEMBL571987	CCc1nn(CCO)c(CC)c1Oc1cc(C#N)cc(C#N)c1	0	1.11	validation	0	Correct	0.949058	0.869201	3.73813	-0.467419	5.35689	1.57449	5.80446	9.8218	5273.23	-7.76775	-5243.11	17.1009	5.61178	306.697	-306.221	94.86	2758.6	2714.81	-2678.87	492.884	1376.02	1596.36	34.0769	-34.0568	0.12109	0	11.6864	-11.4057	-1.08716	13.2048	6.46208	-1631.65	-1908.86	39.4844	39.2076	1708.29	1991.88	653.225	-650.463	1.59537
CHEMBL3939153	CCN(Cc1ccccc1)Cc1c(O)cccc1/C=C1\COc2cc(OC)c(OC)cc2C1=O	0	1.11	validation	0	Correct	0.955182	1.67845	3.73813	-0.819078	8.17762	1.57449	3.58009	9.8218	5273.23	-7.77726	-5255.92	17.312	13.9239	306.697	-306.227	68.23	2758.6	2714.81	-2698.68	-343.752	2371.05	2779.66	34.0769	-34.0853	-0.0806864	0	11.6864	-11.5676	-2.25588	19.7067	6.46208	-1653.13	-1928.46	63.4206	59.9184	1708.29	1991.88	653.225	-651.276	2.54586
CHEMBL507756	Cc1c(O)ccc2c3c(c(=O)oc12)CCCC3	0	1.11	train	0	Correct	0.956751	1.10385	3.73813	0.796903	5.49092	1.57449	4.52768	9.8218	5273.23	-7.73513	-5248.77	8.20784	8.20784	306.697	-306.197	50.44	2758.6	2714.81	-2691.05	224.996	1176.99	1419.96	34.0769	-34.2433	-0.0687124	0	11.6864	-11.452	-0.820954	9.74684	6.46208	-1636.12	-1909.05	34.653	28.4312	1708.29	1991.88	653.225	-650.375	1.84804
CHEMBL4167443	C#CCN(CC#N)Cc1cn(-c2cc(NC(=S)NCC)ncn2)cn1	0	1.11	validation	0	Correct	0.961983	0.686512	3.73813	-2.52594	4.07503	1.57449	0.862466	9.8218	5273.23	-7.82278	-5248.71	26.9512	0	306.697	-306.231	126.78	2758.6	2714.81	-2715.82	-1111.43	1576.46	1762.96	34.0769	-33.7712	-0.109437	0	11.6864	-11.6671	-4.21058	14.6232	6.46208	-1667.43	-1953.52	38.5523	43.1085	1708.29	1991.88	653.225	-652.291	1.21844
CHEMBL4173774	C#CCN(CC#N)CCc1cn(-c2cc(NC(=S)NCC)ncn2)cn1	0	1.11	train	0	Correct	0.969068	0.758943	3.73813	-2.54049	3.97984	1.57449	0.862466	9.8218	5273.23	-7.82278	-5246.28	26.9304	0	306.697	-306.231	126.78	2758.6	2714.81	-2715.49	-1138.34	1630.74	1814.59	34.0769	-33.8577	-0.190264	0	11.6864	-11.6671	-4.21058	15.3303	6.46208	-1667.26	-1953.33	39.3585	42.9424	1708.29	1991.88	653.225	-652.291	1.22153
CHEMBL1830826	CC(C)(C)c1ccc(COc2ccc3cc(C(=O)O)c(=O)oc3c2)cc1	0	1.11	train	0	Correct	0.969772	1.07086	3.73813	-0.114672	6.76754	1.57449	4.3642	9.8218	5273.23	-7.82171	-5261.64	13.6179	13.6179	306.697	-306.197	76.74	2758.6	2714.81	-2705.61	-246.697	1628.39	1891.05	34.0769	-34.0267	-0.336913	0.0833333	11.6864	-11.2211	-3.45688	14.9061	6.46208	-1653.9	-1937.89	45.9814	40.5291	1708.29	1991.88	653.225	-649.661	2.1517
CHEMBL3667542	Cc1cc(CNC(=O)c2c(Cl)cccc2Cl)ccc1-c1cc[nH]c(=O)c1	0	1.11	train	0	Correct	0.974392	1.07145	3.73813	-1.85493	6.91809	1.57449	2.31028	9.8218	5273.23	-7.79853	-5257.07	16.1744	5.0817	306.697	-306.197	61.96	2758.6	2714.81	-2697.41	-825.372	1914.82	2218.17	34.0769	-33.9884	-0.200193	0	11.6864	-11.564	-4.24573	15.4875	6.46208	-1658.88	-1937.68	55.202	61.8565	1708.29	1991.88	653.225	-651.58	2.53701
CHEMBL4287826	CC(C)(C)c1cc(CCC(=O)NCCC2CCN(Cc3ccccc3)CC2)cc(C(C)(C)C)c1O	0	1.11	train	0	Correct	0.976479	2.30333	3.73813	-1.44265	8.93091	1.57449	3.96312	9.8218	5273.23	-7.86348	-5259.64	11.5625	5.092	306.697	-306.253	52.57	2758.6	2714.81	-2715.33	-871.564	2525.26	2891.31	34.0769	-33.9258	-0.0307004	0.144338	11.6864	-11.1711	-4.3914	22.7854	6.46208	-1660.01	-1948.83	54.8235	53.9859	1708.29	1991.88	653.225	-649.926	4.35438
CHEMBL3901082	C#CCN(Cc1ccc2cccc(O)c2n1)C(C#N)C1CCN(Cc2ccccc2)CC1	0	1.11	validation	0	Correct	0.980108	1.86274	3.73813	-0.0783334	6.67018	1.57449	2.50594	9.8218	5273.23	-7.76954	-5258.16	15.1658	2.56374	306.697	-306.197	63.39	2758.6	2714.81	-2707.61	-347.541	2236.14	2597.85	34.0769	-34.1274	0.249439	0	11.6864	-11.5807	-2.69955	18.1914	6.46208	-1656.79	-1936.48	53.7656	50.3228	1708.29	1991.88	653.225	-651.115	2.75302
CHEMBL347197	CC/N=C1/CCc2c1n(C)c1ccccc21	0	1.11	train	0	Correct	0.980197	1.14342	3.73813	-1.10945	5.31265	1.57449	2.56409	9.8218	5273.23	-7.79088	-5256.12	6.31314	0	306.697	-306.197	17.29	2758.6	2714.81	-2690.74	-963.97	1175.18	1428.3	34.0769	-33.9259	0.0633477	0	11.6864	-11.4312	-3.21346	9.82515	6.46208	-1658.27	-1925.88	27.3571	22.8309	1708.29	1991.88	653.225	-651.104	2.18639
CHEMBL3943366	C#CCN1CCCC(CNS(=O)(=O)c2ccc3ccccc3c2)C1	0	1.11	validation	0	Correct	0.98219	1.43916	3.73813	-0.665784	5.33197	1.57449	3.00737	9.8218	5273.23	-7.79457	-5255.11	14.8843	4.98836	306.697	-306.197	57.79	2758.6	2714.81	-2704.35	-457.05	1869.88	2158.78	34.0769	-33.9633	-0.066926	0.00849986	11.6864	-11.5257	-3.38962	13.8145	6.46208	-1656.73	-1936.83	44.1652	39.5302	1708.29	1991.88	653.225	-651.232	2.02433
CHEMBL1796444	Cc1ccc(NC(=S)N2N=C(c3ccccc3)CC2c2ccccc2O)cc1	0	1.11	train	0	Correct	0.982382	1.40513	3.73813	-0.39371	6.34447	1.57449	6.24393	9.8218	5273.23	-7.77245	-5243.13	14.9199	2.55516	306.697	-306.197	79.95	2758.6	2714.81	-2677.87	534.7	2249.74	2653.49	34.0769	-34.0526	0.00274812	0	11.6864	-11.364	-1.20598	16.3564	6.46208	-1630.65	-1907.69	51.4711	53.0593	1708.29	1991.88	653.225	-650.256	2.27732
CHEMBL3939153	CCN(Cc1ccccc1)Cc1c(O)cccc1/C=C1\COc2cc(OC)c(OC)cc2C1=O	0	1.11	validation	0	Correct	0.988231	1.67845	3.73813	-0.744148	8.17762	1.57449	4.09072	9.8218	5273.23	-7.78327	-5253.12	17.312	13.9239	306.697	-306.224	68.23	2758.6	2714.81	-2694.96	-280.137	2371.05	2779.66	34.0769	-34.0772	-0.0806864	0	11.6864	-11.5695	-2.11139	19.7067	6.46208	-1649.47	-1923.46	63.4206	59.9184	1708.29	1991.88	653.225	-651.152	2.54586
CHEMBL3093222	CCCn1c(=O)c2c(nc3n2CCCN3CCC(=O)N2CCN(c3ccccc3)CC2)n(CCC)c1=O	0	1.11	train	0	Correct	0.988254	2.46923	3.73813	0.125492	10.5896	1.57449	4.50626	9.8218	5273.23	-7.75805	-5241.28	31.9266	7.75979	306.697	-306.197	88.61	2758.6	2714.81	-2683.8	-46.9204	2716.4	3248.58	34.0769	-33.6823	-0.409017	0	11.6864	-11.4748	-0.713913	21.9344	6.46208	-1643.78	-1918.02	74.6103	74.3839	1708.29	1991.88	653.225	-650.874	3.54672
CHEMBL3660743	CC(C)(O)C(=O)N1CC(C#Cc2ccc3c(=O)c(-c4ccc(NS(C)(=O)=O)cc4)coc3c2)C1	0	1.11	train	0	Correct	0.988335	1.42688	3.73813	-2.92991	9.56188	1.57449	-0.324979	9.8218	5273.23	-7.92245	-5257.21	24.858	15.3308	306.697	-306.197	125.3	2758.6	2714.81	-2737.61	-1857.75	2377.53	2783.41	34.0769	-33.9726	-0.0504024	0.0204124	11.6864	-11.6864	-5.7783	19.158	6.46208	-1681.86	-1972.47	63.1477	58.4278	1708.29	1991.88	653.225	-652.826	2.69545
CHEMBL3093220	CCCn1c(=O)c2c(nc3n2CCCN3CC(=O)N2CCN(Cc3ccccc3)CC2)n(CCC)c1=O	0	1.11	validation	0	Correct	0.988729	2.482	3.73813	0.270369	10.41	1.57449	4.91451	9.8218	5273.23	-7.7636	-5238.75	31.9224	7.77206	306.697	-306.224	88.61	2758.6	2714.81	-2680.85	76.2451	2717.45	3249.65	34.0769	-33.6839	-0.175122	0	11.6864	-11.4748	-0.607602	21.9344	6.46208	-1637.88	-1912.12	73.8593	74.9656	1708.29	1991.88	653.225	-650.656	3.46243
CHEMBL20	CC(=O)Nc1nnc(S(N)(=O)=O)s1	0	1.11	train	0	Correct	0.989091	0.361145	3.73813	-1.77434	3.01604	1.57449	1.03815	9.8218	5273.23	-7.78941	-5253.23	24.7979	7.14547	306.697	-306.197	151.66	2758.6	2714.81	-2724.98	-1097.49	946.539	1063.8	34.0769	-33.9571	-0.00314143	0.0161274	11.6864	-11.6864	-4.20586	7.53326	6.46208	-1664.07	-1958.88	29.1706	22.5227	1708.29	1991.88	653.225	-652.115	0.963796
CHEMBL4075571	CCN(CC)Cc1ccc(/C=C2\Oc3cc(OC)c(OC)cc3C2=O)cc1O	0	1.11	train	0	Correct	0.990305	1.18325	3.73813	-1.43777	7.20998	1.57449	3.25984	9.8218	5273.23	-7.80041	-5256.06	17.1879	13.949	306.697	-306.197	68.23	2758.6	2714.81	-2706.01	-748.664	1803.06	2106.6	34.0769	-34.0964	0.114798	0	11.6864	-11.5676	-2.99084	16.6128	6.46208	-1661.13	-1935.79	52.1985	46.9775	1708.29	1991.88	653.225	-651.385	2.04949
CHEMBL155754	C/N=C1/CCc2c1n(C)c1ccc(OC(=O)NC)c(Cl)c21	0	1.11	train	0	Correct	0.991399	1.40586	3.73813	-1.17035	7.33656	1.57449	3.33409	9.8218	5273.23	-7.79916	-5255.99	16.9538	5.48202	306.697	-306.243	55.62	2758.6	2714.81	-2691.74	-953.633	1564.53	1914.83	34.0769	-33.8485	0.0115675	0	11.6864	-11.3939	-3.34817	12.9137	6.46208	-1657.44	-1924.21	48.9711	46.741	1708.29	1991.88	653.225	-650.868	2.94087
CHEMBL3660751	CC(C)(C)OC(=O)NC1(C(=O)N2CC(C#Cc3ccc4c(=O)c(-c5ccc(NS(C)(=O)=O)cc5)coc4c3)C2)CC1	0	1.11	validation	0	Correct	0.992502	1.69748	3.73813	-0.806492	12.1309	1.57449	4.23091	9.8218	5273.23	-7.79766	-5247.71	30.8528	18.3666	306.697	-306.197	143.4	2758.6	2714.81	-2692.34	-96.8713	2826.14	3338.86	34.0769	-33.839	-0.0691055	0.0114109	11.6864	-11.5972	-2.02827	23.4415	6.46208	-1639.7	-1925.9	73.8957	77.0816	1708.29	1991.88	653.225	-651.113	3.4299
CHEMBL3960783	C#CCN1CCC(CN(CCOC)S(=O)(=O)c2ccc3ccccc3c2)CC1	0	1.11	train	0	Correct	0.993132	1.82279	3.73813	-0.494098	6.58435	1.57449	3.06035	9.8218	5273.23	-7.79544	-5255.11	18.1042	7.7552	306.697	-306.231	58.23	2758.6	2714.81	-2705.21	-395.794	2243.23	2613.5	34.0769	-33.9159	0.0670565	0.0190063	11.6864	-11.5257	-3.21603	16.5842	6.46208	-1655.73	-1936.05	54.8864	53.2215	1708.29	1991.88	653.225	-651.158	2.66936
CHEMBL3093318	C#CCn1c(=O)c2c(nc3n2CCCN3CCc2ccc(OC)cc2)n(C)c1=O	0	1.11	validation	0	Correct	0.994498	1.74877	3.73813	-0.631725	8.825	1.57449	4.61171	9.8218	5273.23	-7.78339	-5242.65	24.9405	7.93011	306.697	-306.197	74.29	2758.6	2714.81	-2686.86	-436.798	2021.55	2432.21	34.0769	-33.655	-0.505023	0	11.6864	-11.507	-1.74997	16.5902	6.46208	-1649	-1919.75	59.2535	55.3077	1708.29	1991.88	653.225	-651.083	2.60883
CHEMBL2417751	Cc1cccc(C2CC(c3ccc(O)cc3O)=NN2C)c1	0	1.11	train	0	Correct	0.994714	1.06429	3.73813	0.248034	5.67162	1.57449	6.66956	9.8218	5273.23	-7.75516	-5242.92	11.4523	5.06967	306.697	-306.224	56.06	2758.6	2714.81	-2662.88	1109.05	1433.43	1691.54	34.0769	-34.0478	-0.0570896	0	11.6864	-11.3399	0.0734452	12.1148	6.46208	-1622.65	-1897.19	34.6576	32.6537	1708.29	1991.88	653.225	-650.09	1.93039
CHEMBL3900751	C#CCN1CCCC(CN(CCOC)S(=O)(=O)c2ccc3ccccc3c2)C1	0	1.11	validation	0	Correct	0.995446	1.84017	3.73813	-0.555381	6.71699	1.57449	3.00737	9.8218	5273.23	-7.79541	-5255.1	18.1142	7.75554	306.697	-306.197	58.23	2758.6	2714.81	-2704.18	-381.048	2257.76	2633.67	34.0769	-33.9193	0.0367873	0.0190063	11.6864	-11.5257	-3.20361	16.5842	6.46208	-1655.73	-1935.88	55.0526	54.2491	1708.29	1991.88	653.225	-651.232	2.76447
CHEMBL2334497	CC(C)(C)OC(=O)N1CCN(C(=S)SCc2cn(Cc3ccccc3F)nn2)CC1	0	1.11	train	0	Correct	0.99633	1.65383	3.73813	-1.35564	6.42145	1.57449	4.13468	9.8218	5273.23	-7.80351	-5247.8	30.0042	5.41235	306.697	-306.221	120.88	2758.6	2714.81	-2697.01	-308.034	2181.85	2475.98	34.0769	-33.86	-0.0794092	0	11.6864	-11.5972	-2.19027	19.0094	6.46208	-1643.87	-1930.9	58.2274	56.3211	1708.29	1991.88	653.225	-651.217	2.90316
CHEMBL2238457	CC(C)(C)OC(=O)NCCCCCCNCC(N)=O	0	1.11	train	0	Correct	0.997168	0.483108	3.73813	-0.922841	2.13305	1.57449	5.68278	9.8218	5273.23	-7.80807	-5242.37	16.0148	7.73582	306.697	-306.197	93.45	2758.6	2714.81	-2681.52	111.338	857.058	868.795	34.0769	-33.9033	0.0439746	0	11.6864	-11.5379	-1.70501	12.2518	6.46208	-1633.32	-1917.99	19.4083	20.9896	1708.29	1991.88	653.225	-650.55	0.507683
CHEMBL2408407	Cc1ccc(Nc2ncc3c(n2)C(C)(C)CCC3=O)cc1	0	1.11	train	0	Correct	0.997933	0.945136	3.73813	0.217319	5.99877	1.57449	6.52634	9.8218	5273.23	-7.75511	-5242.92	11.9753	2.55787	306.697	-306.197	54.88	2758.6	2714.81	-2663.88	1086.66	1426.79	1677.02	34.0769	-34.0529	-0.167084	0.0395285	11.6864	-11.3704	0.180788	12.6036	6.46208	-1622.65	-1898.36	37.1566	30.1008	1708.29	1991.88	653.225	-650.175	2.47306
CHEMBL282038	C#CCn1c(=O)c2c(ncn2C)n(C)c1=O	0	1.11	train	0	Correct	0.998371	0.501228	3.73813	-1.09502	6.09264	1.57449	3.18977	9.8218	5273.23	-7.76091	-5251.07	18.0487	5.11205	306.697	-306.197	61.82	2758.6	2714.81	-2706.62	-797.816	941.667	1124.51	34.0769	-33.5612	-0.39739	0	11.6864	-11.531	-2.47027	8.96716	6.46208	-1660	-1937.29	33.2599	30.6186	1708.29	1991.88	653.225	-651.5	1.46971
CHEMBL3299043	CC1=C(/C=N/N=C2\SCC(=O)N2Cc2ccccc2)C(C)(C)CC=C1	0	1.11	validation	0	Correct	0.998838	1.22778	3.73813	-2.23818	6.90542	1.57449	1.73059	9.8218	5273.23	-7.8777	-5270.82	15.2615	2.55795	306.697	-306.236	70.33	2758.6	2714.81	-2733.93	-1203	1946.27	2252.17	34.0769	-34.0849	-0.053137	0.051031	11.6864	-11.4611	-5.50886	15.7148	6.46208	-1679.95	-1963.55	45.6933	37.5517	1708.29	1991.88	653.225	-650.992	3.57077
CHEMBL3299040	CC1=C(/C=N/N(C)C(N)=S)C(C)(C)CC=C1	0	1.11	validation	0	Correct	0.999091	0.61803	3.73813	-0.894927	4.62416	1.57449	5.00899	9.8218	5273.23	-7.78439	-5248.2	10.8274	0	306.697	-306.197	73.71	2758.6	2714.81	-2698	-187.062	1221.54	1361.26	34.0769	-34.0495	0.0442395	0.051031	11.6864	-11.5631	-2.08779	11.1357	6.46208	-1642.7	-1928.73	27.8079	19.9992	1708.29	1991.88	653.225	-650.558	2.44945
CHEMBL4099799	CCN(Cc1ccc(N(C)C)cc1)Cc1ccc(/C=C2\Oc3cc(OC)c(OC)cc3C2=O)cc1O	0	1.11	train	0	Correct	0.999107	1.70147	3.73813	-0.610018	8.86678	1.57449	4.53787	9.8218	5273.23	-7.78869	-5252.87	20.3722	13.9543	306.697	-306.224	71.47	2758.6	2714.81	-2692.32	-121.934	2442.14	2850.21	34.0769	-34.0725	0.119993	0	11.6864	-11.5026	-1.98576	21.3695	6.46208	-1647.8	-1921.96	65.8632	59.476	1708.29	1991.88	653.225	-650.827	2.65399
CHEMBL2334496	CC(C)(C)OC(=O)N1CCN(C(=S)SCc2cn(Cc3cc(=O)oc4cc(O)ccc34)nn2)CC1	0	1.11	train	0	Correct	0.999245	2.03629	3.73813	-2.11938	8.58705	1.57449	0.964442	9.8218	5273.23	-7.82979	-5249.08	35.6788	13.599	306.697	-306.197	171.32	2758.6	2714.81	-2726.21	-1419.54	2627.32	3040.37	34.0769	-34.2675	-0.0482237	0	11.6864	-11.6522	-4.9113	21.3952	6.46208	-1670.18	-1957.87	69.8067	69.8279	1708.29	1991.88	653.225	-652.009	3.49254
CHEMBL979	CCCC(C)(COC(N)=O)COC(N)=O	0	1.11	validation	0	Correct	0.999644	0.194782	3.73813	0.14361	2.33498	1.57449	6.08687	9.8218	5273.23	-7.75098	-5242.9	15.2943	10.529	306.697	-306.221	104.64	2758.6	2714.81	-2664.88	1044.82	657.937	696.365	34.0769	-34.0571	-0.138423	0	11.6864	-11.4121	0.299601	9.11612	6.46208	-1623.65	-1899.52	18.9891	18.4352	1708.29	1991.88	653.225	-650.382	1.37573
CHEMBL499	CC(C)(C)NC[C@H](O)COc1nsnc1N1CCOCC1	0	1.11	train	0	Correct	0.999858	0.764432	3.73813	-2.86771	3.46084	1.57449	0.994888	9.8218	5273.23	-7.87867	-5259.88	24.1438	8.59009	306.697	-306.197	107.98	2758.6	2714.81	-2730.77	-1625.8	1295.26	1452.98	34.0769	-33.9873	0.377065	0	11.6864	-11.6693	-5.25448	13.6501	6.46208	-1677.99	-1962.73	34.015	32.3866	1708.29	1991.88	653.225	-652.27	1.4818
CHEMBL4278298	CC(C)(C)c1cc(C(=O)NC2CCN(Cc3ccccc3)CC2)cc(C(C)(C)C)c1O	0	1.11	train	0	Correct	0.999936	1.86008	3.73813	-0.510067	9.21794	1.57449	4.55288	9.8218	5273.23	-7.82177	-5261.56	11.6804	5.13313	306.697	-306.197	52.57	2758.6	2714.81	-2706.25	-349.569	2314.33	2694.49	34.0769	-34.151	-0.0311592	0.144338	11.6864	-11.197	-3.61374	19.957	6.46208	-1655.96	-1938.34	52.4879	52.6777	1708.29	1991.88	653.225	-649.753	4.1021
CHEMBL4278260	CC(C)(C)c1cc(/C=C/C(=O)NCCC2CCN(Cc3ccc(C#N)cc3)CC2)cc(C(C)(C)C)c1O	0	1.11	train	0	Correct	0.999937	2.17937	3.73813	-0.530746	9.45086	1.57449	4.30026	9.8218	5273.23	-7.82173	-5261.6	14.0349	5.09201	306.697	-306.227	76.36	2758.6	2714.81	-2705.42	-283.245	2649.24	3041.21	34.0769	-34.0279	-0.0162985	0.144338	11.6864	-11.2211	-3.41621	23.3958	6.46208	-1654.74	-1938.89	59.1558	57.3183	1708.29	1991.88	653.225	-649.859	4.35756
CHEMBL4294635	CC(C)(C)c1cc(C(=O)CNC2CCN(Cc3ccccc3)CC2)cc(C(C)(C)C)c1O	0	1.11	train	0	Correct	0.999945	2.0165	3.73813	-0.236269	9.11516	1.57449	4.3642	9.8218	5273.23	-7.82171	-5261.66	11.6692	5.12396	306.697	-306.224	52.57	2758.6	2714.81	-2704.61	-170.983	2365.24	2741.02	34.0769	-34.0191	0.0423693	0.144338	11.6864	-11.2211	-3.34006	20.6641	6.46208	-1652.9	-1937.06	53.5431	52.3456	1708.29	1991.88	653.225	-649.694	4.15154
CHEMBL3133241	CCN(CC)CCCCCCOc1ccc(/C=C/c2cc(OC)cc(OC)c2)cc1	0	1.11	train	0	Correct	0.999953	1.16677	3.73813	-1.11484	3.65149	1.57449	4.15036	9.8218	5273.23	-7.81342	-5252.75	11.8722	8.6614	306.697	-306.197	30.93	2758.6	2714.81	-2698.07	-367.631	1775.23	1936.35	34.0769	-34.1837	-0.017647	0	11.6864	-11.5831	-2.19	19.025	6.46208	-1653.3	-1928.02	41.4908	36.9332	1708.29	1991.88	653.225	-650.953	1.30984
CHEMBL4288456	CC(C)(C)c1cc(C(=O)NCC2CCN(Cc3ccccc3)CC2)cc(C(C)(C)C)c1O	0	1.11	validation	0	Correct	0.999957	2.00315	3.73813	-0.342408	9.11516	1.57449	4.55288	9.8218	5273.23	-7.82177	-5261.6	11.6336	5.12396	306.697	-306.227	52.57	2758.6	2714.81	-2705.11	-294.785	2364.62	2740.12	34.0769	-34.1357	-0.00422593	0.144338	11.6864	-11.197	-3.51753	20.6641	6.46208	-1655.13	-1937.34	53.4879	52.4842	1708.29	1991.88	653.225	-649.668	4.18979
CHEMBL4284475	CC(C)(C)c1cc(/C=C/C(=O)NCCC2CCN(Cc3ccc(F)cc3)CC2)cc(C(C)(C)C)c1O	0	1.11	train	0	Correct	0.999976	2.11829	3.73813	0.139705	9.27349	1.57449	4.77245	9.8218	5273.23	-7.82565	-5259.14	14.0849	5.092	306.697	-306.197	52.57	2758.6	2714.81	-2697.96	20.7864	2556.37	2935.83	34.0769	-34.0218	-0.00730259	0.144338	11.6864	-11.2211	-3.22407	22.8265	6.46208	-1639.6	-1923.75	57.987	55.5677	1708.29	1991.88	653.225	-649.316	4.296
CHEMBL4289509	CC(C)(C)c1cc(CCC(=O)NC2CCN(Cc3ccccc3)CC2)cc(C(C)(C)C)c1O	0	1.11	train	0	Correct	0.999978	2.03434	3.73813	-0.464335	9.05746	1.57449	4.55288	9.8218	5273.23	-7.82177	-5261.59	11.6314	5.10538	306.697	-306.197	52.57	2758.6	2714.81	-2706.11	-350.186	2412.21	2780.61	34.0769	-34.0115	-0.0608525	0.144338	11.6864	-11.2041	-3.61374	21.3712	6.46208	-1655.9	-1938.39	52.9896	53.1794	1708.29	1991.88	653.225	-649.71	4.20915
CHEMBL3113647	CCCOc1ccc2oc(=O)c(CN3CCCC3)cc2c1	0	1.11	train	0	Correct	0.999978	0.987954	3.73813	-2.10766	3.9667	1.57449	1.63549	9.8218	5273.23	-7.83941	-5255.8	12.0833	8.70175	306.697	-306.243	42.68	2758.6	2714.81	-2707.52	-1314.46	1306.46	1511.57	34.0769	-34.4145	-0.13819	0	11.6864	-11.564	-4.23726	12.4311	6.46208	-1676.3	-1947.13	32.6533	28.9336	1708.29	1991.88	653.225	-652.189	1.31969
CHEMBL4278832	CC(C)(C)c1cc(CCC(=O)NCC2CCN(Cc3ccccc3)CC2)cc(C(C)(C)C)c1O	0	1.11	train	0	Correct	0.999981	2.18913	3.73813	-0.334489	8.8857	1.57449	4.55288	9.8218	5273.23	-7.82177	-5261.62	11.5855	5.09646	306.697	-306.227	52.57	2758.6	2714.81	-2705.11	-296.066	2468.11	2834.94	34.0769	-34.0156	-0.0319878	0.144338	11.6864	-11.2041	-3.51753	22.0783	6.46208	-1654.9	-1937.56	53.9896	52.9859	1708.29	1991.88	653.225	-649.668	4.26683
CHEMBL4280244	CC(C)(C)c1cc(C(=O)NCCC2CCN(Cc3ccccc3)CC2)cc(C(C)(C)C)c1O	0	1.11	train	0	Correct	0.999982	2.11265	3.73813	-0.196558	9.15551	1.57449	4.55288	9.8218	5273.23	-7.82177	-5261.62	11.6102	5.11938	306.697	-306.197	52.57	2758.6	2714.81	-2704.11	-238.242	2418.74	2791.86	34.0769	-34.1394	-0.00313307	0.144338	11.6864	-11.197	-3.47446	21.3712	6.46208	-1654.13	-1936.5	54.3217	53.4842	1708.29	1991.88	653.225	-649.626	4.27539
CHEMBL558263	C=CCNC(=S)N1N=C(c2ccc(C)cc2)CC1c1cccs1	0	1.11	train	0	Correct	0.999985	1.5438	3.73813	-0.81331	4.88777	1.57449	4.35583	9.8218	5273.23	-7.78983	-5253.74	15.2075	0	306.697	-306.197	87.96	2758.6	2714.81	-2686.3	44.2399	2038.4	2383.62	34.0769	-34.0469	0.0258009	0	11.6864	-11.5872	-1.26821	14.6614	6.46208	-1643.86	-1917.8	42.9257	47.1263	1708.29	1991.88	653.225	-651.297	2.40459
CHEMBL4279488	CC(C)(C)c1cc(C(=O)CNCCC2CCN(Cc3ccccc3)CC2)cc(C(C)(C)C)c1O	0	1.11	train	0	Correct	0.99999	2.23673	3.73813	-0.212168	9.15551	1.57449	4.95627	9.8218	5273.23	-7.82571	-5259.12	11.6059	5.11709	306.697	-306.224	52.57	2758.6	2714.81	-2701.18	-154.837	2476.56	2849.3	34.0769	-34.0214	0.085798	0.144338	11.6864	-11.1988	-3.2859	22.0783	6.46208	-1649.74	-1932.31	55.3769	54.4842	1708.29	1991.88	653.225	-649.579	4.30486
CHEMBL4286736	CC(C)(C)c1cc(C(=O)CNCC2CCN(Cc3ccccc3)CC2)cc(C(C)(C)C)c1O	0	1.11	validation	0	Correct	0.999993	2.11818	3.73813	-0.0492867	9.15551	1.57449	4.95627	9.8218	5273.23	-7.82571	-5259.12	11.627	5.11938	306.697	-306.224	52.57	2758.6	2714.81	-2698.22	-21.2622	2420.02	2793.78	34.0769	-34.0178	0.0820949	0.144338	11.6864	-11.1543	-3.2859	21.3712	6.46208	-1647	-1928.2	54.5431	53.4842	1708.29	1991.88	653.225	-649.299	4.24507
CHEMBL445916	CCCn1c2c(c3c(Br)c(OC(=O)NC)ccc31)CC/C2=N/CC	0	1.11	train	0	Correct	0.999997	2.05668	3.73813	0.3923	7.32584	1.57449	4.8693	9.8218	5273.23	-7.76612	-5238.52	17.309	5.48657	306.697	-306.221	55.62	2758.6	2714.81	-2680.3	107.289	1945.57	2366.31	34.0769	-33.6654	0.00169869	0	11.6864	-11.5121	-0.54885	15.8651	6.46208	-1639.28	-1913.36	69.1699	73.8606	1708.29	1991.88	653.225	-650.715	3.48932
CHEMBL4292349	CC(C)(C)c1cc(/C=C/C(=O)NCCC2CCN(Cc3cccc([N+](=O)[O-])c3)CC2)cc(C(C)(C)C)c1O	0	1.11	train	0	Correct	0.999998	2.22601	3.73813	-0.199015	9.96456	1.57449	5.4452	9.8218	5273.23	-7.82961	-5256.63	19.4431	9.93085	306.697	-306.197	95.71	2758.6	2714.81	-2699.87	-145.104	2664.5	3067.72	34.0769	-34.087	-0.0155811	0.144338	11.6864	-11.2092	-3.10061	23.5639	6.46208	-1646.58	-1928.23	62.4842	61.6467	1708.29	1991.88	653.225	-649.54	4.47705
CHEMBL4291697	CC(C)(C)c1cc(/C=C/C(=O)NCCC2CCN(Cc3ccc(F)cc3F)CC2)cc(C(C)(C)C)c1O	0	1.11	validation	0	Correct	0.999998	2.14174	3.73813	-0.136426	10.1192	1.57449	4.857	9.8218	5273.23	-7.82495	-5259.19	16.6243	5.092	306.697	-306.221	52.57	2758.6	2714.81	-2701.28	-65.5693	2572.34	2964.93	34.0769	-34.036	-0.109629	0.144338	11.6864	-11.2211	-3.06636	23.1272	6.46208	-1649.74	-1932.73	62.7324	61.4962	1708.29	1991.88	653.225	-649.561	4.40008
CHEMBL1814063	CCCNC(=O)c1cc(=O)c2ccccc2o1	0	1.11	train	0	Correct	0.999999	0.513868	3.73813	0.257973	3.62231	1.57449	4.55847	9.8218	5273.23	-7.75977	-5241.3	11.1839	8.25193	306.697	-306.224	59.31	2758.6	2714.81	-2684.21	1.59436	957.502	1093.81	34.0769	-33.6235	0.0627004	0	11.6864	-11.4748	-0.665637	9.52571	6.46208	-1642.78	-1917.27	29.317	24.7636	1708.29	1991.88	653.225	-650.834	0.762379
CHEMBL3407585	C=CCNCc1cc2cc(OCCCC3CCN(Cc4ccccc4)CC3)ccc2[nH]1	0	1.11	train	0	Correct	1	1.86287	3.73813	-3.65907	4.52377	1.57449	-1.57449	9.8218	5273.23	-8.01527	-5268.06	12.6941	3.09895	306.697	-306.297	40.29	2758.6	2714.81	-2754.93	-2466.06	2049.38	2321.19	34.0769	-34.0494	0.0560268	0	11.6864	-11.6864	-6.46208	18.4845	6.46208	-1702.01	-1987.04	43.5195	37.1595	1708.29	1991.88	653.225	-653.225	2.05627
CHEMBL3394520	CC1=NN(C(=O)CN2CCCCC2)C(c2cc(Br)cc(Br)c2O)C1	0	1.11	train	0	Correct	1	1.67827	3.73813	-0.872684	6.40777	1.57449	2.81121	9.8218	5273.23	-7.80647	-5250.62	20.0839	5.11845	306.697	-306.197	56.14	2758.6	2714.81	-2650.77	-734.456	1952.34	2287.11	34.0769	-34.2822	0.179902	0	11.6864	-11.5409	-3.97557	16.8068	6.46208	-1642.63	-1917.95	71.265	106.27	1708.29	1991.88	653.225	-650.966	3.41457
CHEMBL1814073	CCCNC(=O)c1coc2ccccc2c1=O	0	1.11	train	0	Correct	1	0.517584	3.73813	0.612083	4.09723	1.57449	4.83696	9.8218	5273.23	-7.76669	-5238.8	11.1627	8.23275	306.697	-306.221	59.31	2758.6	2714.81	-2681.09	172.203	971.977	1114.72	34.0769	-33.6129	-0.392148	0	11.6864	-11.5121	-0.655991	9.52571	6.46208	-1636.04	-1911.37	30.1516	27.257	1708.29	1991.88	653.225	-650.603	0.851872
CHEMBL3297786	CCC(C)NC(=O)c1cc2cc(Br)cc(Br)c2oc1=O	0	1.11	train	0	Correct	1	1.15636	3.73813	-0.70788	5.64626	1.57449	3.3456	9.8218	5273.23	-7.80438	-5245.62	16.2122	8.18741	306.697	-306.231	59.31	2758.6	2714.81	-2702.56	-664.193	1540.73	1783.23	34.0769	-34.0204	-0.24815	0	11.6864	-11.5419	-3.38549	14.1692	6.46208	-1658.39	-1936.54	66.2921	105.336	1708.29	1991.88	653.225	-650.89	2.62705
CHEMBL3394523	CC1=NN(C(=O)CN2CCN(CCO)CC2)C(c2cc(Br)cc(Br)c2O)C1	0	1.11	train	0	Correct	1	1.87982	3.73813	-0.75707	6.9875	1.57449	2.81121	9.8218	5273.23	-7.80647	-5250.62	25.9551	7.56238	306.697	-306.197	79.61	2758.6	2714.81	-2650.77	-719.368	2131.93	2494.68	34.0769	-34.2468	0.409247	0	11.6864	-11.5409	-3.97557	18.4084	6.46208	-1642.63	-1917.95	77.0123	112.267	1708.29	1991.88	653.225	-650.928	3.74363
CHEMBL3394519	CC1=NN(C(=O)Cn2ccnc2)C(c2cc(Cl)ccc2O)C1	0	1.11	train	0	Correct	1	0.968978	3.73813	-0.783796	5.49907	1.57449	2.40296	9.8218	5273.23	-7.79991	-5253.14	20.4914	5.11987	306.697	-306.243	70.72	2758.6	2714.81	-2652.33	-762.468	1472.43	1735.22	34.0769	-34.2328	0.140328	0	11.6864	-11.5409	-4.11814	12.7339	6.46208	-1645.3	-1920.62	38.6959	40.4711	1708.29	1991.88	653.225	-651.11	1.85384
CHEMBL3394518	CC1=NN(C(=O)CN2CCOCC2)C(c2cc(Cl)ccc2O)C1	0	1.11	train	0	Correct	1	1.11333	3.73813	-0.657344	5.49907	1.57449	2.83597	9.8218	5273.23	-7.80641	-5247.27	20.5742	8.1211	306.697	-306.197	65.37	2758.6	2714.81	-2646.33	-582.879	1547.09	1814.87	34.0769	-34.3603	0.354275	0	11.6864	-11.5409	-3.65137	13.7913	6.46208	-1640.47	-1914.87	42.0832	41.637	1708.29	1991.88	653.225	-650.775	2.03037
CHEMBL3394517	CC1=NN(C(=O)CN2CCCCC2)C(c2cc(Cl)ccc2O)C1	0	1.11	validation	0	Correct	1	1.23442	3.73813	-0.580521	5.49907	1.57449	2.89576	9.8218	5273.23	-7.80623	-5250.64	17.578	5.12484	306.697	-306.236	56.14	2758.6	2714.81	-2648.5	-636.014	1603.34	1875.2	34.0769	-34.2299	0.171879	0	11.6864	-11.5409	-3.82437	14.0901	6.46208	-1641.96	-1915.95	41.6959	41.3049	1708.29	1991.88	653.225	-650.731	2.0972
CHEMBL1766555	CC(=O)Nc1ccc(/C=C2\COc3ccccc3C2=O)cc1	0	1.11	validation	0	Correct	1	0.815979	3.73813	-0.133385	4.78161	1.57449	5.77612	9.8218	5273.23	-7.86621	-5235.91	11.0724	8.11711	306.697	-306.236	55.4	2758.6	2714.81	-2219.75	960.32	1393.71	1616.36	34.0769	-34.1776	-0.127398	0	11.6864	-11.0519	-3.44955	12.128	6.46208	-1593.97	-1800.27	36.3212	31.2653	1708.29	1991.88	653.225	-648.657	1.27615
CHEMBL3892118	C#CCN(CCC1CCN(Cc2ccccc2)CC1)Cc1ccc2cccc(O)c2n1	0	1.11	train	0	Correct	1	1.92889	3.73813	8.84312	5.36099	1.57449	23.5682	9.8218	5273.23	-7.84638	-5097.31	12.6329	2.56356	306.697	-306.197	39.6	2758.6	2714.81	-2404.34	8829.65	2111.09	2414.79	34.0769	-34.2395	0.144948	0	11.6864	-11.0388	8.51026	18.081	6.46208	-1427.11	-1682.04	48.0733	41.6581	1708.29	1991.88	653.225	-644.279	2.26637
CHEMBL3651565	CC(C)NC(=O)CN[C@H]1CC1c1ccccc1	0	1.11	validation	0	Correct	1	0.622982	3.73813	-2.17096	2.34065	1.57449	1.76408	9.8218	5273.23	-7.83539	-5257.08	8.33968	2.493	306.697	-306.253	41.13	2758.6	2714.81	-2654.26	-1248.33	939.949	1061.62	34.0769	-33.9703	0.126282	0	11.6864	-11.5847	-4.44433	10.4413	6.46208	-1653.19	-1927.75	20.4117	18.661	1708.29	1991.88	653.225	-651.67	0.970926
CHEMBL3402053	C[C@H](NC(=O)[C@@H](NC(=O)[C@H](CCC(N)=O)NC(=O)[C@H](CCCCNC1CC1c1ccccc1)NC(=O)[C@@H](NC(=O)[C@H](CCCNC(=N)N)NC(=O)[C@@H](C)N)[C@H](C)O)[C@H](C)O)C(=O)N[C@@H](CCCNC(=N)N)C(=O)N[C@@H](CCCCN)C(=O)N[C@@H](CO)C(=O)N[C@H](C(=O)NCC(=O)NCC(=O)O)[C@H](C)O	0	1.11	train	0	Correct	1	3.98383	3.73813	-1.19079	18.4191	1.57449	5.44575	9.8218	5273.23	-7.8619	-5247.29	108.992	47.3205	306.697	-306.197	698.38	2758.6	2714.81	-2690.72	-898.759	6297.02	7050.6	34.0769	-34.127	1.12697	0	11.6864	-10.9622	-3.68795	59.1048	6.46208	-1651.52	-1923.16	178.4	191.063	1708.29	1991.88	653.225	-649.515	5.18653
CHEMBL3402055	C[C@H](O)[C@H](NC(=O)[C@H](CCCNC(=N)N)NC(=O)[C@@H](C)N)C(=O)N[C@@H](CCCCNC1CC1c1ccccc1)C(=O)N[C@@H](CCC(N)=O)C(=O)O	0	1.11	train	0	Correct	1	2.08452	3.73813	1.73905	8.09336	1.57449	10.2884	9.8218	5273.23	-7.86822	-5191.14	47.3248	19.7762	306.697	-306.197	316.97	2758.6	2714.81	-2611.84	2358.65	3030.14	3395	34.0769	-34.2568	0.465844	0	11.6864	-11.3731	-0.358389	29.1526	6.46208	-1581.9	-1853.23	81.6258	83.2934	1708.29	1991.88	653.225	-649.36	2.50776
CHEMBL4299278	CC(C)C[C@@H](NC(=O)[C@@H](CCCNN)NC(=O)[C@@H](CO)NC(=O)[C@@H](CCCNC(=N)N)NC(=O)[C@H]1CCCN1)C(=O)N[C@@H](C(=O)N[C@H](CCCNC(=N)N)C(=O)N[C@@H](CCCCNC(=O)COCCOCCNC(=O)[C@@H](CCCNC(=N)N)NC(=O)[C@@H](CCCNC(=N)N)NC(=O)[C@@H](CCCNC(=N)N)NC(=O)[C@@H](CCCNC(=N)N)NC(=O)[C@@H](CCCNC(=N)N)NC(=O)[C@@H](CCCNC(=N)N)NC(=O)[C@@H](CCCNC(=N)N)NC(=O)[C@@H](N)CCCNC(=N)N)C(=O)N1CCC[C@H]1C(=O)N[C@@H](CO)C(=O)N[C@@H](CC(=…	0	1.11	validation	0	Correct	1	11.0284	3.73813	-2.37252	46.5982	1.57449	1.03908	9.8218	5273.23	-7.82436	-5253.22	295.4	102.011	306.697	-306.243	1880.49	2758.6	2714.81	-2728.93	-1489.11	16810.1	18863.9	34.0769	-34.1085	3.06971	0	11.6864	-11.6648	-4.74204	149.593	6.46208	-1672.26	-1961.08	448.763	505.522	1708.29	1991.88	653.225	-652.368	14.26
CHEMBL3402048	CC(C)C[C@H](NC(=O)[C@H](CCC(N)=O)NC(=O)[C@H](CCCCN)NC(=O)[C@H](CCCNC(=N)N)NC(=O)[C@@H]1CCCN1C(=O)[C@H](C)NC(=O)[C@H](CCCCN)NC(=O)CNC(=O)CNC(=O)[C@@H](NC(=O)[C@H](CO)NC(=O)[C@H](CCCCN)NC(=O)[C@H](CCCNC(=N)N)NC(=O)[C@H](C)NC(=O)[C@@H](NC(=O)[C@H](CCC(N)=O)NC(=O)[C@H](CCCCN1CC=CCC1)NC(=O)[C@@H](NC(=O)[C@H](CCCNC(=N)N)NC(=O)[C@@H](C)N)[C@H](C)O)[C@H](C)O)[C@H](C)O)C(=O)N[C@@H](C)C(=O)O	0	1.11	train	0	Correct	1	6.5371	3.73813	7.95721	29.7744	1.57449	22.7552	9.8218	5273.23	-7.85213	-5095.61	171.74	70.1287	306.697	-306.197	1070.63	2758.6	2714.81	-2417.5	8158.18	10191.7	11386.5	34.0769	-34.2856	2.02218	0	11.6864	-11.0388	7.62013	94.2273	6.46208	-1440.28	-1695.37	284.008	309.672	1708.29	1991.88	653.225	-644.737	8.88993
CHEMBL3402049	CC(C)C[C@H](NC(=O)[C@H](CCC(N)=O)NC(=O)[C@H](CCCCN)NC(=O)[C@H](CCCNC(=N)N)NC(=O)[C@@H]1CCCN1C(=O)[C@H](C)NC(=O)[C@H](CCCCN)NC(=O)CNC(=O)CNC(=O)[C@@H](NC(=O)[C@H](CO)NC(=O)[C@H](CCCCNC1CC1c1ccccc1)NC(=O)[C@H](CCCNC(=N)N)NC(=O)[C@H](C)NC(=O)[C@@H](NC(=O)[C@H](CCC(N)=O)NC(=O)[C@H](CCCCN)NC(=O)[C@@H](NC(=O)[C@H](CCCNC(=N)N)NC(=O)[C@@H](C)N)[C@H](C)O)[C@H](C)O)[C@H](C)O)C(=O)N[C@@H](C)C(=O)O	0	1.11	train	0	Correct	1	6.81355	3.73813	7.04121	30.5466	1.57449	22.314	9.8218	5273.23	-7.86862	-5101.49	171.351	70.128	306.697	-306.205	1079.42	2758.6	2714.81	-2448.92	7476.92	10444.6	11717.2	34.0769	-34.474	2.01791	0	11.6864	-11.1057	5.84202	96.2526	6.46208	-1453.83	-1707.87	290.008	316.004	1708.29	1991.88	653.225	-645.44	9.18766
CHEMBL4299324	CC(C)C[C@H](NC(=O)[C@H](CCCNN)NC(=O)[C@H](CO)NC(=O)[C@@H](CCCNC(=N)N)NC(=O)[C@H]1CCCN1)C(=O)N[C@H](C(=O)N[C@@H](CCCNC(=N)N)C(=O)N[C@@H](CCCCNC(=O)[C@@H](CCCNC(=N)N)NC(=O)[C@@H](CCCNC(=N)N)NC(=O)[C@@H](CCCNC(=N)N)NC(=O)[C@@H](CCCNC(=N)N)NC(=O)[C@@H](CCCNC(=N)N)NC(=O)[C@@H](CCCNC(=N)N)NC(=O)[C@@H](CCCNC(=N)N)NC(=O)[C@@H](N)CCCNC(=N)N)C(=O)N1CCC[C@H]1C(=O)N[C@@H](CO)C(=O)N[C@@H](CC(=O)O)C(=O)N1CCC[C…	0	1.11	validation	0	Correct	1	10.8108	3.73813	7.04121	46.1652	1.57449	22.314	9.8218	5273.23	-7.86862	-5101.49	283.916	93.5035	306.697	-306.205	1832.93	2758.6	2714.81	-2448.92	7476.56	16400.8	18446.1	34.0769	-34.474	2.58183	0	11.6864	-11.1057	5.84202	143.833	6.46208	-1453.83	-1707.87	434.775	492.197	1708.29	1991.88	653.225	-645.44	14.1823
CHEMBL3402051	CC(C)C[C@H](NC(=O)[C@H](CCC(N)=O)NC(=O)[C@H](CCCCN)NC(=O)[C@H](CCCNC(=N)N)NC(=O)[C@@H]1CCCN1C(=O)[C@H](C)NC(=O)[C@H](CCCCN)NC(=O)CNC(=O)CNC(=O)[C@@H](NC(=O)[C@H](CO)NC(=O)[C@H](CCCCN1CC=CCC1)NC(=O)[C@H](CCCNC(=N)N)NC(=O)[C@H](C)NC(=O)[C@@H](NC(=O)[C@H](CCC(N)=O)NC(=O)[C@H](CCCCN)NC(=O)[C@@H](NC(=O)[C@H](CCCNC(=N)N)NC(=O)[C@@H](C)N)[C@H](C)O)[C@H](C)O)[C@H](C)O)C(=O)N[C@@H](C)C(=O)O	0	1.11	validation	0	Correct	1	6.5371	3.73813	6.69863	29.7744	1.57449	22.314	9.8218	5273.23	-7.86961	-5101.54	171.741	70.1288	306.697	-306.205	1070.63	2758.6	2714.81	-2449.92	7395.92	10191.4	11386	34.0769	-34.4527	2.02218	0	11.6864	-11.1057	5.73996	94.2273	6.46208	-1454.83	-1711.04	284.008	309.672	1708.29	1991.88	653.225	-645.46	8.88993
CHEMBL1830792	CC(=O)c1cc2cccc(O)c2oc1=O	0	1.11	validation	0	Correct	1	0.459567	3.73813	-2.13485	4.35698	1.57449	1.55755	9.8218	5273.23	-7.82762	-5260.1	10.5976	10.5976	306.697	-306.269	67.51	2758.6	2714.81	-2574.59	-1047.8	826.365	967.216	34.0769	-34.0285	-0.088946	0	11.6864	-11.5532	-4.65079	7.98136	6.46208	-1642.25	-1911.55	28.4275	23.5378	1708.29	1991.88	653.225	-651.512	0.901098
CHEMBL3402052	C[C@H](NC(=O)[C@@H](NC(=O)[C@H](CCC(N)=O)NC(=O)[C@H](CCCCNC1CC1c1ccccc1)NC(=O)[C@@H](NC(=O)[C@H](CCCNC(=N)N)NC(=O)[C@@H](C)N)[C@H](C)O)[C@H](C)O)C(=O)N[C@@H](CCCNC(=N)N)C(=O)N[C@@H](CCCCN)C(=O)N[C@@H](CO)C(=O)N[C@H](C(=O)NCC(=O)NCC(=O)N[C@@H](CCCCN)C(=O)N[C@@H](C)C(=O)N1CCC[C@H]1C(=O)N[C@@H](CCCNC(=N)N)C(=O)O)[C@H](C)O	0	1.11	validation	0	Correct	1	5.4609	3.73813	2.24929	25.1538	1.57449	12.7336	9.8218	5273.23	-7.87115	-5175.18	141.857	57.5907	306.697	-306.211	893.91	2758.6	2714.81	-2581.14	3102.01	8393.09	9417.76	34.0769	-34.3474	1.58358	0	11.6864	-11.2975	0.494795	77.7202	6.46208	-1561.14	-1826.81	235.87	255.032	1708.29	1991.88	653.225	-648.579	7.39605
CHEMBL3402047	CC(C)C[C@H](NC(=O)[C@H](CCC(N)=O)NC(=O)[C@H](CCCCN)NC(=O)[C@H](CCCNC(=N)N)NC(=O)[C@@H]1CCCN1C(=O)[C@H](C)NC(=O)[C@H](CCCCN)NC(=O)CNC(=O)CNC(=O)[C@@H](NC(=O)[C@H](CO)NC(=O)[C@H](CCCCN)NC(=O)[C@H](CCCNC(=N)N)NC(=O)[C@H](C)NC(=O)[C@@H](NC(=O)[C@H](CCC(N)=O)NC(=O)[C@H](CCCCN1CC=CC1)NC(=O)[C@@H](NC(=O)[C@H](CCCNC(=N)N)NC(=O)[C@@H](C)N)[C@H](C)O)[C@H](C)O)[C@H](C)O)C(=O)N[C@@H](C)C(=O)O	0	1.11	train	0	Correct	1	6.44393	3.73813	13.5771	29.7744	1.57449	32.9787	9.8218	5273.23	-7.85711	-4989.31	171.688	70.1284	306.697	-306.204	1070.63	2758.6	2714.81	-2266.4	13686	10110.7	11302.5	34.0769	-33.9683	2.00797	0	11.6864	-10.8689	14.7349	93.5202	6.46208	-1307.24	-1557.11	280.842	308.672	1708.29	1991.88	653.225	-641.774	8.85173
CHEMBL3955397	CC1(c2ccccc2)CC1NC1CCC(N)CC1	0	1.11	train	0	Correct	1	1.21636	3.73813	3.49036	3.82375	1.57449	10.37	9.8218	5273.23	-7.78635	-5251.87	5.58945	0	306.697	-306.197	38.05	2758.6	2714.81	-2645.74	570.617	1224.39	1447.32	34.0769	-34.2891	0.00289206	0.0340207	11.6864	-9.82042	-0.218984	11.2317	6.46208	-1628.94	-1879.99	24.9971	19.6647	1708.29	1991.88	653.225	-644.402	2.26383
CHEMBL3402046	CC(C)C[C@H](NC(=O)[C@H](CCC(N)=O)NC(=O)[C@H](CCCCN)NC(=O)[C@H](CCCNC(=N)N)NC(=O)[C@@H]1CCCN1C(=O)[C@H](C)NC(=O)[C@H](CCCCN)NC(=O)CNC(=O)CNC(=O)[C@@H](NC(=O)[C@H](CO)NC(=O)[C@H](CCCCN)NC(=O)[C@H](CCCNC(=N)N)NC(=O)[C@H](C)NC(=O)[C@@H](NC(=O)[C@H](CCC(N)=O)NC(=O)[C@H](CCCCNC1CC1c1ccccc1)NC(=O)[C@@H](NC(=O)[C@H](CCCNC(=N)N)NC(=O)[C@@H](C)N)[C@H](C)O)[C@H](C)O)[C@H](C)O)C(=O)N[C@@H](C)C(=O)O	0	1.11	train	0	Correct	1	6.81355	3.73813	13.9765	30.5466	1.57449	33.3869	9.8218	5273.23	-7.85645	-4977.83	171.351	70.1279	306.697	-306.203	1079.42	2758.6	2714.81	-2253.07	14095.3	10444.9	11717.6	34.0769	-34.2016	2.01791	0	11.6864	-10.8689	15.3482	96.2526	6.46208	-1293.69	-1543.12	290.008	316.004	1708.29	1991.88	653.225	-641.693	9.18766
CHEMBL3093165	CCN(CC)c1ccc(/C=C2\COc3cc(OCCCCCCNc4c5c(nc6ccccc46)CCCC5)ccc3C2=O)cc1	0	1.11	train	1	Incorrect	0.558142	2.68616	3.73813	-1.402	10.1073	1.57449	4.4541	9.8218	5273.23	-7.81702	-5257.12	18.4321	8.83665	306.697	-306.197	63.69	2758.6	2714.81	-2699.34	-397.755	3245.77	3787.37	34.0769	-34.0345	-0.184373	0	11.6864	-11.5015	-2.68854	26.7398	6.46208	-1652.69	-1928.15	80.6472	73.563	1708.29	1991.88	653.225	-651.016	3.48606
CHEMBL348083	CC(C)/N=C1/CCc2c1n(C)c1ccccc21	0	1.11	train	1	Incorrect	0.597729	1.21394	3.73813	-1.86959	5.63954	1.57449	2.96412	9.8218	5273.23	-7.81154	-5254.18	6.3406	0	306.697	-306.197	17.29	2758.6	2714.81	-2710	-722.682	1265.88	1534.1	34.0769	-34.1031	0.0629527	0	11.6864	-11.6158	-3.00988	10.6954	6.46208	-1655.91	-1942.56	28.3571	24.8309	1708.29	1991.88	653.225	-651.779	2.3574
CHEMBL3407583	C#CCN(C)Cc1cc2cc(OCCCC3CCN(Cc4ccccc4)CC3)ccc2[nH]1	0	1.11	train	1	Incorrect	0.600755	1.9093	3.73813	0.465675	5.14999	1.57449	3.7806	9.8218	5273.23	-7.75859	-5254.2	12.9076	3.09885	306.697	-306.197	31.5	2758.6	2714.81	-2698.44	42.2255	2118.82	2410.58	34.0769	-34.0916	0.0600294	0	11.6864	-11.5281	-1.28706	19.2246	6.46208	-1645.63	-1925.65	45.5195	40.3257	1708.29	1991.88	653.225	-650.565	2.33361
CHEMBL3787372	CC(C)S(=O)(=O)Nc1cccc(-c2ccc([C@H]3C[C@@H]3N)cc2)c1	0	1.11	train	1	Incorrect	0.611546	0.991203	3.73813	-1.44089	5.20473	1.57449	3.91691	9.8218	5273.23	-7.81937	-5243.76	13.6588	4.85795	306.697	-306.197	80.57	2758.6	2714.81	-2697.29	-801.457	1760.79	2046.14	34.0769	-33.7287	-0.0305665	0.0294444	11.6864	-11.516	-3.04157	13.5638	6.46208	-1650.98	-1932.95	40.163	34.3327	1708.29	1991.88	653.225	-651.282	1.71315
CHEMBL4283189	CCN(CC)CCOC(=O)/C=C/c1ccc2oc(C(=O)Nc3cccc(Cl)c3)cc(=O)c2c1	0	1.11	train	1	Incorrect	0.650047	1.08764	3.73813	-1.6627	6.36871	1.57449	3.59709	9.8218	5273.23	-7.81118	-5253.13	22.621	13.8267	306.697	-306.221	88.85	2758.6	2714.81	-2707.34	-577.352	2073.38	2358.71	34.0769	-34.1456	0.159931	0	11.6864	-11.557	-2.8727	19.2243	6.46208	-1653.64	-1933.85	58.9365	54.4826	1708.29	1991.88	653.225	-651.247	1.84999
CHEMBL4074578	C#CCn1c(-c2ccc(C(=O)N/N=C/c3cc(O)cc(O)c3)cc2)nc2ccccc21	0	1.11	train	1	Incorrect	0.676211	1.16062	3.73813	-1.01626	7.37099	1.57449	3.18977	9.8218	5273.23	-7.76298	-5248.07	20.3754	7.60381	306.697	-306.236	99.74	2758.6	2714.81	-2705.67	-706.827	2021.83	2375	34.0769	-33.5647	0.0138873	0	11.6864	-11.531	-2.57233	16.357	6.46208	-1655.99	-1938.62	53.2049	50.5918	1708.29	1991.88	653.225	-651.254	1.88745
CHEMBL3980929	C#CCN1CCC(CNC(=O)c2ccc3ccccc3c2)CC1	0	1.11	train	1	Incorrect	0.709916	1.24158	3.73813	-0.913655	3.89165	1.57449	1.6845	9.8218	5273.23	-7.78438	-5261.06	8.99681	2.56934	306.697	-306.231	32.34	2758.6	2714.81	-2719.61	-907.191	1492	1704.14	34.0769	-33.9989	-0.0141316	0	11.6864	-11.6205	-3.48616	13.2943	6.46208	-1668.07	-1949	34.9934	27.8272	1708.29	1991.88	653.225	-651.64	1.58889
CHEMBL4284789	CC(C)(C)c1ccc(CN[C@H]2C[C@@H]2c2ccccc2)cc1	0	1.11	train	1	Incorrect	0.710409	1.12709	3.73813	-0.276175	4.0021	1.57449	4.30026	9.8218	5273.23	-7.82173	-5261.6	3.04381	0	306.697	-306.227	12.03	2758.6	2714.81	-2705.42	-302.599	1402.37	1620.42	34.0769	-34.0396	0.0107589	0.0833333	11.6864	-11.2211	-3.41621	13.2651	6.46208	-1654.74	-1938.89	28.4985	22.6647	1708.29	1991.88	653.225	-649.785	2.04757
CHEMBL4290227	CCN(CC)CCOC(=O)/C=C/c1ccc2occ(C(=O)Nc3ccccc3)c(=O)c2c1	0	1.11	validation	1	Incorrect	0.745698	0.991476	3.73813	-1.74845	6.29367	1.57449	3.0195	9.8218	5273.23	-7.80638	-5253.15	20.0721	13.8049	306.697	-306.197	88.85	2758.6	2714.81	-2707.01	-661.745	1965.42	2237.92	34.0769	-34.0093	-0.269385	0	11.6864	-11.6252	-3.01043	18.1677	6.46208	-1655.97	-1936.01	53.8675	50.5819	1708.29	1991.88	653.225	-651.59	1.682
CHEMBL3774784	CCCCCCNC(=O)Oc1cccc(-c2ccc([C@H](C)C(=O)O)cc2F)c1	0	1.11	train	1	Incorrect	0.787467	0.96708	3.73813	-0.678162	5.33	1.57449	3.11501	9.8218	5273.23	-7.80009	-5258.03	15.9132	10.3604	306.697	-306.197	75.63	2758.6	2714.81	-2718.61	-894.766	1597.86	1798.85	34.0769	-33.7988	-0.0386242	0	11.6864	-11.3485	-3.17557	16.2043	6.46208	-1664.38	-1946.23	45.0665	44.1466	1708.29	1991.88	653.225	-650.507	1.38525
CHEMBL3093317	C#CCn1c(=O)c2c(nc3n2CCCN3CCc2ccc(O)cc2)n(C)c1=O	0	1.11	train	1	Incorrect	0.791696	1.66678	3.73813	-1.11657	8.64763	1.57449	3.14165	9.8218	5273.23	-7.76056	-5248.05	24.6764	7.66825	306.697	-306.197	85.29	2758.6	2714.81	-2704.28	-747.86	1958.81	2363.02	34.0769	-33.5582	-0.514833	0	11.6864	-11.531	-2.56673	15.6292	6.46208	-1656.99	-1939.18	57.2535	53.3077	1708.29	1991.88	653.225	-651.342	2.53617
CHEMBL1271833	CC(=O)N1N=C(c2ccc(OCC=C(C)C)cc2O)CC1c1ccccc1	0	1.11	validation	1	Incorrect	0.793429	1.2321	3.73813	-1.58142	6.05716	1.57449	2.74457	9.8218	5273.23	-7.80494	-5258.58	14.6472	8.05713	306.697	-306.197	62.13	2758.6	2714.81	-2712.28	-826.216	1796.4	2089.35	34.0769	-34.1525	0.00183373	0	11.6864	-11.5705	-3.21137	15.8459	6.46208	-1662.41	-1945.84	44.0414	45.3141	1708.29	1991.88	653.225	-651.507	1.90746
CHEMBL1911923	C#CCN(CC[18F])[C@H](C)Cc1ccccc1	0	1.11	train	1	Incorrect	0.821141	0.433602	3.73813	-2.40038	2.06879	1.57449	0.975225	9.8218	5273.23	-7.82315	-5248.79	5.74918	0	306.697	-306.197	3.24	2758.6	2714.81	-2717.99	-1099.98	887.79	965.281	34.0769	-33.7994	0.118924	0	11.6864	-11.6671	-4.25163	9.69506	6.46208	-1667.43	-1953.88	20.177	19.4959	1708.29	1991.88	653.225	-652.155	1.11432
CHEMBL3145271	Cc1[nH]n(-c2ccccc2)c(=O)c1/C=N/NC(=O)c1cccnc1	0	1.11	validation	1	Incorrect	0.832052	0.594687	3.73813	-0.974469	5.40759	1.57449	1.98043	9.8218	5273.23	-7.7883	-5259.12	20.7048	5.13008	306.697	-306.197	92.14	2758.6	2714.81	-2728.66	-1120.91	1478.06	1706.2	34.0769	-33.9701	-0.112724	0	11.6864	-11.6353	-4.58874	12.9316	6.46208	-1662.67	-1953.5	40.2601	35.343	1708.29	1991.88	653.225	-650.905	1.24339
CHEMBL4217556	CC(=O)Nc1ccc(NC(=S)Nc2ccc3[nH]ccc3c2)cc1	0	1.11	train	1	Incorrect	0.856438	0.784831	3.73813	-3.07916	4.35553	1.57449	-0.210572	9.8218	5273.23	-7.86775	-5257.23	17.1126	2.39936	306.697	-306.243	101.04	2758.6	2714.81	-2740.27	-1795.85	1621.16	1848.99	34.0769	-34.1007	-0.0220675	0	11.6864	-11.6864	-5.38735	13.3291	6.46208	-1681.82	-1971.24	35.3335	35.839	1708.29	1991.88	653.225	-652.802	1.3139
CHEMBL2151557	C/C(=N/Nc1nc(-c2ccc([N+](=O)[O-])cc2)cs1)c1ccccc1	0	1.11	train	1	Incorrect	0.864697	0.959059	3.73813	-2.77186	4.35996	1.57449	0.223049	9.8218	5273.23	-7.81085	-5258.17	20.1917	4.83693	306.697	-306.197	108.66	2758.6	2714.81	-2741.43	-1670.31	1619.16	1858.06	34.0769	-34.0963	0.0489323	0	11.6864	-11.6491	-5.47458	13.508	6.46208	-1678.7	-1968.57	40.1334	36.1657	1708.29	1991.88	653.225	-652.391	1.3789
CHEMBL3961103	C#CCN(CCCC1CCN(Cc2ccccc2)CC1)Cc1ccc2cccc(O)c2n1	0	1.11	train	1	Incorrect	0.865362	2.00561	3.73813	-2.21799	5.39845	1.57449	0.862466	9.8218	5273.23	-7.82256	-5248.68	12.6236	2.56351	306.697	-306.197	39.6	2758.6	2714.81	-2714.65	-1018.51	2163.97	2464.91	34.0769	-33.8103	0.14191	0	11.6864	-11.6671	-4.02202	18.7881	6.46208	-1666.43	-1952.52	49.0733	42.4919	1708.29	1991.88	653.225	-652.258	2.31839
CHEMBL3939153	CCN(Cc1ccccc1)Cc1c(O)cccc1/C=C1\COc2cc(OC)c(OC)cc2C1=O	0	1.11	train	1	Incorrect	0.882049	1.67845	3.73813	-1.07378	8.17762	1.57449	3.484	9.8218	5273.23	-7.77786	-5255.89	17.312	13.9239	306.697	-306.197	68.23	2758.6	2714.81	-2704.29	-514.233	2371.05	2779.66	34.0769	-34.1891	-0.0806864	0	11.6864	-11.6023	-2.38645	19.7067	6.46208	-1653.8	-1932.35	63.4206	59.9184	1708.29	1991.88	653.225	-651.438	2.54586
CHEMBL481690	c1ccc2[nH]c(Oc3ccc(OCCCN4CCCCC4)cc3)nc2c1	0	1.11	train	1	Incorrect	0.927329	1.06191	3.73813	-2.92714	3.94605	1.57449	-0.708463	9.8218	5273.23	-7.77965	-5267.1	15.9534	6.24074	306.697	-306.253	50.38	2758.6	2714.81	-2747.93	-1953.38	1552.31	1763.01	34.0769	-34.1214	-0.129411	0	11.6864	-11.6864	-5.59129	14.9866	6.46208	-1689.29	-1975.86	37.6541	29.8789	1708.29	1991.88	653.225	-652.918	1.24677
CHEMBL3183495	CC1=C(C=O)C(C)(C)CC=C1	0	1.11	validation	1	Incorrect	0.978343	0.356426	3.73813	-2.90558	4.32534	1.57449	1.20277	9.8218	5273.23	-7.88745	-5262.6	2.44622	2.44622	306.697	-306.197	17.07	2758.6	2714.81	-2739.6	-1608.95	709.996	802.991	34.0769	-34.1075	0.0114794	0.051031	11.6864	-11.4705	-5.58557	7.34741	6.46208	-1682.2	-1968.91	16.6642	12.6605	1708.29	1991.88	653.225	-651.507	2.2324
CHEMBL2426040	C#CCNCCCC[C@H](NC(=O)c1ccccc1)C(=O)OC(C)(C)C	0	1.11	train	1	Incorrect	0.983684	0.755708	3.73813	-2.71305	3.95523	1.57449	0.482426	9.8218	5273.23	-7.81609	-5249.13	13.9588	7.97283	306.697	-306.231	67.43	2758.6	2714.81	-2722.99	-1331.84	1380.51	1498.28	34.0769	-33.823	0.128605	0	11.6864	-11.6671	-4.46138	15.3017	6.46208	-1671.6	-1958.69	33.9304	35.4839	1708.29	1991.88	653.225	-652.523	1.09441
CHEMBL451865	C#CCNC(=O)c1cc2ccccc2oc1=O	0	1.11	validation	1	Incorrect	0.996465	0.479502	3.73813	-1.77489	3.7018	1.57449	1.29548	9.8218	5273.23	-7.78833	-5245.2	11.1214	8.1907	306.697	-306.197	59.31	2758.6	2714.81	-2714.49	-899.557	940.261	1079.84	34.0769	-33.8739	-0.3084	0	11.6864	-11.6671	-3.57378	8.89595	6.46208	-1661.93	-1949.33	28.8195	25.4825	1708.29	1991.88	653.225	-651.922	0.763343
CHEMBL1645554	Cc1nccc2c1[nH]c1cc(OCc3ccc4ccccc4c3)ccc12	0	1.11	train	1	Incorrect	0.997377	1.4231	3.73813	-3.26116	6.63207	1.57449	0.369589	9.8218	5273.23	-7.88874	-5256.59	9.35281	3.13752	306.697	-306.197	37.91	2758.6	2714.81	-2742	-2208.32	1872.61	2242.61	34.0769	-34.1684	0.029804	0	11.6864	-11.6187	-6.21139	14.4908	6.46208	-1688.8	-1973.7	45.5193	36.2145	1708.29	1991.88	653.225	-652.586	2.17429
CHEMBL1574	CC(C)(N)Cc1ccccc1	0	1.11	train	1	Incorrect	0.998205	0.260011	3.73813	-0.683227	1.82686	1.57449	6.1369	9.8218	5273.23	-7.8013	-5242.24	2.36311	0	306.697	-306.197	26.02	2758.6	2714.81	-2678.02	223.404	619.861	668.316	34.0769	-33.9025	0.00125801	0	11.6864	-11.5379	-1.55775	7.17121	6.46208	-1631.32	-1915.82	10.1662	9.33236	1708.29	1991.88	653.225	-650.197	0.879653
CHEMBL3219197	C/C(=N\Nc1nc(-c2ccc3ccccc3c2)cs1)c1cc2ccccc2oc1=O	0	1.11	validation	1	Incorrect	0.998605	1.53915	3.73813	-2.75774	7.17084	1.57449	0.223049	9.8218	5273.23	-7.81085	-5258.13	18.0048	5.65543	306.697	-306.197	95.73	2758.6	2714.81	-2741.4	-1679.12	2290.68	2704.98	34.0769	-34.1325	-0.0359377	0	11.6864	-11.6575	-5.47458	16.9412	6.46208	-1678.53	-1968.21	55.7973	50.2724	1708.29	1991.88	653.225	-652.455	2.2039
CHEMBL489718	CC(C)=CCOc1ccc(C(=O)/C=C/c2ccc(Cl)cc2)c(O)c1	0	1.11	train	1	Incorrect	0.999324	0.735027	3.73813	-3.73813	4.06249	1.57449	1.12487	9.8218	5273.23	-8.03235	-5263.78	10.6777	8.15958	306.697	-306.197	46.53	2758.6	2714.81	-2746.16	-2213.27	1471.77	1634.38	34.0769	-34.1526	-0.0778531	0	11.6864	-11.3642	-6.46208	14.3782	6.46208	-1689.5	-1975.99	38.8924	33.1574	1708.29	1991.88	653.225	-651.672	1.03187
CHEMBL156919	CCC/N=C1/CCc2c1n(C)c1ccccc21	0	1.11	train	1	Incorrect	0.999699	1.21119	3.73813	-2.31604	5.27813	1.57449	1.15866	9.8218	5273.23	-7.82447	-5253.1	6.39019	0	306.697	-306.236	17.29	2758.6	2714.81	-2725.6	-1351.17	1240.98	1498.17	34.0769	-34.1074	0.0626295	0	11.6864	-11.6648	-4.58819	10.5323	6.46208	-1670.26	-1957.91	28.5233	23.8309	1708.29	1991.88	653.225	-652.289	2.17002
CHEMBL4292356	c1ccc([C@H]2C[C@@H]2NCc2cccnc2)cc1	0	1.11	train	1	Incorrect	0.999872	0.73198	3.73813	-3.10812	1.96289	1.57449	-0.708463	9.8218	5273.23	-7.77965	-5264.02	6.04301	0	306.697	-306.253	24.92	2758.6	2714.81	-2747.43	-2023.2	1001.82	1154	34.0769	-34.0922	-0.031061	0	11.6864	-11.6864	-5.59129	9.71228	6.46208	-1688.76	-1975.19	20.8309	15.8585	1708.29	1991.88	653.225	-653.013	0.879473
CHEMBL3219196	C/C(=N\Nc1nc(-c2ccc3ccccc3c2)cs1)c1ccc2ccccc2c1	0	1.11	train	1	Incorrect	0.999961	1.62471	3.73813	-2.76037	6.20894	1.57449	0.223049	9.8218	5273.23	-7.81085	-5258.16	12.3532	0	306.697	-306.197	65.52	2758.6	2714.81	-2741.24	-1673.26	2289.33	2692.39	34.0769	-34.0987	0.0543539	0	11.6864	-11.6491	-5.47458	16.7794	6.46208	-1678.7	-1968.41	50.4727	43.6712	1708.29	1991.88	653.225	-652.402	2.216
CHEMBL612	C[C@H](N)Cc1ccccc1	0	1.11	train	1	Incorrect	1	0.21465	3.73813	2.37698	1.04189	1.57449	12.7336	9.8218	5273.23	-7.87064	-5175.18	2.39484	0	306.697	-306.211	26.02	2758.6	2714.81	-2580.14	3159.25	518.049	547.326	34.0769	-34.3515	0.00146761	0	11.6864	-11.2975	0.556324	6.24856	6.46208	-1560.14	-1825.81	9.16618	7.33236	1708.29	1991.88	653.225	-648.579	0.439826
CHEMBL484411	CC(C)c1ccc(NC(=O)c2cc3ccc(OCc4ccc(F)cc4)cc3oc2=O)cc1	0	1.11	train	1	Incorrect	1	1.21584	3.73813	13.5771	6.87216	1.57449	32.9787	9.8218	5273.23	-7.85711	-4989.31	16.97	11.378	306.697	-306.197	68.54	2758.6	2714.81	-2266.4	13686	2020.9	2345.02	34.0769	-33.9683	-0.29269	0	11.6864	-10.8689	14.7349	17.7236	6.46208	-1307.24	-1557.11	56.4776	49.3333	1708.29	1991.88	653.225	-641.774	1.80484
CHEMBL3979974	O=c1c(O[C@@H]2O[C@H](CO)[C@@H](O)[C@H](O)[C@H]2O[C@@H]2O[C@H](CO)[C@@H](O)[C@H](O)[C@H]2O)c(-c2ccc(O)c(O)c2)oc2cc(O)cc(O)c12	0	1.17	validation	0	Correct	0.500723	2.01511	4.26468	-0.880014	15.4981	1.671	8.18059	9.90149	2520.73	-7.8735	-2474.54	46.1909	46.1909	322.652	-322.185	289.66	2922.14	2934.35	-2817.46	-143.27	2791.08	3396.38	34.9693	-35.656	0.349332	0	12.4023	-12.1401	-0.231172	22.4433	6.64381	-1691.46	-1974.06	110.569	104.684	1777.62	2084.63	629.153	-626.268	3.65116
CHEMBL2048805	OC/C=C/c1ccccc1O[C@@H]1O[C@H](CO[C@@H]2OC[C@](O)(CO)[C@H]2O)[C@@H](O)[C@H](O)[C@H]1O	0	1.17	train	0	Correct	0.507761	1.15193	4.26468	-2.17276	9.40911	1.671	4.9581	9.90149	2520.73	-7.8939	-2490.79	29.9466	29.9466	322.652	-322.152	178.53	2922.14	2934.35	-2868.75	-1211.55	1722.8	2012.13	34.9693	-35.3744	0.0668768	0.0166667	12.4023	-12.2022	-3.5752	16.5975	6.64381	-1721.44	-2016.48	68.1573	53.3989	1777.62	2084.63	629.153	-627.046	2.40782
CHEMBL445560	CC(=O)CCc1ccc2c(c1C)C(=O)c1ccccc1C2=O	0	1.17	train	0	Correct	0.757487	1.30098	4.26468	-2.15756	7.10246	1.671	2.50705	9.90149	2520.73	-7.8681	-2513.13	7.59951	7.59951	322.652	-322.197	51.21	2922.14	2934.35	-2881.16	-1366.16	1568.19	1887.29	34.9693	-35.02	-0.0165418	0	12.4023	-12.2242	-3.69108	12.6031	6.64381	-1740.63	-2041.64	42.9888	40.9851	1777.62	2084.63	629.153	-627.498	2.31167
CHEMBL2048804	COC(=O)c1cccc(O[C@@H]2O[C@H](CO[C@@H]3OC[C@](O)(CO)[C@H]3O)[C@@H](O)[C@H](O)[C@H]2O)c1	0	1.17	train	0	Correct	0.768848	1.09838	4.26468	-2.26931	9.90019	1.671	5.48459	9.90149	2520.73	-7.89983	-2488.03	32.7001	32.7001	322.652	-322.152	184.6	2922.14	2934.35	-2867.75	-1300.94	1633.41	1917.22	34.9693	-35.2626	0.0197166	0.0166667	12.4023	-12.208	-3.60691	16.6049	6.64381	-1719.33	-2014.48	70.1536	54.3952	1777.62	2084.63	629.153	-627.001	2.42174
CHEMBL3822826	CCOP(=O)(OCC)C(C)(C)/[N+]([O-])=C/c1ccc(O)cc1	0	1.17	train	0	Correct	0.834034	0.61385	4.26468	-2.70617	7.29726	1.671	4.07174	9.90149	2520.73	-7.97029	-2500.82	19.9125	13.23	322.652	-322.197	91.64	2922.14	2934.35	-2884.26	-1924.14	1010.21	1137.44	34.9693	-34.8904	-0.0414447	0.173769	12.4023	-11.9973	-5.77269	12.8512	6.64381	-1733.49	-2036.49	48.1459	37.8879	1777.62	2084.63	629.153	-626.74	2.60252
CHEMBL465769	Cc1c(CCC(C)O)ccc2c1C(=O)c1ccccc1C2=O	0	1.17	train	0	Correct	0.867647	1.34464	4.26468	-2.10121	7.10246	1.671	2.50705	9.90149	2520.73	-7.8681	-2513.13	7.59951	7.59951	322.652	-322.197	54.37	2922.14	2934.35	-2881.16	-1351.61	1582.74	1902.76	34.9693	-34.9975	-0.0136696	0	12.4023	-12.2242	-3.69108	12.7194	6.64381	-1740.63	-2041.64	42.9888	40.9851	1777.62	2084.63	629.153	-627.471	2.33077
CHEMBL506959	COc1cc2c(c(OC)c1O)C(=O)[C@H](O)[C@@H](c1ccc(O)cc1)O2	0	1.17	train	0	Correct	0.921909	1.06658	4.26468	-2.39564	7.95539	1.671	3.16226	9.90149	2520.73	-7.87787	-2501.72	19.0139	19.0139	322.652	-322.197	105.45	2922.14	2934.35	-2870.29	-1452.62	1481.73	1783.76	34.9693	-35.2473	-0.0121157	0	12.4023	-12.2824	-3.39466	13.0161	6.64381	-1734.31	-2030.23	54.4076	51.85	1777.62	2084.63	629.153	-627.726	1.927
CHEMBL3823937	CCOP(=O)(OCC)C(C)(C)/[N+]([O-])=C/c1cccc(O)c1	0	1.17	validation	0	Correct	0.9277	0.599477	4.26468	-2.72215	7.51767	1.671	4.0078	9.90149	2520.73	-7.97031	-2500.82	19.9159	13.2338	322.652	-322.152	91.64	2922.14	2934.35	-2882.92	-1920.73	1013.62	1142.55	34.9693	-34.887	-0.0409788	0.173769	12.4023	-11.9973	-5.80236	12.8512	6.64381	-1733.49	-2036.49	48.1459	39.22	1777.62	2084.63	629.153	-626.754	2.64029
CHEMBL486415	COc1cc2oc(-c3ccc(O)cc3)cc(=O)c2c(O)c1[C@@H]1O[C@H](CO)[C@@H](O)[C@H](O)[C@H]1O	0	1.17	train	0	Correct	0.936497	1.62416	4.26468	-1.56411	11.2316	1.671	5.03667	9.90149	2520.73	-7.86857	-2493.82	26.9114	26.9114	322.652	-322.185	170.05	2922.14	2934.35	-2847.09	-797.154	2137.2	2600.33	34.9693	-35.2912	-0.230194	0	12.4023	-12.2022	-1.98701	16.8742	6.64381	-1717.99	-2009.79	74.8388	75.0507	1777.62	2084.63	629.153	-626.993	2.89125
CHEMBL3824195	CCOP(=O)(OCC)C(C)(C)/[N+]([O-])=C/c1ccccc1C(F)(F)F	0	1.17	train	0	Correct	0.93825	0.729222	4.26468	-2.57131	9.72194	1.671	5.38815	9.90149	2520.73	-7.97703	-2496.17	24.5588	10.7178	322.652	-322.152	71.41	2922.14	2934.35	-2869.19	-1825.95	1108.4	1272.94	34.9693	-34.8172	-0.0236371	0.177666	12.4023	-11.9423	-5.38649	14.0379	6.64381	-1721.9	-2026.66	57.9724	52.9581	1777.62	2084.63	629.153	-626.487	2.99557
CHEMBL4160301	COc1cc2oc(-c3ccc(O)c(O)c3)cc(=O)c2c(O)c1[C@@H]1O[C@H](CO)[C@@H](O)[C@H](O)[C@H]1O	0	1.17	train	0	Correct	0.940989	1.6469	4.26468	-1.53731	11.8761	1.671	5.71428	9.90149	2520.73	-7.87411	-2491.31	29.4276	29.4276	322.652	-322.185	190.28	2922.14	2934.35	-2844.43	-746.657	2187.69	2667.73	34.9693	-35.3368	-0.200561	0	12.4023	-12.1856	-1.78356	17.2441	6.64381	-1715.32	-2005.36	79.2775	77.7149	1777.62	2084.63	629.153	-626.884	2.99088
CHEMBL465768	COc1ccc2c(c1)C(=O)c1c(ccc(CCC(C)=O)c1C)C2=O	0	1.17	train	0	Correct	0.957082	1.42826	4.26468	-2.03067	7.61731	1.671	2.9557	9.90149	2520.73	-7.87602	-2510.33	10.4059	10.4059	322.652	-322.152	60.44	2922.14	2934.35	-2876.5	-1245.07	1689.28	2035.63	34.9693	-35.0076	0.00272241	0	12.4023	-12.2242	-3.22076	13.934	6.64381	-1736.97	-2036.98	47.653	45.6493	1777.62	2084.63	629.153	-627.362	2.44997
CHEMBL465770	COc1ccc2c(c1)C(=O)C1(O)C(=CC3=C(C)CCC3=C1C)C2=O	0	1.17	train	0	Correct	0.959338	1.89822	4.26468	-1.4264	11.8261	1.671	5.20932	9.90149	2520.73	-7.8497	-2510.15	10.5805	10.5805	322.652	-322.197	63.6	2922.14	2934.35	-2868.72	-889.485	2044.86	2568.03	34.9693	-35.0332	-0.0142714	0.0277496	12.4023	-12.0435	-2.46071	13.8956	6.64381	-1731.64	-2026.88	57.7558	53.42	1777.62	2084.63	629.153	-626.411	4.02285
CHEMBL3823941	CCOP(=O)(OCC)C(C)(C)/[N+]([O-])=C/c1ccc(NC(C)=O)cc1	0	1.17	train	0	Correct	0.975093	0.727164	4.26468	-2.53699	7.92165	1.671	4.30572	9.90149	2520.73	-7.96724	-2497.98	22.7563	13.116	322.652	-322.19	100.51	2922.14	2934.35	-2877.76	-1725.22	1209.13	1359.78	34.9693	-34.8734	-0.0501077	0.173769	12.4023	-11.9973	-5.32398	14.8122	6.64381	-1728.77	-2032.49	52.1462	44.3862	1777.62	2084.63	629.153	-626.638	2.77625
CHEMBL3823542	CCOP(=O)(OCC)C(C)(C)/[N+]([O-])=C/c1ccccc1O	0	1.17	validation	0	Correct	0.975431	0.631388	4.26468	-2.73914	7.60188	1.671	4.25556	9.90149	2520.73	-7.97038	-2500.81	19.9277	13.2471	322.652	-322.152	91.64	2922.14	2934.35	-2882.7	-1913.71	1020.64	1153.35	34.9693	-34.8831	-0.0863911	0.173769	12.4023	-11.9757	-5.82112	12.8512	6.64381	-1733.49	-2035.16	49.478	39.4414	1777.62	2084.63	629.153	-626.701	2.67555
CHEMBL2048806	COc1cc(O[C@@H]2O[C@H](CO)[C@@H](O)[C@H](O)[C@H]2O)ccc1Oc1ccc(O[C@@H]2O[C@H](CO)[C@@H](O)[C@H](O)[C@H]2O)c(OC)c1	0	1.17	validation	0	Correct	0.975487	1.52119	4.26468	-1.41357	12.1109	1.671	6.46523	9.90149	2520.73	-7.88349	-2479.36	41.3759	41.3759	322.652	-322.152	226.45	2922.14	2934.35	-2838.44	-610.874	2323.47	2738.53	34.9693	-35.6011	0.329006	0	12.4023	-12.2073	-1.88848	22.0873	6.64381	-1701.78	-1989.16	95.4695	83.7074	1777.62	2084.63	629.153	-626.727	2.92878
CHEMBL468316	COc1ccc([C@H]2Oc3cc(OC)c(O)c(OC)c3C(=O)[C@@H]2O)cc1	0	1.17	train	0	Correct	0.976546	1.13929	4.26468	-2.3351	8.13276	1.671	3.24681	9.90149	2520.73	-7.8779	-2501.45	19.2793	19.2793	322.652	-322.152	94.45	2922.14	2934.35	-2868.29	-1388.44	1545.91	1855.17	34.9693	-35.236	-0.00491572	0	12.4023	-12.2824	-3.17636	13.9771	6.64381	-1733.31	-2028.23	56.4076	53.85	1777.62	2084.63	629.153	-627.666	1.99965
CHEMBL511418	COc1cc([C@@H]2Oc3cc(OC)c(O)c(OC)c3C(=O)[C@@H]2O)ccc1O	0	1.17	validation	0	Correct	0.98257	1.16292	4.26468	-2.27497	8.92211	1.671	3.77979	9.90149	2520.73	-7.88459	-2498.91	21.8201	21.8201	322.652	-322.197	114.68	2922.14	2934.35	-2864.3	-1330.05	1604.3	1933.94	34.9693	-35.2892	0.0803869	0	12.4023	-12.2672	-3.05028	14.347	6.64381	-1730.65	-2023.79	60.8463	57.8463	1777.62	2084.63	629.153	-627.57	2.1344
CHEMBL3823573	CCOP(=O)(OCC)C(C)(C)/[N+]([O-])=C/c1ccc(O)c(O)c1	0	1.17	validation	0	Correct	0.986625	0.62992	4.26468	-2.68432	8.00533	1.671	4.74449	9.90149	2520.73	-7.974	-2498.31	22.4206	15.7377	322.652	-322.197	111.87	2922.14	2934.35	-2881.59	-1876.11	1058.24	1200.94	34.9693	-34.9357	-0.00753764	0.173769	12.4023	-11.9806	-5.63144	13.221	6.64381	-1730.83	-2032.05	52.5846	40.5521	1777.62	2084.63	629.153	-626.632	2.71018
CHEMBL517783	COc1cc(C[C@@H]2COC[C@@H]2C(O)c2ccc(O)c(OC)c2)ccc1O	0	1.17	train	0	Correct	0.990764	1.32342	4.26468	-2.01612	6.5172	1.671	2.73166	9.90149	2520.73	-7.87995	-2504.46	16.2747	16.2747	322.652	-322.19	88.38	2922.14	2934.35	-2879.72	-1311.98	1622.37	1900.42	34.9693	-35.0599	0.10844	0	12.4023	-12.2486	-4.07906	14.8839	6.64381	-1734.64	-2037.44	47.1982	42.4238	1777.62	2084.63	629.153	-627.332	2.38105
CHEMBL3823459	CCOP(=O)(OCC)C(C)(C)/[N+]([O-])=C/c1ccc(C(=O)O)cc1	0	1.17	train	0	Correct	0.992981	0.702691	4.26468	-2.62472	7.94137	1.671	4.70393	9.90149	2520.73	-7.97048	-2498.5	22.2351	15.5484	322.652	-322.152	108.71	2922.14	2934.35	-2879.26	-1817.25	1117.1	1265.29	34.9693	-34.8684	-0.0494646	0.173769	12.4023	-11.982	-5.50938	13.7594	6.64381	-1729.72	-2031.82	52.8101	42.8842	1777.62	2084.63	629.153	-626.606	2.72328
CHEMBL3823026	CCOP(=O)(OCC)C(C)(C)/[N+]([O-])=C/c1ccc([N+](=O)[O-])cc1	0	1.17	validation	0	Correct	0.995163	0.701528	4.26468	-2.60804	7.94137	1.671	4.70393	9.90149	2520.73	-7.97048	-2495.47	25.2655	15.5484	322.652	-322.152	114.55	2922.14	2934.35	-2879.09	-1853.46	1080.89	1225.89	34.9693	-34.8977	-0.0524823	0.173769	12.4023	-11.9973	-5.50938	13.5193	6.64381	-1729.38	-2031.49	53.1424	43.0504	1777.62	2084.63	629.153	-626.642	2.69752
CHEMBL3824333	CCOP(=O)(OCC)C(C)(C)/[N+]([O-])=C/c1cc(O)cc(O)c1	0	1.17	train	0	Correct	0.995306	0.623901	4.26468	-2.70389	8.32121	1.671	4.27719	9.90149	2520.73	-7.97405	-2498.3	22.4349	15.7526	322.652	-322.152	111.87	2922.14	2934.35	-2878.49	-1874	1060.35	1203.96	34.9693	-34.8814	-0.0765643	0.173769	12.4023	-11.9973	-5.72276	13.221	6.64381	-1730.83	-2033.82	50.8101	43.6586	1777.62	2084.63	629.153	-626.692	2.75883
CHEMBL3823574	CCOP(=O)(OCC)C(C)(C)/[N+]([O-])=C/c1ccc(O)c(OC)c1	0	1.17	train	0	Correct	0.995849	0.686669	4.26468	-2.58805	8.31048	1.671	4.68442	9.90149	2520.73	-7.96994	-2498.02	22.7147	16.0277	322.652	-322.197	100.87	2922.14	2934.35	-2878.26	-1806.7	1127.65	1279.62	34.9693	-34.9338	0.0405225	0.173769	12.4023	-11.982	-5.45171	14.1821	6.64381	-1729.83	-2030.05	54.5846	43.8842	1777.62	2084.63	629.153	-626.584	2.81504
CHEMBL273019	COc1c(O)cc2c(c1O)[C@@H]1O[C@H](CO)[C@@H](O)[C@H](O)[C@H]1OC2=O	0	1.17	train	0	Correct	0.996024	1.29882	4.26468	-2.2083	9.17301	1.671	3.7186	9.90149	2520.73	-7.88172	-2496.41	24.3204	24.3204	322.652	-322.207	145.91	2922.14	2934.35	-2865.97	-1548.77	1385.58	1705.79	34.9693	-35.2551	0.354754	0	12.4023	-12.2284	-3.00146	12.0403	6.64381	-1732.54	-2025.24	59.3952	56.1746	1777.62	2084.63	629.153	-627.421	2.43421
CHEMBL3823828	CCOP(=O)(OCC)C(C)(C)/[N+]([O-])=C/c1ccc(O)cc1O	0	1.17	validation	0	Correct	0.996448	0.671422	4.26468	-2.7081	8.14109	1.671	4.59577	9.90149	2520.73	-7.97409	-2498.29	22.4428	15.7614	322.652	-322.197	111.87	2922.14	2934.35	-2879.6	-1870.38	1063.97	1209.68	34.9693	-34.881	-0.122574	0.173769	12.4023	-11.9757	-5.72321	13.221	6.64381	-1730.83	-2032.49	52.1422	42.5479	1777.62	2084.63	629.153	-626.626	2.75222
CHEMBL3823032	CCOC(=O)c1ccc(/C=[N+](\[O-])C(C)(C)P(=O)(OCC)OCC)cc1	0	1.17	validation	0	Correct	0.996565	0.771111	4.26468	-2.49653	8.26041	1.671	4.68371	9.90149	2520.73	-7.96493	-2497.95	22.7803	16.0918	322.652	-322.152	97.71	2922.14	2934.35	-2874.93	-1699.57	1234.78	1390.61	34.9693	-34.8033	-0.0705792	0.173769	12.4023	-11.9834	-5.32826	15.4276	6.64381	-1727.38	-2028.49	56.1422	47.2163	1777.62	2084.63	629.153	-626.585	2.80442
CHEMBL3824002	CCOP(=O)(OCC)C(C)(C)/[N+]([O-])=C/c1cccc([N+](=O)[O-])c1	0	1.17	validation	0	Correct	0.997404	0.67358	4.26468	-2.60593	7.98833	1.671	4.65582	9.90149	2520.73	-7.97045	-2495.46	25.2715	15.5515	322.652	-322.197	114.55	2922.14	2934.35	-2877.93	-1845.65	1088.7	1237.28	34.9693	-34.8938	-0.0459232	0.173769	12.4023	-11.9973	-5.41819	13.5193	6.64381	-1729.38	-2031.49	53.1424	44.2165	1777.62	2084.63	629.153	-626.659	2.75658
CHEMBL153	Cc1c(C)c2c(c(C)c1O)CCC(C)(C(=O)O)O2	0	1.17	validation	0	Correct	0.997425	1.11282	4.26468	-2.52693	7.44629	1.671	4.1587	9.90149	2520.73	-7.92966	-2510.35	10.3847	10.3847	322.652	-322.152	66.76	2922.14	2934.35	-2892.82	-1743.65	1190.7	1424.8	34.9693	-35.0735	0.136767	0.0131762	12.4023	-12.1321	-4.74602	11.1251	6.64381	-1743.86	-2044.1	40.534	29.3209	1777.62	2084.63	629.153	-626.836	2.74517
CHEMBL3823412	CCOP(=O)(OCC)C(C)(C)/[N+]([O-])=C/c1cc(O)c(O)c(O)c1	0	1.17	validation	0	Correct	0.99798	0.647402	4.26468	-2.66924	9.05452	1.671	5.28332	9.90149	2520.73	-7.97768	-2495.81	24.9243	18.2416	322.652	-322.197	132.1	2922.14	2934.35	-2877.15	-1826.44	1107.91	1267.07	34.9693	-34.9708	-0.0163835	0.173769	12.4023	-11.9684	-5.52243	13.5909	6.64381	-1728.16	-2027.61	57.0232	44.9907	1777.62	2084.63	629.153	-626.54	2.84446
CHEMBL3740712	CN(C)CCCn1c(=S)[nH]c2c(Cl)cc(Cl)cc2c1=O	0	1.17	train	0	Correct	0.998052	1.10622	4.26468	-2.44431	5.6476	1.671	1.81992	9.90149	2520.73	-7.91376	-2501.01	19.7235	2.58681	322.652	-322.152	73.12	2922.14	2934.35	-2865.53	-1298.32	1636.03	1905.04	34.9693	-34.8214	-0.127636	0	12.4023	-12.2657	-4.40316	13.5712	6.64381	-1733.51	-2034.72	49.9166	56.612	1777.62	2084.63	629.153	-627.517	2.24402
CHEMBL3740712	CN(C)CCCn1c(=S)[nH]c2c(Cl)cc(Cl)cc2c1=O	0	1.17	validation	0	Correct	0.998052	1.10622	4.26468	-2.44431	5.6476	1.671	1.81992	9.90149	2520.73	-7.91376	-2501.01	19.7235	2.58681	322.652	-322.152	73.12	2922.14	2934.35	-2865.53	-1298.32	1636.03	1905.04	34.9693	-34.8214	-0.127636	0	12.4023	-12.2657	-4.40316	13.5712	6.64381	-1733.51	-2034.72	49.9166	56.612	1777.62	2084.63	629.153	-627.517	2.24402
CHEMBL468320	COc1cc2c(c(OC)c1OC)C(=O)[C@H](O)[C@@H](c1ccc(O)cc1)O2	0	1.17	train	0	Correct	0.999049	1.13885	4.26468	-2.23917	8.11235	1.671	3.05755	9.90149	2520.73	-7.87759	-2501.43	19.3058	19.3058	322.652	-322.152	94.45	2922.14	2934.35	-2865.63	-1370.78	1563.57	1880.92	34.9693	-35.2385	0.0817789	0	12.4023	-12.2846	-3.24333	13.9771	6.64381	-1733.31	-2028.23	56.4076	56.5142	1777.62	2084.63	629.153	-627.689	2.04771
CHEMBL3823393	CCOP(=O)(OCC)C(C)(C)/[N+]([O-])=C/c1c(C)cccc1C	0	1.17	validation	0	Correct	0.999173	0.933912	4.26468	-2.58424	8.51414	1.671	4.73898	9.90149	2520.73	-7.97418	-2503.34	17.3906	10.7113	322.652	-322.152	71.41	2922.14	2934.35	-2880.26	-1742.4	1191.95	1355.55	34.9693	-34.8864	-0.0377797	0.173769	12.4023	-11.9139	-5.7702	14.3266	6.64381	-1732.15	-2033.15	51.4817	41.8882	1777.62	2084.63	629.153	-626.249	3.3699
CHEMBL517144	COc1cc(C[C@]2(O)CO[C@@H](c3ccc(O)c(OC)c3)[C@@H]2CO)ccc1O	0	1.17	validation	0	Correct	0.999296	1.3701	4.26468	-1.90331	8.74288	1.671	3.70138	9.90149	2520.73	-7.88653	-2501.91	18.8248	18.8248	322.652	-322.19	108.61	2922.14	2934.35	-2872.95	-1213.66	1720.68	2048.1	34.9693	-35.1318	0.0946173	0.0263523	12.4023	-12.1917	-3.54025	15.2537	6.64381	-1730.64	-2030.66	53.969	49.1945	1777.62	2084.63	629.153	-626.946	3.04389
CHEMBL3823592	CCOP(=O)(OCC)C(C)(C)/[N+]([O-])=C/c1ccccc1[N+](=O)[O-]	0	1.17	train	0	Correct	0.999327	0.725911	4.26468	-2.61764	8.48012	1.671	4.67411	9.90149	2520.73	-7.97036	-2495.44	25.2928	15.5623	322.652	-322.152	114.55	2922.14	2934.35	-2875.07	-1829.7	1104.64	1261.17	34.9693	-34.8842	-0.0752435	0.173769	12.4023	-11.9632	-5.49187	13.5193	6.64381	-1729.38	-2030.32	54.3086	47.0745	1777.62	2084.63	629.153	-626.573	2.86492
CHEMBL3823604	CCOP(=O)(OCC)C(C)(C)/[N+]([O-])=C/c1cc(OC)c(O)c(OC)c1	0	1.17	validation	0	Correct	0.999459	0.771276	4.26468	-2.44322	9.36902	1.671	5.20642	9.90149	2520.73	-7.96986	-2495.21	25.5254	18.8347	322.652	-322.197	110.1	2922.14	2934.35	-2870.49	-1681.93	1252.42	1432.76	34.9693	-34.9801	0.0730364	0.173769	12.4023	-11.9709	-5.10817	15.513	6.64381	-1726.16	-2023.61	61.0232	51.6549	1777.62	2084.63	629.153	-626.443	3.03265
CHEMBL448135	COc1ccc([C@@H]2Oc3cc(OC)c(OC)c(OC)c3C(=O)[C@@H]2O)cc1	0	1.17	train	0	Correct	0.999633	1.21156	4.26468	-2.17862	8.28971	1.671	3.1421	9.90149	2520.73	-7.87763	-2501.16	19.5711	19.5711	322.652	-322.19	83.45	2922.14	2934.35	-2863.63	-1306.56	1627.79	1952.38	34.9693	-35.2272	0.0889789	0	12.4023	-12.2846	-3.02504	14.9382	6.64381	-1732.31	-2026.23	58.4076	58.5142	1777.62	2084.63	629.153	-627.628	2.12037
CHEMBL4159047	CC(NN)=C1C(=O)N(c2ccccc2)C(=S)N(c2ccccc2)C1=O	0	1.17	validation	0	Correct	0.999928	1.06972	4.26468	-2.37622	8.34657	1.671	2.58202	9.90149	2520.73	-7.87759	-2500.85	19.8806	5.17362	322.652	-322.252	110.76	2922.14	2934.35	-2853.32	-831.13	2103.22	2521.13	34.9693	-34.7672	-0.377134	0	12.4023	-12.2269	-3.80878	14.2865	6.64381	-1731.77	-2027.97	56.6624	68.8244	1777.62	2084.63	629.153	-627.589	2.35897
CHEMBL482234	COc1ccc([C@@H]2Oc3cc(OC)c(OC)c(OC)c3C(=O)[C@@H]2O)cc1OC	0	1.17	train	0	Correct	0.99996	1.30317	4.26468	-2.02034	9.29925	1.671	3.64649	9.90149	2520.73	-7.88377	-2498.34	22.3889	22.3889	322.652	-322.19	92.68	2922.14	2934.35	-2856.3	-1177.2	1757.15	2112.28	34.9693	-35.2678	0.234129	0	12.4023	-12.2707	-2.72559	16.2691	6.64381	-1728.65	-2019.79	64.8463	65.8426	1777.62	2084.63	629.153	-627.485	2.35909
CHEMBL1668327	CCC[C@H](O)C[C@@H]1Cc2cc(OC)c(OC)c(O)c2C(=O)O1	0	1.17	train	0	Correct	0.99996	1.14954	4.26468	-2.5103	6.64997	1.671	1.85813	9.90149	2520.73	-7.91056	-2504.39	16.3422	16.3422	322.652	-322.152	85.22	2922.14	2934.35	-2876.07	-1656.72	1277.63	1490.29	34.9693	-34.9894	0.0319425	0	12.4023	-12.329	-4.26318	13.0879	6.64381	-1740.86	-2041.1	43.5303	46.0755	1777.62	2084.63	629.153	-627.935	1.80733
CHEMBL518234	OC[C@H]1O[C@@H](O[C@@H]2OC=C[C@H]3[C@H](O/C=C/c4ccc(O)c(O)c4)[C@@H]4O[C@@]4(CO)[C@@H]23)[C@H](O)[C@@H](O)[C@@H]1O	0	1.17	train	0	Correct	0.999974	2.03354	4.26468	-0.76092	11.8216	1.671	5.81477	9.90149	2520.73	-7.86005	-2487.56	33.1687	33.1687	322.652	-322.181	191.06	2922.14	2934.35	-2850.76	-776.542	2157.81	2647.07	34.9693	-35.2488	0.0637292	0.0160375	12.4023	-12.0942	-1.86021	18.4009	6.64381	-1711.77	-2005.36	79.2688	71.384	1777.62	2084.63	629.153	-626.133	4.30636
CHEMBL4159474	CC(=O)C1C(=O)N(c2ccccc2)C(=S)N(c2ccccc2)C1=O	0	1.17	train	0	Correct	0.999974	1.10948	4.26468	-2.34091	8.34141	1.671	2.4916	9.90149	2520.73	-7.87664	-2503.59	17.1455	7.577	322.652	-322.152	89.78	2922.14	2934.35	-2854.82	-1008.95	1925.4	2312.6	34.9693	-34.867	-0.528813	0	12.4023	-12.2217	-4.01755	13.6948	6.64381	-1732.6	-2029.97	54.6619	67.321	1777.62	2084.63	629.153	-627.607	2.38607
CHEMBL368347	COc1cc(C[C@@H](CO)[C@H](CO)Cc2ccc(O)c(OC)c2)ccc1O	0	1.17	train	0	Correct	0.999978	1.11546	4.26468	-2.20203	5.54004	1.671	2.18109	9.90149	2520.73	-7.91164	-2505.13	15.601	15.601	322.652	-322.19	99.38	2922.14	2934.35	-2881.5	-1352.71	1581.64	1806.19	34.9693	-35.0796	0.182691	0	12.4023	-12.2886	-4.42733	15.0526	6.64381	-1738.3	-2039.1	45.534	40.6493	1777.62	2084.63	629.153	-627.477	2.05701
CHEMBL463912	COc1cc(/C=C/O[C@@H]2[C@@H]3O[C@@]3(CO)[C@H]3[C@H](O[C@@H]4O[C@H](CO)[C@@H](O)[C@H](O)[C@H]4O)OC=C[C@@H]23)ccc1O	0	1.17	train	0	Correct	0.999989	2.08625	4.26468	-0.664231	12.1268	1.671	5.75469	9.90149	2520.73	-7.8606	-2487.28	33.4579	33.4579	322.652	-322.181	180.06	2922.14	2934.35	-2847.43	-707.71	2226.64	2724.9	34.9693	-35.2457	0.116679	0.0160375	12.4023	-12.0956	-1.70506	19.3619	6.64381	-1710.77	-2003.36	81.2688	74.7161	1777.62	2084.63	629.153	-626.085	4.41121
CHEMBL488848	CCC[C@@H](O)C[C@H]1OC(=O)c2c(cc(OC)c(OC)c2O)[C@H]1O	0	1.17	train	0	Correct	0.999997	1.11849	4.26468	-2.48051	7.42345	1.671	2.53032	9.90149	2520.73	-7.91756	-2501.82	18.9172	18.9172	322.652	-322.152	105.45	2922.14	2934.35	-2870.74	-1589	1345.35	1585.64	34.9693	-35.0125	0.129116	0	12.4023	-12.2906	-4.07064	13.4054	6.64381	-1738.2	-2035.33	49.3011	51.4039	1777.62	2084.63	629.153	-627.772	1.96135
CHEMBL471477	C/C(=C\CC/C(C)=C/CC/C(C)=C/CC/C(C)=C/CO)CO	0	1.17	validation	0	Correct	0.999999	0.876052	4.26468	-3.14118	1.70729	1.671	0.0465442	9.90149	2520.73	-7.98701	-2515.93	4.80328	4.80328	322.652	-322.181	40.46	2922.14	2934.35	-2900.15	-1647.51	1286.84	1319.52	34.9693	-34.9888	0.0335511	0	12.4023	-12.4023	-5.773	14.8607	6.64381	-1752.96	-2060.64	23.9963	21.9963	1777.62	2084.63	629.153	-628.051	0.991472
CHEMBL471477	C/C(=C\CC/C(C)=C/CC/C(C)=C/CC/C(C)=C/CO)CO	0	1.17	train	0	Correct	0.999999	0.876052	4.26468	-3.14118	1.70729	1.671	0.0465442	9.90149	2520.73	-7.98701	-2515.93	4.80328	4.80328	322.652	-322.181	40.46	2922.14	2934.35	-2900.15	-1647.51	1286.84	1319.52	34.9693	-34.9888	0.0335511	0	12.4023	-12.4023	-5.773	14.8607	6.64381	-1752.96	-2060.64	23.9963	21.9963	1777.62	2084.63	629.153	-628.051	0.991472
CHEMBL448746	C=C(CC/C=C(\C)CC/C=C(\C)CO)C(O)CC/C(C)=C/CO	0	1.17	train	0	Correct	0.999999	0.851613	4.26468	-3.04437	2.2666	1.671	0.776367	9.90149	2520.73	-7.99106	-2513.43	7.30611	7.30611	322.652	-322.181	60.69	2922.14	2934.35	-2897.48	-1590.65	1343.69	1397.62	34.9693	-34.9839	0.0180044	0	12.4023	-12.3567	-5.66264	15.015	6.64381	-1750.3	-2056.64	27.9926	24.6605	1777.62	2084.63	629.153	-627.878	1.12213
CHEMBL448746	C=C(CC/C=C(\C)CC/C=C(\C)CO)C(O)CC/C(C)=C/CO	0	1.17	train	0	Correct	0.999999	0.851613	4.26468	-3.04437	2.2666	1.671	0.776367	9.90149	2520.73	-7.99106	-2513.43	7.30611	7.30611	322.652	-322.181	60.69	2922.14	2934.35	-2897.48	-1590.65	1343.69	1397.62	34.9693	-34.9839	0.0180044	0	12.4023	-12.3567	-5.66264	15.015	6.64381	-1750.3	-2056.64	27.9926	24.6605	1777.62	2084.63	629.153	-627.878	1.12213
CHEMBL468285	COc1cc([C@@H]2Oc3cc(OC)c(OC)c(OC)c3C(=O)[C@@H]2O)cc(OC)c1OC	0	1.17	train	0	Correct	0.999999	1.40681	4.26468	-1.83534	10.3186	1.671	4.08097	9.90149	2520.73	-7.8893	-2495.52	25.2151	25.2151	322.652	-322.19	101.91	2922.14	2934.35	-2847.2	-1040.29	1894.06	2283.56	34.9693	-35.3113	0.329672	0	12.4023	-12.2605	-2.39648	17.6	6.64381	-1724.98	-2013.35	71.2849	74.9454	1777.62	2084.63	629.153	-627.354	2.59792
CHEMBL470054	C=C(CC/C=C(\C)CO)C(O)CC/C(C)=C/CC/C(C)=C/CO	0	1.17	validation	0	Correct	0.999999	0.851613	4.26468	-3.04437	2.2666	1.671	0.776367	9.90149	2520.73	-7.99106	-2513.42	7.30818	7.30818	322.652	-322.181	60.69	2922.14	2934.35	-2897.48	-1590.3	1344.05	1398.18	34.9693	-34.9839	0.0175056	0	12.4023	-12.3567	-5.69469	15.015	6.64381	-1750.3	-2056.64	27.9926	24.6605	1777.62	2084.63	629.153	-627.878	1.12213
CHEMBL470054	C=C(CC/C=C(\C)CO)C(O)CC/C(C)=C/CC/C(C)=C/CO	0	1.17	train	0	Correct	0.999999	0.851613	4.26468	-3.04437	2.2666	1.671	0.776367	9.90149	2520.73	-7.99106	-2513.42	7.30818	7.30818	322.652	-322.181	60.69	2922.14	2934.35	-2897.48	-1590.3	1344.05	1398.18	34.9693	-34.9839	0.0175056	0	12.4023	-12.3567	-5.69469	15.015	6.64381	-1750.3	-2056.64	27.9926	24.6605	1777.62	2084.63	629.153	-627.878	1.12213
CHEMBL470055	C=C(CO)C(O)CC/C(C)=C/CC/C(C)=C/CC/C(C)=C/CO	0	1.17	train	0	Correct	1	0.869063	4.26468	-3.0605	2.39997	1.671	0.760852	9.90149	2520.73	-7.99098	-2513.45	7.2818	7.2818	322.652	-322.181	60.69	2922.14	2934.35	-2897.04	-1596.41	1337.94	1389	34.9693	-34.9679	-0.0611483	0	12.4023	-12.3567	-5.77393	15.015	6.64381	-1750.3	-2056.64	27.9926	25.1028	1777.62	2084.63	629.153	-627.862	1.12397
CHEMBL470055	C=C(CO)C(O)CC/C(C)=C/CC/C(C)=C/CC/C(C)=C/CO	0	1.17	train	0	Correct	1	0.869063	4.26468	-3.0605	2.39997	1.671	0.760852	9.90149	2520.73	-7.99098	-2513.45	7.2818	7.2818	322.652	-322.181	60.69	2922.14	2934.35	-2897.04	-1596.41	1337.94	1389	34.9693	-34.9679	-0.0611483	0	12.4023	-12.3567	-5.77393	15.015	6.64381	-1750.3	-2056.64	27.9926	25.1028	1777.62	2084.63	629.153	-627.862	1.12397
CHEMBL471069	C/C(=C\CC/C(C)=C/COC(=O)/C(C)=C/C(=O)O)CC/C=C(\C)CC/C=C(\C)C(=O)O	0	1.17	train	0	Correct	1	1.00638	4.26468	-2.89807	3.40959	1.671	2.10404	9.90149	2520.73	-7.98456	-2505.79	14.9473	14.9473	322.652	-322.152	100.9	2922.14	2934.35	-2885.49	-1227.29	1707.06	1785	34.9693	-34.8026	0.02324	0	12.4023	-12.3519	-5.25095	19.3639	6.64381	-1735.98	-2044.65	39.9851	36.653	1777.62	2084.63	629.153	-627.678	1.27472
CHEMBL471069	C/C(=C\CC/C(C)=C/COC(=O)/C(C)=C/C(=O)O)CC/C=C(\C)CC/C=C(\C)C(=O)O	0	1.17	train	0	Correct	1	1.00638	4.26468	-2.89807	3.40959	1.671	2.10404	9.90149	2520.73	-7.98456	-2505.79	14.9473	14.9473	322.652	-322.152	100.9	2922.14	2934.35	-2885.49	-1227.29	1707.06	1785	34.9693	-34.8026	0.02324	0	12.4023	-12.3519	-5.25095	19.3639	6.64381	-1735.98	-2044.65	39.9851	36.653	1777.62	2084.63	629.153	-627.678	1.27472
CHEMBL3747762	Nc1nc2c(C(=O)c3c(Cl)cc(Cl)cc3Cl)c[nH]c2c(=O)[nH]1	0	1.17	train	0	Correct	1	1.041	4.26468	-2.68762	8.20743	1.671	2.69218	9.90149	2520.73	-7.8822	-2496.29	24.4382	5.14241	322.652	-322.152	104.63	2922.14	2934.35	-2841.35	-1252.03	1682.32	2019.15	34.9693	-34.8957	-0.246246	0	12.4023	-12.2502	-4.4896	12.9748	6.64381	-1726.29	-2026.59	58.0434	80.7993	1777.62	2084.63	629.153	-627.489	2.69388
CHEMBL516536	COc1cc([C@H]2c3cc(O)c(OC)cc3C[C@@](O)(CO)[C@@H]2CO)ccc1O	0	1.17	train	0	Correct	1	1.86133	4.26468	-1.32392	9.69932	1.671	4.24773	9.90149	2520.73	-7.88677	-2502.55	18.1864	18.1864	322.652	-322.197	119.61	2922.14	2934.35	-2864.06	-982.027	1952.32	2383.39	34.9693	-35.1444	0.170696	0.0263523	12.4023	-12.1231	-2.52952	15.2153	6.64381	-1730.31	-2025.33	59.3048	58.0842	1777.62	2084.63	629.153	-626.567	3.7814
CHEMBL469296	C/C(=C\CCC(C)(O)/C=C/C/C(C)=C/CC/C(C)=C/CO)CO	0	1.17	validation	0	Correct	1	0.897708	4.26468	-3.17416	2.73138	1.671	0.845403	9.90149	2520.73	-7.99376	-2513.48	7.25554	7.25554	322.652	-322.181	60.69	2922.14	2934.35	-2897.48	-1584.85	1349.49	1407.47	34.9693	-34.9969	0.0314703	0	12.4023	-12.4023	-5.72604	15.1781	6.64381	-1748.96	-2057.97	26.6605	24.6605	1777.62	2084.63	629.153	-627.801	1.26631
CHEMBL469296	C/C(=C\CCC(C)(O)/C=C/C/C(C)=C/CC/C(C)=C/CO)CO	0	1.17	train	0	Correct	1	0.897708	4.26468	-3.17416	2.73138	1.671	0.845403	9.90149	2520.73	-7.99376	-2513.48	7.25554	7.25554	322.652	-322.181	60.69	2922.14	2934.35	-2897.48	-1584.85	1349.49	1407.47	34.9693	-34.9969	0.0314703	0	12.4023	-12.4023	-5.72604	15.1781	6.64381	-1748.96	-2057.97	26.6605	24.6605	1777.62	2084.63	629.153	-627.801	1.26631
CHEMBL470870	C/C(C=O)=C\CC/C(C)=C/CC/C(C)=C/CC/C(C)=C/COC(=O)/C(C)=C/C(=O)O	0	1.17	train	0	Correct	1	1.00132	4.26468	-2.9202	3.1402	1.671	1.38973	9.90149	2520.73	-7.98173	-2508.13	12.6029	12.6029	322.652	-322.152	80.67	2922.14	2934.35	-2886.82	-1265.66	1668.69	1737.88	34.9693	-34.8314	0.0225883	0	12.4023	-12.3783	-5.33336	18.9941	6.64381	-1739.08	-2047.31	37.3209	35.3209	1777.62	2084.63	629.153	-627.79	1.22805
CHEMBL470870	C/C(C=O)=C\CC/C(C)=C/CC/C(C)=C/CC/C(C)=C/COC(=O)/C(C)=C/C(=O)O	0	1.17	train	0	Correct	1	1.00132	4.26468	-2.9202	3.1402	1.671	1.38973	9.90149	2520.73	-7.98173	-2508.13	12.6029	12.6029	322.652	-322.152	80.67	2922.14	2934.35	-2886.82	-1265.66	1668.69	1737.88	34.9693	-34.8314	0.0225883	0	12.4023	-12.3783	-5.33336	18.9941	6.64381	-1739.08	-2047.31	37.3209	35.3209	1777.62	2084.63	629.153	-627.79	1.22805
CHEMBL560455	O=C(O)c1cn([C@@H]2O[C@H](CO)[C@@H](O)[C@H]2O)c2ccc(Cl)cc2c1=O	0	1.17	train	1	Incorrect	0.970469	1.26824	4.26468	-2.21595	8.45332	1.671	3.64996	9.90149	2520.73	-7.88611	-2496.53	24.2029	18.085	322.652	-322.152	129.22	2922.14	2934.35	-2868.39	-1302.43	1631.92	1991.14	34.9693	-35.1638	-0.136864	0	12.4023	-12.2392	-3.28765	12.9206	6.64381	-1728.74	-2027.43	57.2013	53.7583	1777.62	2084.63	629.153	-627.377	2.35528
CHEMBL4296740	COc1ccc(O)c(C(C)(C)C)c1.COc1ccc(O)cc1C(C)(C)C	0	1.17	train	1	Incorrect	0.995757	0.633432	4.26468	-3.40974	7.71274	1.671	0.886127	9.90149	2520.73	-7.97638	-2515.43	10.6109	10.6109	322.652	-322.152	58.92	2922.14	2934.35	-2904.15	-2179.92	1501.3	1691.93	34.9693	-34.9608	-0.00638721	0.144338	12.4023	-12.1688	-6.17507	17.175	6.64381	-1757.3	-2064.97	39.3209	34.9851	1777.62	2084.63	629.153	-627.785	3.25758
CHEMBL1320323	CCOC(=O)c1c(C)[nH]c(C(=O)COC(=O)CCS(=O)(=O)c2ccc(C)cc2)c1C	0	1.2	validation	0	Correct	0.500097	1.0793	4.10773	-2.18403	8.54244	1.66067	4.14101	9.77874	1905.24	-7.81182	-1880.4	24.8366	18.3489	316.812	-316.312	127.98	2937.91	2932.04	-2880.16	-962.393	1969.65	2250.68	35.7025	-35.6904	0.00815379	0.0120206	12.2115	-12.0134	-4.69463	17.6076	6.61516	-1732.22	-2039.44	58.1493	57.7527	1788.2	2097.59	580.714	-578.683	2.52144
CHEMBL1301813	CN(c1ccccc1)S(=O)(=O)c1cccc(C(=O)Nc2nccs2)c1	0	1.2	train	0	Correct	0.500815	0.905664	4.10773	-2.36776	6.84969	1.66067	3.28301	9.77874	1905.24	-7.76021	-1881.97	23.2637	7.52692	316.812	-316.351	115.99	2937.91	2932.04	-2886.14	-863.041	2069	2406.62	35.7025	-35.489	-0.152781	0.0190063	12.2115	-12.016	-4.447	14.3068	6.61516	-1733	-2046.09	51.4976	51.7768	1788.2	2097.59	580.714	-579.031	2.00921
CHEMBL1421745	Cc1sc2nc(CSCC(=O)Nc3ccccc3C#N)nc(O)c2c1C	0	1.2	train	0	Correct	0.501453	1.66621	4.10773	-1.40185	6.77538	1.66067	2.434	9.77874	1905.24	-7.755	-1882.29	22.9499	5.11163	316.812	-316.312	152.44	2937.91	2932.04	-2887	-933.941	1998.1	2320.01	35.7025	-35.6885	0.0611953	0	12.2115	-11.9596	-4.184	15.8702	6.61516	-1735.28	-2040.69	56.8963	50.9168	1788.2	2097.59	580.714	-578.507	2.94168
CHEMBL1510758	COc1ccc(C(C)C)cc1S(=O)(=O)N1CC(C)OC(C)C1	0	1.2	train	0	Correct	0.502645	1.28136	4.10773	-2.01342	7.16787	1.66067	3.26623	9.77874	1905.24	-7.80344	-1887.57	17.6683	10.7696	316.812	-316.368	64.22	2937.91	2932.04	-2885.59	-1149.66	1782.38	2095.26	35.7025	-35.7147	-0.0370958	0.0179877	12.2115	-11.9688	-4.64408	14.0705	6.61516	-1742.48	-2046.81	50.7746	52.3289	1788.2	2097.59	580.714	-578.601	2.74567
CHEMBL1322202	CCN(CC)CCN(Cc1cc2ccc(C)c(C)c2nc1O)C(S)=NCc1ccco1	0	1.2	train	0	Correct	0.502861	1.50879	4.10773	-1.77561	6.62815	1.66067	3.2979	9.77874	1905.24	-7.76651	-1884.3	20.9429	5.58102	316.812	-316.312	103.9	2937.91	2932.04	-2887	-676.33	2255.71	2582.61	35.7025	-35.6291	0.0321698	0	12.2115	-12.0053	-3.4514	19.6927	6.61516	-1735.24	-2041.84	55.7471	50.9133	1788.2	2097.59	580.714	-578.296	2.71878
CHEMBL1493791	CCOC(=O)c1cc(CC)sc1NC=C1C(=O)NC(=S)NC1=O	0	1.2	train	0	Correct	0.503249	1.14546	4.10773	-2.25179	5.94488	1.66067	1.95188	9.77874	1905.24	-7.79344	-1880.11	25.1297	10.4709	316.812	-316.312	156.86	2937.91	2932.04	-2886.37	-1207	1725.04	1990.51	35.7025	-35.451	-0.545722	0	12.2115	-12.1258	-4.89017	14.1514	6.61516	-1739.28	-2050.09	47.4976	51.5428	1788.2	2097.59	580.714	-579.109	2.06699
CHEMBL1499537	CC1CCCCN1C(=O)c1ccccc1OC1CCN(S(C)(=O)=O)CC1	0	1.2	train	0	Correct	0.503279	1.46461	4.10773	-1.29999	6.78564	1.66067	3.0462	9.77874	1905.24	-7.75791	-1884.72	20.5232	10.5031	316.812	-316.351	75.3	2937.91	2932.04	-2893.71	-1020.45	1911.6	2203.91	35.7025	-35.5942	-0.218169	0.0228075	12.2115	-11.9636	-4.112	15.7604	6.61516	-1738.94	-2048.27	49.3215	44.2045	1788.2	2097.59	580.714	-578.599	2.63607
CHEMBL3213342	CC1(C)CC(=O)C(/C=N/CC2CCN(C(=O)Nc3ccccc3)CC2)=C(O)C1	0	1.2	validation	0	Correct	0.503485	1.36236	4.10773	-1.58153	7.08458	1.66067	2.55614	9.77874	1905.24	-7.76076	-1888.05	17.1921	7.63902	316.812	-316.342	82	2937.91	2932.04	-2895.05	-1107.12	1824.92	2085.45	35.7025	-35.54	-0.218501	0	12.2115	-12.145	-4.36579	16.6493	6.61516	-1742.41	-2051.94	45.6506	42.8641	1788.2	2097.59	580.714	-578.561	2.8209
CHEMBL1573320	Cn1c(=O)c2c(nc(Br)n2CCCc2ccccc2)n(C)c1=O	0	1.2	train	0	Correct	0.503576	1.27781	4.10773	-1.86008	7.25535	1.66067	2.89867	9.77874	1905.24	-7.75296	-1884.59	20.6533	5.06494	316.812	-316.312	61.82	2937.91	2932.04	-2881.73	-1260.84	1671.2	1975.75	35.7025	-35.2926	-0.352281	0	12.2115	-12.0123	-4.24556	14.5774	6.61516	-1734.61	-2036.37	61.2179	56.1841	1788.2	2097.59	580.714	-578.888	2.51212
CHEMBL1565396	CC(NC(=O)CCCCCN1C(=O)c2ccccc2C1=O)c1ccc2c(c1)CCCC2	0	1.2	train	0	Correct	0.50382	1.88111	4.10773	-0.867665	7.71281	1.66067	3.08495	9.77874	1905.24	-7.72854	-1891.12	14.1144	7.6935	316.812	-316.312	66.48	2937.91	2932.04	-2892.15	-857.136	2074.91	2409.28	35.7025	-35.5049	-0.213609	0	12.2115	-12.0423	-3.26015	18.1547	6.61516	-1737.55	-2044.27	53.318	45.7604	1788.2	2097.59	580.714	-578.848	2.54208
CHEMBL1494922	CN(C)c1ccc(C2SCCN2C(=O)c2ccc([N+](=O)[O-])cc2)cc1	0	1.2	train	0	Correct	0.504271	1.65131	4.10773	-1.58045	6.08554	1.66067	2.83707	9.77874	1905.24	-7.75714	-1885.18	20.0546	7.42482	316.812	-316.312	91.99	2937.91	2932.04	-2890.7	-1094.17	1837.87	2162.49	35.7025	-35.5964	-0.0494712	0	12.2115	-11.9945	-3.7962	14.7531	6.61516	-1741.26	-2049.59	47.9955	47.2196	1788.2	2097.59	580.714	-578.696	2.72937
CHEMBL1506455	Cc1ccccc1-n1c(SCC(N)=O)nc2sc(-c3ccccc3)cc2c1=O	0	1.2	validation	0	Correct	0.505089	2.28645	4.10773	-0.630969	7.37438	1.66067	2.72589	9.77874	1905.24	-7.72198	-1884.82	20.42	5.01846	316.812	-316.396	131.52	2937.91	2932.04	-2867	-358.244	2573.8	3102.03	35.7025	-35.5516	-0.214073	0	12.2115	-12.0045	-2.47698	16.7184	6.61516	-1728.22	-2032.07	65.5147	70.9142	1788.2	2097.59	580.714	-578.478	3.32776
CHEMBL1380904	CCCCn1c(=O)n(CC(=O)Nc2ccc(OC)c(Cl)c2)c(=O)c2c1nc(CO)n2CCC	0	1.2	train	0	Correct	0.505572	1.62785	4.10773	-1.51493	9.63495	1.66067	3.84246	9.77874	1905.24	-7.77115	-1873.02	32.2202	13.0292	316.812	-316.346	120.38	2937.91	2932.04	-2862.47	-678.622	2253.42	2665.27	35.7025	-35.5396	0.0523518	0	12.2115	-12.0441	-2.53629	19.6848	6.61516	-1728.18	-2024.98	72.6106	75.4489	1788.2	2097.59	580.714	-578.827	2.73822
CHEMBL1323268	Cc1cc(C)c(C#N)c(SCC(=O)c2cccs2)n1	0	1.2	train	0	Correct	0.505697	1.22131	4.10773	-2.25747	4.43262	1.66067	1.1207	9.77874	1905.24	-7.78583	-1891.12	14.1204	2.54412	316.812	-316.368	107.29	2937.91	2932.04	-2896.97	-1432.44	1499.6	1709.42	35.7025	-35.7892	-0.0142684	0	12.2115	-12.0902	-5.40454	12.2687	6.61516	-1749.41	-2056.96	40.6247	40.9413	1788.2	2097.59	580.714	-579.216	2.2566
CHEMBL1575759	CC1=C(C(=O)Nc2ccccc2)C(c2ccco2)C(C#N)=C(SCC(=O)OC(C)C)N1	0	1.2	train	0	Correct	0.505828	1.68641	4.10773	-1.34428	7.60964	1.66067	2.44662	9.77874	1905.24	-7.76756	-1882.51	22.7309	10.9907	316.812	-316.346	129.66	2937.91	2932.04	-2868.2	-563.818	2368.22	2784.17	35.7025	-35.6556	-0.0772423	0	12.2115	-12.0634	-3.26116	18.2856	6.61516	-1732.6	-2036.81	60.7765	69.7127	1788.2	2097.59	580.714	-578.888	2.79995
CHEMBL1520295	Cc1ccc(S(=O)(=O)NC2(C(=O)O)CCCCC2)cc1	0	1.2	train	0	Correct	0.506967	1.05324	4.10773	-2.00227	6.65689	1.66067	3.07831	9.77874	1905.24	-7.79671	-1888.92	16.3232	9.81885	316.812	-316.312	91.85	2937.91	2932.04	-2893.64	-1378.43	1553.61	1811.12	35.7025	-35.6685	0.0509713	0.0199107	12.2115	-12.0978	-5.35521	11.6289	6.61516	-1747.54	-2052.15	45.4415	44.27	1788.2	2097.59	580.714	-578.97	2.30683
CHEMBL1424566	Cn1c(=O)n(Cc2ccccc2)c(=O)c2c1nc1n2CCCN1Cc1ccccc1	0	1.2	train	0	Correct	0.507101	1.8282	4.10773	-1.06646	8.88092	1.66067	3.44434	9.77874	1905.24	-7.69403	-1882.94	22.3018	5.18008	316.812	-316.346	65.06	2937.91	2932.04	-2880.61	-694.985	2237.06	2707.14	35.7025	-35.1993	-0.479625	0	12.2115	-12.0562	-1.9028	16.8616	6.61516	-1733.91	-2037.67	59.9217	57.308	1788.2	2097.59	580.714	-578.854	2.70543
CHEMBL1526826	CC1CCN(C(=O)C2CCN(S(=O)(=O)c3cccc4nonc34)CC2)CC1	0	1.2	train	0	Correct	0.507134	1.84831	4.10773	-0.88546	8.5837	1.66067	3.98499	9.77874	1905.24	-7.72808	-1878.05	27.1869	10.6634	316.812	-316.312	104.99	2937.91	2932.04	-2880.46	-805.331	2126.71	2534.84	35.7025	-35.5338	-0.16989	0.0179877	12.2115	-11.999	-3.3783	15.5774	6.61516	-1731.4	-2036.48	61.1037	57.4551	1788.2	2097.59	580.714	-578.272	3.12947
CHEMBL1382444	Cc1cc(S(=O)(=O)N2CCCC2)ccc1OCC(=O)N1CCC(C(N)=O)CC1	0	1.2	train	0	Correct	0.507607	1.44963	4.10773	-1.63699	7.6096	1.66067	4.28246	9.77874	1905.24	-7.77138	-1879.56	25.6779	13.0305	316.812	-316.312	118.39	2937.91	2932.04	-2889.26	-898.895	2033.15	2365.16	35.7025	-35.6525	0.141382	0.0190063	12.2115	-11.9783	-3.97393	16.2984	6.61516	-1732.04	-2039.77	57.8194	48.6501	1788.2	2097.59	580.714	-578.465	2.72597
CHEMBL1464455	CC(C)N(CCNC(=O)c1cn(C)c2ccc(S(=O)(=O)N(C)C)cc2c1=O)Cc1ccccc1	0	1.2	train	0	Correct	0.507866	1.55851	4.10773	-1.43653	9.58075	1.66067	6.08925	9.77874	1905.24	-7.78109	-1879.15	26.0874	10.0445	316.812	-316.342	100.1	2937.91	2932.04	-2875.63	-273.622	2658.42	3093.79	35.7025	-35.5464	-0.26142	0.03041	12.2115	-11.7707	-2.82817	20.4814	6.61516	-1723.76	-2029.25	68.3427	62.2868	1788.2	2097.59	580.714	-577.692	3.17583
CHEMBL1324171	CCOC(=O)N1CCN(C(=O)C[S+]([O-])Cc2nc(-c3ccc(C)cc3)oc2C)CC1	0	1.2	validation	0	Correct	0.508896	1.77041	4.10773	-1.17087	6.40499	1.66067	2.9367	9.77874	1905.24	-7.7666	-1878.51	26.7246	13.5359	316.812	-316.339	98.94	2937.91	2932.04	-2881.98	-938.031	1994.01	2278.26	35.7025	-35.4993	-0.0859403	0	12.2115	-12.1131	-3.72918	18.148	6.61516	-1734.22	-2040.13	57.4629	55.9332	1788.2	2097.59	580.714	-579.031	2.19604
CHEMBL1470979	CCOC(=O)N1CCN(C(=O)CSCC(=O)Nc2nc(-c3ccc(-c4ccccc4)cc3)cs2)CC1	0	1.2	train	0	Correct	0.509623	2.10379	4.10773	-0.62116	6.72118	1.66067	2.99459	9.77874	1905.24	-7.73909	-1875.69	29.5534	10.4648	316.812	-316.312	145.38	2937.91	2932.04	-2872.3	-321.327	2610.71	2982.17	35.7025	-35.4177	0.0525757	0	12.2115	-12.1113	-2.72075	21.6474	6.61516	-1721.29	-2028.9	68.6931	65.613	1788.2	2097.59	580.714	-578.84	2.54179
CHEMBL1427306	CCOC(=O)C1(CC2CCCCO2)CCN(C(=O)Nc2ccc(SC)cc2)CC1	0	1.2	train	0	Correct	0.509985	2.05432	4.10773	-0.672485	6.62092	1.66067	2.86255	9.77874	1905.24	-7.75476	-1884.9	20.3366	11.0316	316.812	-316.312	93.17	2937.91	2932.04	-2889.43	-907.985	2024.06	2319.21	35.7025	-35.4347	-0.0788188	0.0147314	12.2115	-12.1262	-3.58395	18.2628	6.61516	-1737.96	-2044.27	53.3218	48.4823	1788.2	2097.59	580.714	-578.29	3.22058
CHEMBL1413604	CN1C(=O)c2ccc(S(=O)(=O)c3ccc(C(=O)O)cc3)cc2C1=O	0	1.2	train	0	Correct	0.510083	1.09593	4.10773	-2.28639	9.16907	1.66067	4.93492	9.77874	1905.24	-7.76988	-1883.56	21.6737	14.9456	316.812	-316.312	117.2	2937.91	2932.04	-2891.49	-1094.13	1837.91	2216.05	35.7025	-35.5054	-0.177912	0.0169997	12.2115	-11.9862	-3.46805	12.5891	6.61516	-1735.88	-2039.93	57.6533	46.4297	1788.2	2097.59	580.714	-578.796	2.2908
CHEMBL1408335	Cc1ccc(S(=O)(=O)N2CCN(C(=O)CCC(=O)NC3CCCc4ccccc43)CC2)cc1	0	1.2	train	0	Correct	0.510806	2.08127	4.10773	-0.551433	8.60684	1.66067	4.40921	9.77874	1905.24	-7.73972	-1881.71	23.5262	10.1025	316.812	-316.339	95.17	2937.91	2932.04	-2881.15	-395.671	2536.37	2957.05	35.7025	-35.5289	-0.0177438	0.0190063	12.2115	-11.9828	-3.05259	19.1995	6.61516	-1724.71	-2031.07	66.5196	56.762	1788.2	2097.59	580.714	-578.241	3.2381
CHEMBL1312703	COC(=O)c1cc(Cl)c(NC(=O)c2ccc(C(C)(C)C)cc2)cc1OC	0	1.2	train	0	Correct	0.51199	1.03032	4.10773	-2.41623	6.96591	1.66067	3.65597	9.77874	1905.24	-7.80472	-1889.03	16.2109	10.5746	316.812	-316.312	64.63	2937.91	2932.04	-2888.47	-1212.95	1719.09	1985.01	35.7025	-35.5726	-0.155269	0.0833333	12.2115	-11.8682	-4.16107	16.231	6.61516	-1741.81	-2044.92	52.6636	49.4451	1788.2	2097.59	580.714	-578.387	2.4489
CHEMBL1487272	Cc1ccc(Cl)c2c1NC(=O)C2(O)CC(=O)c1ccc(Br)cc1	0	1.2	validation	0	Correct	0.513733	1.34168	4.10773	-1.69126	8.76488	1.66067	3.86047	9.77874	1905.24	-7.76377	-1889.42	15.8157	7.67997	316.812	-316.358	66.4	2937.91	2932.04	-2880.6	-1149.63	1782.41	2133.43	35.7025	-35.759	-0.0631003	0.0179508	12.2115	-11.9934	-4.45638	14.5328	6.61516	-1731.95	-2034.45	63.1421	57.3101	1788.2	2097.59	580.714	-578.417	3.06984
CHEMBL3208021	COC(=O)C/C=C/[C@@H](C)[C@@H](/C=N/OC[C@@H](C)[C@H](OCc1ccccc1)C(C)C)NS(=O)(=O)c1ccc(C)cc1	0	1.2	validation	0	Correct	0.513942	1.39949	4.10773	-1.67679	7.62602	1.66067	4.17764	9.77874	1905.24	-7.80381	-1879.52	25.723	16.1789	316.812	-316.339	111.67	2937.91	2932.04	-2871.65	-256.867	2675.18	2987.48	35.7025	-35.6672	-0.121971	0.00849986	12.2115	-11.9632	-3.96748	23.945	6.61516	-1723.71	-2028.57	69.0139	66.2633	1788.2	2097.59	580.714	-578.112	3.09464
CHEMBL1502852	CCOC(=O)c1cnn(-c2nc(SC)nc3sc4c(c23)CCC4)c1N	0	1.2	train	0	Correct	0.513985	2.39484	4.10773	-0.794906	8.17007	1.66067	2.88373	9.77874	1905.24	-7.71787	-1878.35	26.893	5.37299	316.812	-316.358	149.46	2937.91	2932.04	-2875.41	-756.125	2175.92	2664.59	35.7025	-35.4713	-0.372373	0	12.2115	-12.0099	-2.45008	15.538	6.61516	-1731.5	-2040.36	57.2242	62.5049	1788.2	2097.59	580.714	-578.493	3.60127
CHEMBL1598238	C=CCn1cnc2sc(C(=O)Nc3ccccc3OC)c(C)c2c1=O	0	1.2	train	0	Correct	0.514688	1.36732	4.10773	-1.78307	7.41561	1.66067	2.65026	9.77874	1905.24	-7.75277	-1884.55	20.6863	7.95287	316.812	-316.351	101.46	2937.91	2932.04	-2887.04	-1012.65	1919.39	2285.7	35.7025	-35.5264	-0.0467021	0	12.2115	-11.9912	-3.78843	14.7222	6.61516	-1739.28	-2041.04	56.5512	50.8758	1788.2	2097.59	580.714	-578.693	2.92008
CHEMBL1597075	CC1CCC(C(C)C)C(OC(=O)c2ccccc2N)C1	0	1.2	train	0	Correct	0.515657	1.39208	4.10773	-1.96701	4.96187	1.66067	1.57472	9.77874	1905.24	-7.78724	-1897.07	8.16697	5.63068	316.812	-316.368	52.32	2937.91	2932.04	-2906.32	-1642.35	1289.69	1471	35.7025	-35.6296	-0.0793145	0	12.2115	-12.0001	-5.28986	12.634	6.61516	-1756.76	-2064.43	33.1553	31.594	1788.2	2097.59	580.714	-578.777	2.43368
CHEMBL1431926	COC(=O)c1[nH]c(C)c(C(=O)C2=C(O)C(=O)N(CCN(C)C)C2c2ccc(OC)cc2)c1C	0	1.2	train	0	Correct	0.515764	1.63826	4.10773	-1.40618	11.1428	1.66067	4.92676	9.77874	1905.24	-7.78468	-1880.03	25.2042	15.6974	316.812	-316.312	112.17	2937.91	2932.04	-2868.56	-555.745	2376.3	2862.31	35.7025	-35.666	0.137511	0	12.2115	-11.9744	-2.69447	19.6838	6.61516	-1731.39	-2031.31	66.275	69.3547	1788.2	2097.59	580.714	-578.227	3.46661
CHEMBL3210079	CC1(C)CC(=O)C/C(=N\NC(=O)CCc2ccc(S(=O)(=O)N3CCOCC3)cc2)C1	0	1.2	train	0	Correct	0.516347	1.43954	4.10773	-1.57156	8.49128	1.66067	3.75301	9.77874	1905.24	-7.77084	-1879.25	25.9898	13.0491	316.812	-316.342	113.52	2937.91	2932.04	-2886.32	-771.662	2160.38	2488.9	35.7025	-35.7929	0.070242	0.0190063	12.2115	-12.0786	-4.04888	17.721	6.61516	-1729.43	-2039.82	57.7685	51.5925	1788.2	2097.59	580.714	-578.257	3.49573
CHEMBL1454358	CCc1ccccc1NC(=O)CSc1ccsc1[N+](=O)[O-]	0	1.2	train	0	Correct	0.51737	1.26364	4.10773	-1.93027	4.19391	1.66067	1.11889	9.77874	1905.24	-7.78278	-1885.69	19.5435	7.37859	316.812	-316.358	125.78	2937.91	2932.04	-2900.47	-1381.04	1551	1759.66	35.7025	-35.7702	0.0752009	0	12.2115	-12.029	-5.22407	12.8514	6.61516	-1745.75	-2048.07	49.5208	37.4417	1788.2	2097.59	580.714	-578.976	2.35504
CHEMBL1449515	COc1ccc(C(=O)COC(=O)CCN2C(=O)C3C4CCC(C4)C3C2=O)cc1	0	1.2	train	0	Correct	0.518322	2.14658	4.10773	-0.75223	8.32737	1.66067	3.4594	9.77874	1905.24	-7.73477	-1885.76	19.4812	16.0354	316.812	-316.312	89.98	2937.91	2932.04	-2893.55	-1221.72	1710.32	2058.54	35.7025	-35.5875	-0.146397	0	12.2115	-11.9911	-3.27988	15.7581	6.61516	-1737.83	-2048	49.5865	44.3613	1788.2	2097.59	580.714	-578.29	3.78924
CHEMBL1386870	CN(CC(=O)Nc1c(Cl)cccc1Cl)C(=O)CCCN1C(=O)c2ccccc2C1=O	0	1.2	train	0	Correct	0.519249	1.17449	4.10773	-1.92125	8.28049	1.66067	3.7478	9.77874	1905.24	-7.77104	-1880.31	24.9252	10.2072	316.812	-316.312	86.79	2937.91	2932.04	-2875.31	-952.954	1979.09	2288.77	35.7025	-35.5315	-0.0405353	0	12.2115	-12.0046	-3.97755	17.6651	6.61516	-1730.52	-2031	66.5873	62.6091	1788.2	2097.59	580.714	-578.703	2.60603
CHEMBL1424231	CC(C)N1C(=O)/C(=C\c2nc3ccccc3c(=O)n2-c2ccccc2)c2ccccc21	0	1.2	train	0	Correct	0.519256	1.62825	4.10773	-1.26232	10.322	1.66067	3.77929	9.77874	1905.24	-7.7001	-1889.82	15.4215	5.21765	316.812	-316.358	55.2	2937.91	2932.04	-2875.05	-427.694	2504.35	3054.83	35.7025	-35.5345	-0.136492	0	12.2115	-11.9862	-1.5997	17.3184	6.61516	-1733.07	-2035.77	61.8171	62.8686	1788.2	2097.59	580.714	-578.695	3.00798
CHEMBL1568807	CC(C)N1C(=O)/C(=C/c2nc3ccccc3c(=O)n2-c2ccccc2)c2ccccc21	0	1.2	train	0	Correct	0.519256	1.62825	4.10773	-1.26232	10.322	1.66067	3.77929	9.77874	1905.24	-7.7001	-1889.82	15.4215	5.21765	316.812	-316.358	55.2	2937.91	2932.04	-2875.05	-427.694	2504.35	3054.83	35.7025	-35.5345	-0.136492	0	12.2115	-11.9862	-1.5997	17.3184	6.61516	-1733.07	-2035.77	61.8171	62.8686	1788.2	2097.59	580.714	-578.695	3.00798
CHEMBL1447264	CC1=C(C(=O)NCc2ccc3c(c2)OCO3)C2(CCC(C)CC2)OC1=O	0	1.2	validation	0	Correct	0.51941	1.64841	4.10773	-1.10515	8.7757	1.66067	3.46854	9.77874	1905.24	-7.72485	-1887.87	17.3675	14.3198	316.812	-316.351	73.86	2937.91	2932.04	-2893.6	-1176.53	1755.51	2104.56	35.7025	-35.4352	-0.102031	0.0127578	12.2115	-12.0655	-3.39997	15.0933	6.61516	-1739.44	-2049.27	48.314	44.3101	1788.2	2097.59	580.714	-578.38	3.34053
CHEMBL1578129	CCOc1ccc(N(C(C)C(=O)NC2CCCCCC2)S(C)(=O)=O)cc1	0	1.2	train	0	Correct	0.520946	1.44096	4.10773	-1.76444	6.68152	1.66067	2.2144	9.77874	1905.24	-7.79273	-1885.31	19.9333	10.2327	316.812	-316.312	84.09	2937.91	2932.04	-2885.09	-986.079	1945.96	2213.45	35.7025	-35.6861	0.0848859	0.0131679	12.2115	-12.0416	-4.43433	16.106	6.61516	-1742.1	-2045.51	52.0802	52.8254	1788.2	2097.59	580.714	-579.113	2.42926
CHEMBL1506603	Cc1ccc(-c2csc(NC(=O)C3CC=CCC3C(=O)O)c2C(=O)OC(C)C)cc1	0	1.2	train	0	Correct	0.521105	1.74374	4.10773	-1.17825	7.92741	1.66067	3.09666	9.77874	1905.24	-7.77009	-1886.14	19.0952	12.8668	316.812	-316.351	120.94	2937.91	2932.04	-2868.15	-658.743	2273.3	2681.95	35.7025	-35.5351	-0.172276	0	12.2115	-12.0335	-3.50762	17.9927	6.61516	-1732.99	-2040.76	56.8254	69.7637	1788.2	2097.59	580.714	-578.563	3.07039
CHEMBL1531706	CCOC(=O)c1c(N)sc(C(=O)N(C)C)c1C	0	1.2	train	0	Correct	0.52363	0.703673	4.10773	-2.72742	5.54505	1.66067	1.87619	9.77874	1905.24	-7.85463	-1888.85	16.3881	7.85283	316.812	-316.368	100.87	2937.91	2932.04	-2899.87	-1740.78	1191.27	1381.12	35.7025	-35.5326	-0.0439209	0	12.2115	-11.9755	-5.67965	11.1812	6.61516	-1754.09	-2060.26	37.3309	38.0469	1788.2	2097.59	580.714	-578.97	2.55134
CHEMBL1493546	Cc1ccc(-n2c([S-])c(C(=O)Nc3ccc(OC(F)F)cc3)[n+]3ccc(C(=O)NCCO)cc23)cc1C	0	1.2	train	0	Correct	0.52385	2.11094	4.10773	-0.73259	10.1171	1.66067	4.5748	9.77874	1905.24	-7.75166	-1874.13	31.106	10.5072	316.812	-316.312	96.69	2937.91	2932.04	-2856.18	-207.178	2724.86	3280.25	35.7025	-35.559	0.120256	0	12.2115	-11.9277	-1.25651	20.9163	6.61516	-1718.41	-2021.52	76.0721	81.7388	1788.2	2097.59	580.714	-578.03	3.75181
CHEMBL3196541	CCOC(=O)c1cc2c(=O)n3ccccc3nc2n(CCCOC)/c1=N\C(=O)c1cccnc1	0	1.2	train	0	Correct	0.523867	1.52619	4.10773	-1.60401	8.7408	1.66067	3.48004	9.77874	1905.24	-7.7326	-1875.45	29.7921	13.3387	316.812	-316.351	112.22	2937.91	2932.04	-2867.7	-425.141	2506.9	3011.06	35.7025	-35.3111	-0.65558	0	12.2115	-12.077	-1.36594	18.8019	6.61516	-1730.25	-2030.45	67.1394	70.2135	1788.2	2097.59	580.714	-579.217	2.12283
CHEMBL1453836	CC(C)(C)N(CC#CCC(O)(c1ccccc1)c1ccccc1)CCO	0	1.2	train	0	Correct	0.524301	0.817437	4.10773	-2.35164	6.74871	1.66067	3.02302	9.77874	1905.24	-7.79269	-1896.91	8.32442	5.0266	316.812	-316.312	43.7	2937.91	2932.04	-2897.42	-1172.61	1759.44	2003.6	35.7025	-35.8078	0.142225	0.138156	12.2115	-11.7272	-4.72236	15.9436	6.61516	-1749.04	-2056.21	41.3801	40.4908	1788.2	2097.59	580.714	-578.188	2.89292
CHEMBL1311259	Cc1ccc(S(=O)(=O)N2CCC(C(=O)NCCN3CCCCCC3)CC2)cc1	0	1.2	validation	0	Correct	0.524554	2.08043	4.10773	-0.907767	6.33682	1.66067	3.11238	9.77874	1905.24	-7.75444	-1884.31	20.9311	7.56375	316.812	-316.342	78.1	2937.91	2932.04	-2894.59	-794.66	2137.38	2442.51	35.7025	-35.5724	0.0100071	0.0190063	12.2115	-12.0491	-4.03468	17.1032	6.61516	-1735.76	-2040.73	56.8554	43.322	1788.2	2097.59	580.714	-578.695	2.47723
CHEMBL1570129	Cc1ccc(NC(S)=NCCc2ccc(S(N)(=O)=O)cc2)cc1C	0	1.2	train	0	Correct	0.524608	0.954172	4.10773	-2.54352	4.87417	1.66067	2.49254	9.77874	1905.24	-7.79534	-1886.26	18.9773	4.75902	316.812	-316.346	131.73	2937.91	2932.04	-2902.41	-1136.12	1795.92	1996.35	35.7025	-35.6458	-0.0270174	0.0098148	12.2115	-12.0631	-4.79066	14.7504	6.61516	-1742.06	-2055.42	42.1708	35.5031	1788.2	2097.59	580.714	-579.086	1.56119
CHEMBL1535126	CCN(Cc1cc2ccccc2nc1O)S(=O)(=O)c1ccccc1	0	1.2	train	0	Correct	0.52544	1.02981	4.10773	-2.13598	6.94726	1.66067	3.12038	9.77874	1905.24	-7.74973	-1887.78	17.462	7.55642	316.812	-316.312	78.88	2937.91	2932.04	-2893.01	-1030.29	1901.76	2224.92	35.7025	-35.5306	-0.143977	0.0190063	12.2115	-12.0367	-4.24759	13.4578	6.61516	-1740.09	-2045.93	51.6616	44.9084	1788.2	2097.59	580.714	-579.075	2.09144
CHEMBL1459407	CCN(CC)S(=O)(=O)c1ccc(C(=O)NCc2ccc3c(c2)OCO3)cc1	0	1.2	train	0	Correct	0.526003	1.00357	4.10773	-2.34394	7.81572	1.66067	3.68338	9.77874	1905.24	-7.7615	-1881.9	23.3397	13.6575	316.812	-316.346	93.32	2937.91	2932.04	-2893.6	-1005.82	1926.22	2223.5	35.7025	-35.4554	-0.0593433	0.0190063	12.2115	-12.0477	-3.877	15.4703	6.61516	-1734.16	-2041.93	55.6576	44.3162	1788.2	2097.59	580.714	-578.888	2.30459
CHEMBL1582440	CCCC1CC(C)(c2csc(Nc3ccc(OCC)cc3)n2)OC1=O	0	1.2	train	0	Correct	0.526693	1.51083	4.10773	-1.58511	6.61593	1.66067	2.50217	9.77874	1905.24	-7.75465	-1887.39	17.8483	8.49156	316.812	-316.312	88.69	2937.91	2932.04	-2891.69	-1156.49	1775.55	2072.58	35.7025	-35.6186	0.0153735	0.0186339	12.2115	-12.0968	-4.07798	15.6892	6.61516	-1739.85	-2054.21	43.3809	46.2252	1788.2	2097.59	580.714	-578.856	2.87388
CHEMBL1499939	Cc1ccc(S(=O)(=O)Nc2cc(Cl)c(O)cc2C)cc1	0	1.2	train	0	Correct	0.526721	0.809565	4.10773	-2.53177	5.6057	1.66067	2.77826	9.77874	1905.24	-7.80042	-1888.74	16.4941	7.47936	316.812	-316.358	74.78	2937.91	2932.04	-2898.02	-1342.83	1589.21	1834.6	35.7025	-35.6878	-0.0195235	0.00849986	12.2115	-12.069	-5.30596	11.9737	6.61516	-1744.58	-2049.59	48.0024	39.8927	1788.2	2097.59	580.714	-579.165	1.60533
CHEMBL1526684	Cc1nn(C)c(C)c1CS(=O)(=O)c1ccccc1	0	1.2	validation	0	Correct	0.526797	0.66171	4.10773	-2.64028	5.77742	1.66067	2.39704	9.77874	1905.24	-7.79777	-1890.68	14.5622	4.96759	316.812	-316.368	60.34	2937.91	2932.04	-2904.02	-1526.38	1405.66	1628.97	35.7025	-35.7802	-0.0287025	0.0120206	12.2115	-12.0066	-5.50337	10.9168	6.61516	-1751.92	-2061.25	36.3364	33.893	1788.2	2097.59	580.714	-579.062	2.06773
CHEMBL1582535	CCOC(=O)c1c(NC(=O)c2c(-c3ccccc3)noc2C)sc(C)c1-c1ccccc1	0	1.2	validation	0	Correct	0.527251	1.74975	4.10773	-1.06638	9.25467	1.66067	3.21443	9.77874	1905.24	-7.73883	-1884.93	20.3046	11.0245	316.812	-316.312	109.67	2937.91	2932.04	-2860.57	-434.209	2497.83	2991.48	35.7025	-35.6016	-0.300044	0	12.2115	-11.9789	-2.80592	18.7856	6.61516	-1727.59	-2035.76	61.8259	77.3449	1788.2	2097.59	580.714	-578.456	3.57884
CHEMBL3192104	CCOC(=O)c1cc2c(=O)n3ccccc3nc2n(CC2CCCO2)/c1=N/C(=O)/C=C/c1ccccc1	0	1.2	train	0	Correct	0.527351	1.76051	4.10773	-1.19508	9.04877	1.66067	3.68307	9.77874	1905.24	-7.71536	-1878.14	27.0945	13.6244	316.812	-316.346	99.33	2937.91	2932.04	-2865.17	-130.559	2801.48	3361.65	35.7025	-35.3862	-0.402177	0	12.2115	-12.0922	-0.91618	20.3712	6.61516	-1723.92	-2029.06	68.5301	72.7431	1788.2	2097.59	580.714	-579.017	2.41764
CHEMBL1427677	CCN(CC)S(=O)(=O)c1cccc(-c2nnc(SCC(N)=O)n2CCc2ccccc2)c1	0	1.2	validation	0	Correct	0.527578	1.66072	4.10773	-1.37508	8.40436	1.66067	3.84327	9.77874	1905.24	-7.76741	-1875.96	29.2791	7.35153	316.812	-316.312	144.86	2937.91	2932.04	-2876.59	-280.062	2651.98	3083.92	35.7025	-35.5499	-0.0302388	0.0190063	12.2115	-12.001	-3.16169	19.1594	6.61516	-1722.98	-2026.14	71.4529	61.3269	1788.2	2097.59	580.714	-578.433	3.08464
CHEMBL1562644	CCC(Sc1ncccc1C(=O)Oc1cccc([N+](=O)[O-])c1)C(=O)Nc1ccccc1OC	0	1.2	train	0	Correct	0.528634	1.48974	4.10773	-1.51557	6.97236	1.66067	3.11297	9.77874	1905.24	-7.76504	-1877.11	28.1303	15.8399	316.812	-316.312	145.96	2937.91	2932.04	-2872.66	-731.627	2200.42	2536.16	35.7025	-35.6528	-0.0909561	0	12.2115	-12.0919	-3.4694	18.5556	6.61516	-1727.82	-2028.37	69.2133	65.2574	1788.2	2097.59	580.714	-578.789	2.41296
CHEMBL1341743	CCOc1ccc2ccccc2c1C(=O)Nc1cc(=O)n(C)c(=O)n1C	0	1.2	train	0	Correct	0.528667	1.00874	4.10773	-2.2512	7.97349	1.66067	3.339	9.77874	1905.24	-7.75808	-1885.19	20.0466	10.5698	316.812	-316.358	82.33	2937.91	2932.04	-2888.25	-1168.93	1763.11	2088.43	35.7025	-35.3268	-0.564575	0	12.2115	-12.0425	-3.73225	14.776	6.61516	-1742.94	-2045.61	51.979	49.6656	1788.2	2097.59	580.714	-579.123	2.04075
CHEMBL1470801	Cc1sc2nc(CC(=O)N3CCCC3)nc(O)c2c1C	0	1.2	train	0	Correct	0.528798	1.20428	4.10773	-2.11711	6.11887	1.66067	2.05636	9.77874	1905.24	-7.74767	-1887.5	17.7381	5.12482	316.812	-316.312	94.56	2937.91	2932.04	-2899.87	-1452.64	1479.4	1756.69	35.7025	-35.5851	-0.242343	0	12.2115	-11.9482	-4.65947	12.4574	6.61516	-1745.78	-2059.26	38.3314	38.0452	1788.2	2097.59	580.714	-578.583	2.86297
CHEMBL1571618	CCN1C(=O)/C(=C\N2CCN(C)CC2)SC1=S	0	1.2	train	0	Correct	0.529545	1.07273	4.10773	-2.02111	4.28083	1.66067	1.15067	9.77874	1905.24	-7.78079	-1887.18	18.0618	2.55236	316.812	-316.312	84.18	2937.91	2932.04	-2907.27	-1464.94	1467.1	1691.82	35.7025	-35.69	0.0226562	0	12.2115	-12.0445	-5.34508	11.8123	6.61516	-1747.46	-2060.55	37.0376	30.6494	1788.2	2097.59	580.714	-578.778	2.70062
CHEMBL1485397	Cc1cccc(N(CC(=O)NCCSCc2ccco2)S(=O)(=O)c2ccccc2)c1	0	1.2	train	0	Correct	0.530437	1.48792	4.10773	-1.51	6.69656	1.66067	2.72236	9.77874	1905.24	-7.76305	-1881.69	23.5446	10.5573	316.812	-316.346	113.3	2937.91	2932.04	-2874.75	-550.426	2381.62	2723.45	35.7025	-35.6899	0.166297	0.0156662	12.2115	-12.0694	-4.20038	17.6736	6.61516	-1729.76	-2036.33	61.2556	63.169	1788.2	2097.59	580.714	-579.162	2.0518
CHEMBL1525386	CCCCn1c(SCC(=O)Nc2cc(NC(=O)c3ccco3)ccc2C)nc2ccccc2c1=O	0	1.2	train	0	Correct	0.532002	1.93745	4.10773	-1.03168	7.88526	1.66067	3.4141	9.77874	1905.24	-7.741	-1878.65	26.5892	10.7022	316.812	-316.342	131.53	2937.91	2932.04	-2870.12	-402.192	2529.85	2940.15	35.7025	-35.6119	-0.0442842	0	12.2115	-12.0666	-2.75459	20.3541	6.61516	-1724.63	-2027.76	69.8245	67.7962	1788.2	2097.59	580.714	-578.86	2.46547
CHEMBL1350806	Cc1sc(NC(=O)c2oc3ccccc3c2C)c(C#N)c1C	0	1.2	train	0	Correct	0.532297	1.03484	4.10773	-2.09539	7.22784	1.66067	2.76285	9.77874	1905.24	-7.75332	-1890.97	14.2734	5.70635	316.812	-316.312	94.27	2937.91	2932.04	-2898.06	-1282.62	1649.42	1963.21	35.7025	-35.7914	0.107931	0	12.2115	-11.8999	-4.42323	13.2979	6.61516	-1743.36	-2052.59	44.9948	39.8554	1788.2	2097.59	580.714	-578.347	3.05289
CHEMBL1373846	CCN(CC)C(=O)c1sc(N)c(C(=O)OC(C)C)c1C	0	1.2	train	0	Correct	0.532929	0.92516	4.10773	-2.52012	6.62701	1.66067	2.03901	9.77874	1905.24	-7.85157	-1888.52	16.7229	7.93267	316.812	-316.312	100.87	2937.91	2932.04	-2891.87	-1486.35	1445.7	1670.41	35.7025	-35.5683	-0.010468	0	12.2115	-11.9983	-5.45613	13.4656	6.61516	-1749.42	-2055.26	42.3309	46.0432	1788.2	2097.59	580.714	-578.762	2.86512
CHEMBL1370808	CCN(CC)S(=O)(=O)c1ccc(N2CCOCC2)c(NC(=O)c2ccc3ccccc3c2)c1	0	1.2	train	0	Correct	0.532966	1.54991	4.10773	-1.30325	9.55708	1.66067	4.54334	9.77874	1905.24	-7.73742	-1881.42	23.818	10.5636	316.812	-316.312	87.33	2937.91	2932.04	-2875.32	-261.611	2670.43	3148.07	35.7025	-35.6836	0.123238	0.0190063	12.2115	-11.9829	-2.4174	19.1556	6.61516	-1724.76	-2028.01	69.575	62.5961	1788.2	2097.59	580.714	-578.36	3.17162
CHEMBL1608077	Cc1ccccc1S(=O)(=O)Cc1ccc(C(=O)N2CCN(c3cccc(C)c3C)CC2)o1	0	1.2	validation	0	Correct	0.533222	1.59058	4.10773	-1.24677	10.1261	1.66067	4.68048	9.77874	1905.24	-7.747	-1884.16	21.0819	10.6642	316.812	-316.342	79.21	2937.91	2932.04	-2875.38	-445.739	2486.3	2914.63	35.7025	-35.8805	0.215588	0.0104102	12.2115	-11.9245	-3.21315	18.8711	6.61516	-1726.71	-2030.01	67.577	62.5368	1788.2	2097.59	580.714	-578.012	3.57025
CHEMBL1370114	CC1(C)CC(=O)C=C(NCCc2ccc(S(N)(=O)=O)cc2)C1	0	1.2	validation	0	Correct	0.53506	1.08654	4.10773	-2.45059	6.14885	1.66067	2.29507	9.77874	1905.24	-7.7989	-1889.25	15.9897	7.27851	316.812	-316.312	97.64	2937.91	2932.04	-2906.2	-1340.57	1591.47	1797.64	35.7025	-35.7411	-0.0393709	0.0098148	12.2115	-12.1464	-5.09011	13.1293	6.61516	-1746.99	-2061.43	36.163	31.7112	1788.2	2097.59	580.714	-578.898	2.44956
CHEMBL1332426	CCOC(=O)C1CCCN(C(=O)CCNS(=O)(=O)c2ccc3c(c2)CCC(=O)N3)C1	0	1.2	train	0	Correct	0.535972	1.58428	4.10773	-1.24846	7.19628	1.66067	3.70727	9.77874	1905.24	-7.7655	-1876.84	28.3966	15.4487	316.812	-316.312	130.26	2937.91	2932.04	-2885.07	-824.899	2107.14	2433.44	35.7025	-35.4832	-0.243614	0.00849986	12.2115	-12.0671	-3.55136	17.1821	6.61516	-1730.77	-2038.77	58.8185	52.8455	1788.2	2097.59	580.714	-578.86	2.33815
CHEMBL3208317	COC(=O)C1C(O)=C(/C(C)=N/c2cccc3ccccc23)C(=O)CC1(C)C	0	1.2	train	0	Correct	0.535982	1.37923	4.10773	-1.8128	10.9671	1.66067	3.79156	9.77874	1905.24	-7.76886	-1891.86	13.3806	10.2858	316.812	-316.312	75.96	2937.91	2932.04	-2878.34	-952.675	1979.37	2362.19	35.7025	-35.6492	-0.230651	0.051031	12.2115	-11.9043	-4.08912	15.9451	6.61516	-1741.77	-2043.77	53.816	59.5747	1788.2	2097.59	580.714	-578.064	3.91875
CHEMBL1419303	Cn1c(Oc2ccccc2NCc2cc(Br)ccc2O)cc(=O)n(C)c1=O	0	1.2	train	0	Correct	0.536101	0.984758	4.10773	-2.16483	6.95846	1.66067	3.40805	9.77874	1905.24	-7.76119	-1882.47	22.772	10.71	316.812	-316.351	85.49	2937.91	2932.04	-2885.3	-1086.7	1845.34	2130.42	35.7025	-35.3427	-0.519296	0	12.2115	-12.0746	-4.10737	16.3563	6.61516	-1730.5	-2035.25	62.3358	52.6146	1788.2	2097.59	580.714	-578.973	2.00702
CHEMBL1331908	Cc1ccc2c(c1)n(S(=O)(=O)c1cccs1)c(=O)n2S(=O)(=O)c1ccsc1	0	1.2	train	0	Correct	0.537075	1.94799	4.10773	-1.23086	12.542	1.66067	5.33719	9.77874	1905.24	-7.74986	-1872.67	32.5635	12.6153	316.812	-316.312	168.45	2937.91	2932.04	-2844.92	160.186	3092.23	3813.59	35.7025	-35.3793	-0.397489	0.0351336	12.2115	-11.8824	-3.09615	15.8053	6.61516	-1709.15	-2007.73	89.859	92.9916	1788.2	2097.59	580.714	-578.022	3.92971
CHEMBL1544311	Cc1ccc(C(C)(C)C)cc1S(=O)(=O)Nc1cccc(S(=O)(=O)NC2=NCCC2)c1	0	1.2	validation	0	Correct	0.537138	1.5595	4.10773	-1.79844	10.2216	1.66067	5.31346	9.77874	1905.24	-7.78758	-1879.25	25.9844	9.96568	316.812	-316.312	121.46	2937.91	2932.04	-2868.53	-233.066	2698.98	3165.26	35.7025	-35.5751	-0.112834	0.0991943	12.2115	-11.8011	-3.90025	17.967	6.61516	-1722.57	-2029.8	67.7863	69.3856	1788.2	2097.59	580.714	-577.84	3.31467
CHEMBL1453662	CC(=O)C1=C(O)C(=O)N(c2ccc(S(N)(=O)=O)cc2)C1c1ccccc1F	0	1.2	train	0	Correct	0.537199	1.26367	4.10773	-1.98037	9.55039	1.66067	4.40671	9.77874	1905.24	-7.7753	-1881.17	24.0661	12.3187	316.812	-316.358	126.15	2937.91	2932.04	-2878.59	-858.08	2073.96	2496.02	35.7025	-35.6951	-0.0895411	0.0098148	12.2115	-11.9868	-3.33839	14.2909	6.61516	-1733.94	-2038.36	59.2291	59.3202	1788.2	2097.59	580.714	-578.816	2.53852
CHEMBL1301109	Cc1ccc(S(=O)(=O)N(CC(=O)NCCSc2ccccn2)c2ccc(C)c(C)c2)cc1	0	1.2	validation	0	Correct	0.537959	1.68497	4.10773	-1.22574	7.54799	1.66067	3.86731	9.77874	1905.24	-7.76961	-1881.61	23.633	7.56054	316.812	-316.312	113.05	2937.91	2932.04	-2874.58	-288.213	2643.83	3041.09	35.7025	-35.6268	0.074959	0.0156662	12.2115	-11.9861	-3.83576	19.4281	6.61516	-1724.31	-2029.89	67.7013	63.3333	1788.2	2097.59	580.714	-578.443	2.54279
CHEMBL1433134	CC(C)(CO)CNC(=O)CCc1nnc(C2(c3ccc(Cl)cc3)CCC2)o1	0	1.2	train	0	Correct	0.539017	1.28597	4.10773	-1.94541	6.89336	1.66067	3.63372	9.77874	1905.24	-7.77583	-1885.57	19.6715	8.02634	316.812	-316.312	88.25	2937.91	2932.04	-2895.92	-1202.71	1729.34	2018.83	35.7025	-35.65	-0.0880711	0.0322442	12.2115	-12.0558	-4.21424	16.5512	6.61516	-1740.31	-2050.03	47.5542	41.9934	1788.2	2097.59	580.714	-578.007	2.93407
CHEMBL1418157	Cc1ccc(C(=O)Nc2cc(=O)n(C)c(=O)n2C)cc1C	0	1.2	validation	0	Correct	0.539079	0.630518	4.10773	-2.86724	6.08252	1.66067	3.19298	9.77874	1905.24	-7.80258	-1888.21	17.031	7.57737	316.812	-316.358	73.1	2937.91	2932.04	-2906.74	-1610.46	1321.59	1526.41	35.7025	-35.3198	-0.471708	0	12.2115	-12.0117	-5.13574	12.4286	6.61516	-1751.94	-2057.61	39.9827	31.1752	1788.2	2097.59	580.714	-579.042	1.61312
CHEMBL3213254	COc1cc([N+](=O)[O-])ccc1NC(=O)CC1S/C(=N\c2ccc(F)cc2)N(CCC2=CCCCC2)C1=O	0	1.2	train	0	Correct	0.539327	2.17537	4.10773	-0.32966	7.80479	1.66067	3.77219	9.77874	1905.24	-7.74588	-1873.97	31.2701	12.8031	316.812	-316.342	139.44	2937.91	2932.04	-2869.9	-334.412	2597.63	3039.35	35.7025	-35.5504	-0.176244	0	12.2115	-12.0869	-2.60833	20.9831	6.61516	-1718.74	-2026.49	71.0962	68.0151	1788.2	2097.59	580.714	-578.483	3.16951
CHEMBL1596296	CC1=C(C(=O)Nc2cccc(C)n2)C(c2ccc3c(c2)OCO3)C2=C(O)CC(c3ccco3)CC2=N1	0	1.2	train	0	Correct	0.540152	2.38255	4.10773	-0.483254	10.8924	1.66067	4.32357	9.77874	1905.24	-7.69467	-1881.62	23.6174	14.3878	316.812	-316.312	106.18	2937.91	2932.04	-2864.08	-95.7784	2836.26	3469.61	35.7025	-35.5581	-0.237943	0	12.2115	-12.0108	-0.925178	19.9468	6.61516	-1721.69	-2029.94	67.6469	73.8332	1788.2	2097.59	580.714	-578.283	3.69714
CHEMBL1511464	Cc1ccc(C)c(Cc2c(C)nc3c(C(=O)NCc4ccc5c(c4)OCO5)cnn3c2C)c1	0	1.2	validation	0	Correct	0.54024	1.7233	4.10773	-1.21868	9.40709	1.66067	4.3601	9.77874	1905.24	-7.71511	-1883.75	21.493	8.72043	316.812	-316.342	77.75	2937.91	2932.04	-2883.52	-601.313	2330.73	2776.59	35.7025	-35.5786	-0.250897	0	12.2115	-11.9943	-2.36711	19.2292	6.61516	-1728.86	-2037.58	60.0112	54.3981	1788.2	2097.59	580.714	-578.291	3.08867
CHEMBL1538179	Cc1cc(C)c(-c2csc(NC(=O)C3=NN(c4ccccc4)C(=O)CC3)n2)c(C)c1	0	1.2	validation	0	Correct	0.540539	1.63587	4.10773	-1.47071	8.34805	1.66067	3.20274	9.77874	1905.24	-7.73596	-1884.18	21.0553	5.14136	316.812	-316.312	102.9	2937.91	2932.04	-2878.73	-637.68	2294.36	2700.07	35.7025	-35.7127	-0.0256164	0	12.2115	-12.076	-3.41363	17.9159	6.61516	-1731.34	-2041.29	56.2952	59.189	1788.2	2097.59	580.714	-578.812	2.96813
CHEMBL1426802	CCOc1ccc(NC(=O)CC2C(=O)N(C)C(=S)N2Cc2ccc3c(c2)OCO3)cc1	0	1.2	validation	0	Correct	0.541201	1.42375	4.10773	-1.56475	8.05027	1.66067	3.45807	9.77874	1905.24	-7.73591	-1878.75	26.4917	14.1799	316.812	-316.342	112.43	2937.91	2932.04	-2885.12	-756.917	2175.13	2562.83	35.7025	-35.4973	-0.0937054	0	12.2115	-12.0111	-3.01843	18.1076	6.61516	-1729.58	-2037.21	60.3813	52.7953	1788.2	2097.59	580.714	-578.609	2.8533
CHEMBL1504578	CC1CN(C(=O)c2cccn(Cc3c(Cl)cccc3Cl)c2=O)CC(C)O1	0	1.2	validation	0	Correct	0.541875	1.33527	4.10773	-1.87126	7.45385	1.66067	2.98456	9.77874	1905.24	-7.76163	-1885.16	20.0745	8.12412	316.812	-316.312	51.54	2937.91	2932.04	-2877.68	-993.124	1938.92	2269.77	35.7025	-35.635	-0.208471	0	12.2115	-12.028	-4.20295	16.1271	6.61516	-1736.3	-2038.34	59.2503	60.2336	1788.2	2097.59	580.714	-578.648	2.95452
CHEMBL1533836	Cc1cc(C(=O)CSc2nnc(-c3cccs3)n2Cc2ccccc2)c(C)n1C	0	1.2	train	0	Correct	0.542488	1.95235	4.10773	-1.08736	7.56849	1.66067	3.24034	9.77874	1905.24	-7.73378	-1883.53	21.7074	2.55411	316.812	-316.351	106.25	2937.91	2932.04	-2882.07	-491.228	2440.81	2875.65	35.7025	-35.696	-0.0113042	0	12.2115	-11.9416	-3.65633	18.257	6.61516	-1729.41	-2038.36	59.2321	55.8423	1788.2	2097.59	580.714	-578.177	3.41064
CHEMBL1585224	CCCCNCC#CCOc1cc(C)ccc1C(C)C	0	1.2	train	0	Correct	0.543128	0.722781	4.10773	-2.92083	2.64759	1.66067	0.127262	9.77874	1905.24	-7.8149	-1899.2	6.03786	3.07218	316.812	-316.351	21.26	2937.91	2932.04	-2913.92	-1819.47	1112.57	1191.96	35.7025	-35.6695	0.0689988	0	12.2115	-12.1085	-5.52545	13.2532	6.61516	-1762.87	-2071.93	25.6607	23.9928	1788.2	2097.59	580.714	-579.788	1.04843
CHEMBL1308307	Cc1ccc(-n2c(C)nc3c(cnn3-c3ccc(C)c(C)c3)c2=O)cc1C	0	1.2	train	0	Correct	0.544272	1.34314	4.10773	-1.87844	8.87897	1.66067	4.16601	9.77874	1905.24	-7.73214	-1889.33	15.9118	2.60603	316.812	-316.312	52.71	2937.91	2932.04	-2888.54	-887.063	2044.98	2459.63	35.7025	-35.6298	-0.239024	0	12.2115	-11.9343	-2.77366	16.2386	6.61516	-1739.43	-2044.41	53.1811	49.3708	1788.2	2097.59	580.714	-578.327	2.66009
CHEMBL1334581	Cc1nc(Cl)c(C(=O)NCc2ccccc2)c(C)c1Cl	0	1.2	train	0	Correct	0.545792	0.660629	4.10773	-2.7497	5.56089	1.66067	1.83978	9.77874	1905.24	-7.78924	-1891.67	13.5658	2.55026	316.812	-316.358	41.99	2937.91	2932.04	-2894.04	-1548.47	1383.57	1583.46	35.7025	-35.6365	-0.111095	0	12.2115	-12.0016	-5.37476	12.7171	6.61516	-1749.19	-2050.44	47.1463	43.8738	1788.2	2097.59	580.714	-579.007	2.19652
CHEMBL1319374	CCCCN(C)CCNC(=O)c1ccc(Cn2c(=S)[nH]c3ccc(Br)cc3c2=O)cc1	0	1.2	train	0	Correct	0.545816	1.58375	4.10773	-1.24282	6.78089	1.66067	2.91768	9.77874	1905.24	-7.76242	-1882.24	22.9954	5.1488	316.812	-316.339	102.22	2937.91	2932.04	-2871.5	-547.596	2384.45	2739.09	35.7025	-35.5288	-0.0815944	0	12.2115	-12.0959	-3.38987	20.1837	6.61516	-1724.21	-2028.76	68.8273	66.4113	1788.2	2097.59	580.714	-578.673	2.47217
CHEMBL1306468	CC(=O)N1CCc2cc(S(=O)(=O)CCC(=O)N3CCN(c4ccccn4)CC3)ccc21	0	1.2	train	0	Correct	0.546182	1.83437	4.10773	-1.09224	8.273	1.66067	4.26572	9.77874	1905.24	-7.73818	-1878.41	26.8263	9.95874	316.812	-316.312	99.27	2937.91	2932.04	-2881.26	-583.421	2348.62	2756.35	35.7025	-35.5965	-0.0366514	0.0120206	12.2115	-11.993	-2.86549	17.7321	6.61516	-1727.96	-2037.24	60.3518	56.6595	1788.2	2097.59	580.714	-578.381	3.00362
CHEMBL1539620	CCCC1=NN2C(=N)/C(=C\c3cc(C)n(-c4cccc(C)c4)c3C)C(=O)N=C2S1	0	1.2	validation	0	Correct	0.546304	1.7877	4.10773	-1.24145	9.40027	1.66067	3.72767	9.77874	1905.24	-7.73707	-1883.76	21.4807	2.57819	316.812	-316.346	99.11	2937.91	2932.04	-2879.11	-502.078	2429.96	2919.33	35.7025	-35.623	-0.157812	0	12.2115	-12.0262	-2.84108	17.8002	6.61516	-1729.42	-2039.54	58.0521	58.8026	1788.2	2097.59	580.714	-578.436	3.41087
CHEMBL1350464	CCc1ccccc1N(CC(=O)NCCSCc1ccco1)S(C)(=O)=O	0	1.2	validation	0	Correct	0.547546	1.26015	4.10773	-1.85321	5.1803	1.66067	1.78001	9.77874	1905.24	-7.79297	-1882.25	22.9908	10.3095	316.812	-316.312	113.3	2937.91	2932.04	-2883.41	-981.257	1950.78	2181.22	35.7025	-35.7297	0.172824	0.0161274	12.2115	-12.0621	-4.9426	15.9939	6.61516	-1740.1	-2049.17	48.4214	54.5083	1788.2	2097.59	580.714	-579.309	1.87279
CHEMBL1369312	COC(=O)C(C)Sc1snnc1-c1ccccc1	0	1.2	train	0	Correct	0.548195	1.16992	4.10773	-2.08334	3.51412	1.66067	0.874905	9.77874	1905.24	-7.77571	-1887.87	17.3706	5.12823	316.812	-316.312	105.62	2937.91	2932.04	-2902.57	-1490.92	1441.13	1657.49	35.7025	-35.7124	0.0884645	0	12.2115	-12.0501	-5.15165	11.6245	6.61516	-1746.18	-2057.74	39.8439	35.3498	1788.2	2097.59	580.714	-578.953	2.56155
CHEMBL1507250	Cc1ccc(NC(=O)c2cc3ccccc3oc2=O)cc1S(=O)(=O)N(C)C	0	1.2	train	0	Correct	0.54871	0.96021	4.10773	-2.15984	8.63896	1.66067	4.8509	9.77874	1905.24	-7.76916	-1882.72	22.5201	13.1125	316.812	-316.351	105.07	2937.91	2932.04	-2885.66	-880.436	2051.61	2407.74	35.7025	-35.4519	-0.330595	0.0293915	12.2115	-11.9098	-3.76146	15.2192	6.61516	-1732.32	-2038.6	58.9841	52.2551	1788.2	2097.59	580.714	-578.572	2.31844
CHEMBL1322174	Cc1ccsc1C(=O)NNC(=O)C1C2C=CC(C2)C1C(=O)O	0	1.2	train	0	Correct	0.548988	1.15413	4.10773	-1.87776	7.09478	1.66067	2.45855	9.77874	1905.24	-7.76261	-1886.26	18.9774	9.97264	316.812	-316.312	123.74	2937.91	2932.04	-2896.49	-1373.32	1558.73	1860.54	35.7025	-35.7094	0.114327	0	12.2115	-11.9483	-4.6932	12.7226	6.61516	-1744.32	-2055.99	41.6021	41.4208	1788.2	2097.59	580.714	-578.409	3.37908
CHEMBL1311290	Cc1cc(N)c(-n2cc3c(=O)n(C)c(=O)n(C)c3c2)cc1C	0	1.2	train	0	Correct	0.549476	1.04547	4.10773	-2.36365	8.30489	1.66067	4.01669	9.77874	1905.24	-7.76568	-1887.65	17.586	5.06159	316.812	-316.312	74.95	2937.91	2932.04	-2899.02	-1344.52	1587.52	1916.2	35.7025	-35.4266	-0.2731	0	12.2115	-11.9574	-3.97387	13.0449	6.61516	-1747.35	-2051.38	46.2047	38.8995	1788.2	2097.59	580.714	-578.635	2.43629
CHEMBL1600738	CCCn1c(SCC(=O)N2CCN(C(=O)c3ccco3)CC2)nc2ccccc2c1=O	0	1.2	train	0	Correct	0.549663	1.95163	4.10773	-0.908652	7.70289	1.66067	3.25841	9.77874	1905.24	-7.73156	-1877.9	27.3348	10.7339	316.812	-316.312	113.95	2937.91	2932.04	-2873.64	-672.967	2259.07	2646.01	35.7025	-35.5822	0.109092	0	12.2115	-12.0544	-2.92509	18.1378	6.61516	-1729.63	-2031.57	66.0178	64.2719	1788.2	2097.59	580.714	-578.797	2.74933
CHEMBL1369098	CCN(CC)c1ccc(NC(=O)Cn2ncc3c(C)n(Cc4ccccc4F)c(C)c3c2=O)c(C)c1	0	1.2	validation	0	Correct	0.549671	1.67144	4.10773	-1.15153	10.7941	1.66067	5.06235	9.77874	1905.24	-7.75253	-1881.19	24.0495	5.14898	316.812	-316.339	72.16	2937.91	2932.04	-2872.15	-360.406	2571.64	3041.99	35.7025	-35.8132	0.000835014	0	12.2115	-11.9271	-2.34578	21.4305	6.61516	-1726.27	-2027.72	69.8672	65.7659	1788.2	2097.59	580.714	-577.947	3.77483
CHEMBL1336779	CNS(=O)(=O)c1cccc(C(=O)OCc2cc(Cl)cc3c2OCOC3)c1	0	1.2	validation	0	Correct	0.549938	1.06262	4.10773	-2.22079	6.79623	1.66067	3.33222	9.77874	1905.24	-7.75621	-1880	25.2361	16.6307	316.812	-316.351	99.31	2937.91	2932.04	-2886.96	-1114.17	1817.87	2106.11	35.7025	-35.3369	-0.170072	0.00849986	12.2115	-12.0973	-3.86072	14.7808	6.61516	-1733.03	-2041.7	55.8852	50.951	1788.2	2097.59	580.714	-579.129	2.04702
CHEMBL1563489	CCOC(=O)C1CCN(CC(=O)N(CC(C)C)c2c(N)n(CC(C)C)c(=O)[nH]c2=O)CC1	0	1.2	validation	0	Correct	0.550659	1.49677	4.10773	-1.27713	8.41933	1.66067	3.494	9.77874	1905.24	-7.80802	-1876.36	28.876	13.0465	316.812	-316.312	130.73	2937.91	2932.04	-2872.98	-782.692	2149.35	2481.82	35.7025	-35.4709	0.0544945	0	12.2115	-12.0801	-3.77702	19.8491	6.61516	-1735	-2038.23	59.3599	64.9369	1788.2	2097.59	580.714	-578.634	2.74838
CHEMBL1319662	CN(C)S(=O)(=O)c1cccc(NC(S)=Nc2cc(Cl)cc(Cl)c2)c1	0	1.2	train	0	Correct	0.550979	0.979784	4.10773	-2.59862	6.49434	1.66067	3.49801	9.77874	1905.24	-7.80268	-1880.32	24.9143	4.88298	316.812	-316.312	108.95	2937.91	2932.04	-2876.29	-902.702	2029.34	2306.68	35.7025	-35.5164	-0.172528	0.03041	12.2115	-11.9999	-4.91478	15.4738	6.61516	-1729.75	-2043.12	54.4724	61.6213	1788.2	2097.59	580.714	-578.841	2.23282
CHEMBL1545289	CN(C)C(=O)c1cc(S(=O)(=O)N(C)C)c(Cl)cc1N1CCCC1	0	1.2	train	0	Correct	0.553137	1.23776	4.10773	-2.16319	7.79392	1.66067	4.64135	9.77874	1905.24	-7.8142	-1882.53	22.7056	7.39899	316.812	-316.368	69.31	2937.91	2932.04	-2879.14	-959.802	1972.24	2330.62	35.7025	-35.4796	-0.251445	0.0293915	12.2115	-11.8396	-4.14229	14.7954	6.61516	-1737.19	-2039.32	58.2721	58.7769	1788.2	2097.59	580.714	-578.294	2.79477
CHEMBL1525668	Cc1cccc(C)c1N1CCN(S(=O)(=O)c2ccc(F)cc2)CC1	0	1.2	validation	0	Correct	0.553961	1.30114	4.10773	-1.78669	7.80282	1.66067	3.50145	9.77874	1905.24	-7.75761	-1887.29	17.946	5.00863	316.812	-316.351	49	2937.91	2932.04	-2894.23	-998.32	1933.72	2276.43	35.7025	-35.6409	0.0361228	0.0190063	12.2115	-11.9861	-4.29377	14.0708	6.61516	-1738.65	-2044.73	52.8565	43.6865	1788.2	2097.59	580.714	-578.645	2.96632
CHEMBL1550029	CC1CCN(S(=O)(=O)c2cn(CC(=O)N3CC(C)CC(C)C3)c(=O)c3ccccc23)CC1	0	1.2	train	0	Correct	0.554392	2.37352	4.10773	-0.190576	10.4272	1.66067	5.03417	9.77874	1905.24	-7.7473	-1881.22	24.0143	10.2043	316.812	-316.312	88.07	2937.91	2932.04	-2866.29	-136.373	2795.67	3351.65	35.7025	-35.5283	0.0158547	0.0179877	12.2115	-11.9754	-2.75355	19.3623	6.61516	-1723.71	-2024.9	72.6848	71.6249	1788.2	2097.59	580.714	-577.654	4.33125
CHEMBL1389434	Cc1ccccc1CN(c1ccc(C(=O)Nc2cccnc2)cc1)S(C)(=O)=O	0	1.2	train	0	Correct	0.555703	1.08926	4.10773	-2.10786	6.49965	1.66067	2.8716	9.77874	1905.24	-7.76087	-1885.1	20.1335	7.35221	316.812	-316.346	87.75	2937.91	2932.04	-2887.59	-834.425	2097.62	2414.01	35.7025	-35.6318	0.0217051	0.0161274	12.2115	-12.0082	-3.98462	15.8665	6.61516	-1737.93	-2046.56	51.0234	50.3295	1788.2	2097.59	580.714	-578.952	2.04693
CHEMBL1399606	CC1CCc2c(sc(NC(=O)COC(=O)c3ccc(O)cc3)c2C#N)C1	0	1.2	train	0	Correct	0.556208	1.93082	4.10773	-1.07955	5.96752	1.66067	2.28922	9.77874	1905.24	-7.75559	-1885.91	19.3276	10.5979	316.812	-316.346	127.66	2937.91	2932.04	-2890.06	-1116	1816.04	2136.08	35.7025	-35.7203	0.119077	0	12.2115	-12.0607	-3.97962	15.0591	6.61516	-1738.26	-2047.09	50.4947	47.8589	1788.2	2097.59	580.714	-578.639	3.17954
CHEMBL1497871	CC1(C(=O)N(CC(=O)NC2CCCC2)C2CCCC2)CC(=O)N=C2C=CC=CN21	0	1.2	validation	0	Correct	0.55675	1.67605	4.10773	-1.42983	9.2961	1.66067	3.54656	9.77874	1905.24	-7.73794	-1884.52	20.722	7.67602	316.812	-316.312	82.08	2937.91	2932.04	-2880.22	-749.641	2182.4	2610.23	35.7025	-35.6344	0.1632	0.0372555	12.2115	-11.9627	-3.44792	17.1016	6.61516	-1736.86	-2045.61	51.9795	57.6987	1788.2	2097.59	580.714	-578.279	3.69506
CHEMBL1540550	CCc1c(C)sc(NC(=O)c2cc(-c3ccc(O)cc3)on2)c1C#N	0	1.2	train	0	Correct	0.556916	1.08217	4.10773	-1.9966	6.55083	1.66067	2.52863	9.77874	1905.24	-7.75867	-1885.36	19.8778	8.1874	316.812	-316.312	127.39	2937.91	2932.04	-2890.23	-1177.76	1754.29	2063.14	35.7025	-35.8012	-0.0333448	0	12.2115	-12.0101	-4.3139	14.4767	6.61516	-1739.53	-2050.18	47.4107	47.6873	1788.2	2097.59	580.714	-578.717	2.87643
CHEMBL1540792	CC(=O)C1=C(C)OC(N)=C(C#N)C1c1cc2cc(C)c(C)cc2nc1Cl	0	1.2	train	0	Correct	0.556935	1.52778	4.10773	-1.62568	9.07363	1.66067	3.89082	9.77874	1905.24	-7.7687	-1889.1	16.1349	5.41963	316.812	-316.312	89	2937.91	2932.04	-2876.26	-830.606	2101.44	2540.39	35.7025	-35.6553	-0.171888	0	12.2115	-11.9316	-3.52394	15.7316	6.61516	-1738.76	-2039.58	58.0114	61.6511	1788.2	2097.59	580.714	-578.303	3.19447
CHEMBL1405166	Cc1ccc(S(=O)(=O)NCc2ccc(C(=O)N3CCCC3)cc2)cc1	0	1.2	train	0	Correct	0.558248	1.11881	4.10773	-2.21663	5.84398	1.66067	2.84124	9.77874	1905.24	-7.75863	-1887.88	17.3621	7.53787	316.812	-316.346	74.86	2937.91	2932.04	-2897.59	-1090.24	1841.8	2111.57	35.7025	-35.5558	-0.08855	0.00849986	12.2115	-12.1148	-4.64928	14.4383	6.61516	-1740.93	-2052.26	45.3274	40.3274	1788.2	2097.59	580.714	-579.203	1.71355
CHEMBL1363616	Cc1ccc(-n2c(SCC(=O)Nc3cccc(S(=O)(=O)NC4=NCCCCC4)c3)nc3ccccc3c2=O)cc1	0	1.2	train	0	Correct	0.558935	2.47917	4.10773	-0.135753	10.1483	1.66067	4.6158	9.77874	1905.24	-7.72464	-1872.57	32.667	10.1588	316.812	-316.339	156.2	2937.91	2932.04	-2848.42	436.079	3368.12	3949.88	35.7025	-35.4867	-0.249498	0.00849986	12.2115	-12.0604	-1.46662	22.9822	6.61516	-1708.26	-2006.14	91.4463	89.4984	1788.2	2097.59	580.714	-578.52	3.00426
CHEMBL1403230	CN(C)c1ccc(C(=S)N2CCN(C(S)=Nc3ccccc3)CC2)cc1	0	1.2	validation	0	Correct	0.560085	1.32283	4.10773	-1.89681	5.2177	1.66067	2.31745	9.77874	1905.24	-7.75108	-1887.12	18.1193	0	316.812	-316.312	92.97	2937.91	2932.04	-2889.89	-798.038	2134	2437.41	35.7025	-35.6501	0.0555378	0	12.2115	-11.9558	-3.92586	16.8798	6.61516	-1740.33	-2045.04	52.5441	48.0201	1788.2	2097.59	580.714	-578.544	2.51944
CHEMBL1613367	CCOC(=O)C1(Cc2ccc(OC)cc2)CCN(C(=O)CCN2CCCC2=O)CC1	0	1.2	train	0	Correct	0.561072	1.83387	4.10773	-1.13198	7.23416	1.66067	3.50683	9.77874	1905.24	-7.76326	-1885.16	20.0821	13.2718	316.812	-316.312	76.15	2937.91	2932.04	-2892.02	-1008.18	1923.86	2229.69	35.7025	-35.4947	-0.157374	0.0147314	12.2115	-12.0845	-3.5489	18.0232	6.61516	-1739	-2046.11	51.4799	45.8988	1788.2	2097.59	580.714	-578.292	3.25969
CHEMBL1410093	COC(=O)c1ccc(C(=O)NC(=S)Nc2nc3c(s2)CCCC3)cc1	0	1.2	train	0	Correct	0.561387	1.55124	4.10773	-1.47678	5.445	1.66067	2.00466	9.77874	1905.24	-7.75015	-1882.62	22.6145	7.74449	316.812	-316.346	140.65	2937.91	2932.04	-2886.76	-1033.21	1898.83	2192.29	35.7025	-35.4597	-0.182108	0	12.2115	-12.1122	-3.98879	15.2593	6.61516	-1735.86	-2049.09	48.5013	51.1537	1788.2	2097.59	580.714	-579.086	2.33147
CHEMBL1585798	CC(C)(C)C(=O)Nc1ccc(S(=O)(=O)c2ccc(NC(=O)C(C)(C)C)cc2)cc1	0	1.2	validation	0	Correct	0.561928	1.02346	4.10773	-2.28656	8.00752	1.66067	6.48119	9.77874	1905.24	-7.81987	-1885.72	19.5178	9.98061	316.812	-316.312	100.72	2937.91	2932.04	-2892.26	-729.241	2202.8	2540.67	35.7025	-35.6541	-0.0361266	0.119062	12.2115	-11.788	-4.22039	17.8638	6.61516	-1730.65	-2037.93	59.6544	45.657	1788.2	2097.59	580.714	-577.809	2.43851
CHEMBL1336204	CC(=O)c1ccc(NC(=O)c2ccc(S(=O)(=O)N3CCCC3)cc2)cc1	0	1.2	train	0	Correct	0.56302	1.12007	4.10773	-2.23556	7.03239	1.66067	3.6875	9.77874	1905.24	-7.76492	-1885.38	19.8602	9.97567	316.812	-316.346	91.93	2937.91	2932.04	-2894.76	-1013.73	1918.31	2231.19	35.7025	-35.5878	-0.0528689	0.0190063	12.2115	-12.0276	-4.15954	14.6394	6.61516	-1736.43	-2045.59	51.9934	43.15	1788.2	2097.59	580.714	-578.958	2.07053
CHEMBL1542586	CC(=O)N1CCN(C(=S)NC(=O)c2c(-c3ccccc3Cl)noc2C)CC1	0	1.2	train	0	Correct	0.564612	1.23224	4.10773	-2.03709	7.34956	1.66067	3.13945	9.77874	1905.24	-7.76522	-1879.29	25.9485	8.00392	316.812	-316.312	110.77	2937.91	2932.04	-2876.72	-941.411	1990.63	2320.49	35.7025	-35.6294	-0.186479	0	12.2115	-11.9818	-3.89047	16.5629	6.61516	-1734.45	-2039.54	58.0449	61.1946	1788.2	2097.59	580.714	-578.585	2.60819
CHEMBL1505115	CC(C)c1c(O)nc(SCC(=O)Nc2ccc3c(c2)CCC3)nc1O	0	1.2	validation	0	Correct	0.566016	1.37862	4.10773	-2.01431	6.84654	1.66067	2.19436	9.77874	1905.24	-7.75623	-1885.38	19.8542	7.63387	316.812	-316.312	120.64	2937.91	2932.04	-2889.76	-1210.82	1721.22	1983.7	35.7025	-35.4817	-0.236899	0	12.2115	-12.0688	-4.1715	15.0597	6.61516	-1740.46	-2048.92	48.6635	48.154	1788.2	2097.59	580.714	-579.013	2.25685
CHEMBL1580103	CCOC(=O)c1c(NC(=O)c2ccoc2C)sc2c1CCC2	0	1.2	train	0	Correct	0.566269	1.64524	4.10773	-1.69361	6.5229	1.66067	1.99564	9.77874	1905.24	-7.75208	-1888.05	17.1874	10.9351	316.812	-316.312	96.78	2937.91	2932.04	-2890.82	-1322.43	1609.62	1932.18	35.7025	-35.5834	-0.192663	0	12.2115	-12.02	-4.17309	13.3409	6.61516	-1743.09	-2055.09	42.4989	47.0953	1788.2	2097.59	580.714	-578.8	3.04855
CHEMBL1451599	Cc1cccc(-n2c(SCC(=O)N3CCCC3)nc3nnc(C)c-3c2N)c1	0	1.2	train	0	Correct	0.56635	1.81421	4.10773	-1.45415	7.90109	1.66067	2.8448	9.77874	1905.24	-7.72675	-1880.78	24.455	2.54942	316.812	-316.358	115.23	2937.91	2932.04	-2877.38	-775.283	2156.76	2571.95	35.7025	-35.5598	-0.152961	0	12.2115	-12.0573	-3.2336	16.2913	6.61516	-1735.18	-2041.06	56.5285	60.5324	1788.2	2097.59	580.714	-578.84	2.84937
CHEMBL1326503	CCN(CC)S(=O)(=O)c1cc([N+](=O)[O-])ccc1NNC(=O)Nc1ccccc1OC	0	1.2	validation	0	Correct	0.56742	0.930376	4.10773	-2.34884	8.47644	1.66067	4.01355	9.77874	1905.24	-7.80162	-1871.2	34.0356	15.1553	316.812	-316.351	151.29	2937.91	2932.04	-2874.91	-821.69	2110.35	2439.76	35.7025	-35.5698	0.0265617	0.0179877	12.2115	-12.0434	-4.10065	16.7632	6.61516	-1730.58	-2031.52	66.0689	63.0033	1788.2	2097.59	580.714	-578.917	2.4061
CHEMBL1463410	Cc1ccc(-c2cc(C(=O)Nc3ccc(S(=O)(=O)Nc4onc(C)c4C)cc3)c3ccccc3n2)cc1	0	1.2	validation	0	Correct	0.567752	1.63631	4.10773	-1.26198	10.4749	1.66067	5.49329	9.77874	1905.24	-7.72729	-1878.9	26.3425	10.5869	316.812	-316.339	122.57	2937.91	2932.04	-2867.43	-70.1065	2861.94	3387.29	35.7025	-35.6133	-0.10453	0.00849986	12.2115	-11.9957	-1.92704	20.645	6.61516	-1716.55	-2021.68	75.9053	70.4849	1788.2	2097.59	580.714	-578.289	2.73715
CHEMBL1575946	COc1c(C)cc(Br)cc1C(=O)Nc1ccccc1N1CCN(C(=O)c2ccccc2)CC1	0	1.2	train	0	Correct	0.567812	1.69239	4.10773	-1.08562	8.49104	1.66067	3.47975	9.77874	1905.24	-7.73706	-1884.69	20.5457	7.94903	316.812	-316.312	61.88	2937.91	2932.04	-2861.81	-473.494	2458.55	2872.6	35.7025	-35.6556	0.00834147	0	12.2115	-12.0636	-3.02191	20.2624	6.61516	-1722.8	-2025.58	72.0078	76.1028	1788.2	2097.59	580.714	-578.577	3.20566
CHEMBL1448582	CCN(CCCNC(=O)C1CCN(S(=O)(=O)N2CCC3(CC2)OCCO3)CC1)c1ccccc1	0	1.2	train	0	Correct	0.56827	2.25002	4.10773	-0.305169	9.26091	1.66067	4.76274	9.77874	1905.24	-7.7423	-1874.8	30.4356	13.6783	316.812	-316.312	99.8	2937.91	2932.04	-2881.13	-416.474	2515.57	2916.84	35.7025	-35.3647	-0.266787	0.0203997	12.2115	-11.9992	-2.94941	20.3585	6.61516	-1720.86	-2029.93	67.6547	56.7889	1788.2	2097.59	580.714	-577.915	3.80664
CHEMBL1463958	Cc1cccc(N(CC(=O)NC2CCCC2)C(=O)C[S+]([O-])CC(=O)Nc2ccc3c(c2)OCO3)c1C	0	1.2	train	0	Correct	0.569022	1.84975	4.10773	-1.09831	8.4542	1.66067	3.57142	9.77874	1905.24	-7.7522	-1876.18	29.0584	16.3021	316.812	-316.342	120.03	2937.91	2932.04	-2871.05	-418.369	2513.67	2897.56	35.7025	-35.7083	0.0107999	0	12.2115	-12.0475	-3.10871	21.101	6.61516	-1723.77	-2030.85	66.7373	66.8653	1788.2	2097.59	580.714	-578.612	2.75762
CHEMBL1598243	Cc1cccc(C)c1N1CCN(S(=O)(=O)N2CCOCC2)CC1	0	1.2	train	0	Correct	0.569348	1.31499	4.10773	-1.66929	7.44926	1.66067	3.09321	9.77874	1905.24	-7.75051	-1883.44	21.7953	7.99822	316.812	-316.312	61.47	2937.91	2932.04	-2894.59	-1067.01	1865.03	2189.34	35.7025	-35.5292	0.0372106	0.0203997	12.2115	-11.9735	-4.33833	14.0673	6.61516	-1740.18	-2047.01	50.5788	43.3237	1788.2	2097.59	580.714	-578.604	3.12038
CHEMBL1611658	CCC(C)NS(=O)(=O)c1ccc(NC(=O)C(Sc2ccccc2)c2ccccc2)cc1	0	1.2	train	0	Correct	0.569571	1.69498	4.10773	-1.12303	7.05321	1.66067	2.99761	9.77874	1905.24	-7.76382	-1885.14	20.0964	7.526	316.812	-316.312	108.95	2937.91	2932.04	-2877.58	-346.021	2586.02	2966.84	35.7025	-35.674	0.0267746	0.00849986	12.2115	-12.0579	-3.80598	18.5062	6.61516	-1727.08	-2029.91	67.682	60.333	1788.2	2097.59	580.714	-578.476	2.78528
CHEMBL1332134	CCc1ccc(CC)c(S(=O)(=O)Nc2ccc(O)c(C(=O)O)c2)c1	0	1.2	validation	0	Correct	0.570451	1.02548	4.10773	-2.29768	7.33057	1.66067	3.02494	9.77874	1905.24	-7.80043	-1886.33	18.9064	12.3649	316.812	-316.358	112.08	2937.91	2932.04	-2884.2	-1105.33	1826.72	2127.15	35.7025	-35.6162	-0.106373	0.0073611	12.2115	-12.0929	-4.35873	13.6095	6.61516	-1742.04	-2045.26	52.3308	53.7102	1788.2	2097.59	580.714	-579.167	2.00737
CHEMBL1549704	COc1ccc(C)cc1S(=O)(=O)N1CCN(Cc2ccccc2)CC1	0	1.2	validation	0	Correct	0.57047	1.43171	4.10773	-1.57491	6.78703	1.66067	2.80205	9.77874	1905.24	-7.75183	-1887.02	18.2205	7.80979	316.812	-316.351	58.23	2937.91	2932.04	-2887.87	-938.299	1993.74	2327.82	35.7025	-35.655	-0.0517632	0.0179877	12.2115	-12.065	-4.33991	14.8855	6.61516	-1739.31	-2044.01	53.5812	50.0449	1788.2	2097.59	580.714	-578.866	2.44389
CHEMBL1432134	CCc1cccc2c(C(=O)COC(=O)c3cccc(S(=O)(=O)N(C)C4CCCCC4)c3)c[nH]c12	0	1.2	train	0	Correct	0.571698	1.74047	4.10773	-0.717991	10.2253	1.66067	5.28768	9.77874	1905.24	-7.74783	-1882.33	22.9104	13.092	316.812	-316.312	104.92	2937.91	2932.04	-2869.71	-299.864	2632.18	3100.68	35.7025	-35.5827	0.0233257	0.0207704	12.2115	-11.8883	-2.97304	19.7463	6.61516	-1722.54	-2025.49	72.0965	68.2073	1788.2	2097.59	580.714	-578.042	3.56887
CHEMBL1365004	Cc1ccc(C(=O)NC2CCN(S(=O)(=O)c3ccccc3)CC2)cc1	0	1.2	validation	0	Correct	0.572692	1.29873	4.10773	-1.70243	6.38827	1.66067	3.05531	9.77874	1905.24	-7.75419	-1887.68	17.5629	7.56845	316.812	-316.346	74.86	2937.91	2932.04	-2896.57	-1019.18	1912.86	2213.1	35.7025	-35.5521	-0.0959884	0.0190063	12.2115	-12.0616	-4.45374	14.3859	6.61516	-1739.09	-2047.09	50.4954	41.3494	1788.2	2097.59	580.714	-578.954	2.11607
CHEMBL1303545	CC1CN(S(=O)(=O)c2cccc(-c3csc(-c4ccccc4)n3)c2)CC(C)O1	0	1.2	train	0	Correct	0.57283	1.83664	4.10773	-1.07203	7.98784	1.66067	3.68212	9.77874	1905.24	-7.73045	-1884.11	21.133	7.96929	316.812	-316.312	96.12	2937.91	2932.04	-2875.35	-442.08	2489.96	2955.02	35.7025	-35.6909	0.0790393	0.0190063	12.2115	-12.0114	-3.41054	16.7983	6.61516	-1726.2	-2036.36	61.2281	62.5685	1788.2	2097.59	580.714	-578.483	3.26951
CHEMBL1307831	Cc1ccc(C)c(C(=O)C2=C(O)C(=O)N(CCCn3ccnc3)C2c2cccnc2)c1	0	1.2	train	0	Correct	0.574199	1.53532	4.10773	-1.37927	8.69348	1.66067	3.48716	9.77874	1905.24	-7.7395	-1884.64	20.6025	7.73016	316.812	-316.351	88.32	2937.91	2932.04	-2880.55	-681.268	2250.77	2689.12	35.7025	-35.6239	-0.126423	0	12.2115	-12.0349	-3.08246	17.5247	6.61516	-1736.13	-2041.94	55.6462	57.3656	1788.2	2097.59	580.714	-578.73	2.78694
CHEMBL1602994	CCc1c(C)nc(N)n2c(SCC(=O)N3CCCc4ccccc43)nnc12	0	1.2	train	0	Correct	0.575971	1.90652	4.10773	-1.0977	8.32227	1.66067	2.96141	9.77874	1905.24	-7.71951	-1880.74	24.4964	2.57742	316.812	-316.351	114.71	2937.91	2932.04	-2879.58	-805.397	2126.65	2532.72	35.7025	-35.508	-0.153862	0	12.2115	-12.0248	-3.23057	16.2913	6.61516	-1734.96	-2036.81	60.7783	58.3311	1788.2	2097.59	580.714	-578.721	3.07824
CHEMBL1372563	Cc1c(Cl)cccc1N=C(S)N(Cc1ccccc1)Cc1cccnc1	0	1.2	train	0	Correct	0.57609	1.05253	4.10773	-2.03603	4.64636	1.66067	1.71488	9.77874	1905.24	-7.74556	-1890.59	14.6476	0	316.812	-316.358	67.29	2937.91	2932.04	-2893.15	-931.335	2000.71	2278.01	35.7025	-35.5747	-0.144048	0	12.2115	-12.0303	-4.40404	16.1596	6.61516	-1741.71	-2047.73	49.8589	44.7626	1788.2	2097.59	580.714	-578.935	1.97215
CHEMBL1358538	CC(C)N(Cc1ccccc1)S(=O)(=O)c1nc(C(C)(C)C)n[nH]1	0	1.2	train	0	Correct	0.577624	0.877925	4.10773	-2.55029	7.64198	1.66067	3.83486	9.77874	1905.24	-7.81194	-1884.3	20.9376	4.98493	316.812	-316.358	87.33	2937.91	2932.04	-2892.12	-1107.58	1824.46	2120.15	35.7025	-35.7351	0.129059	0.064411	12.2115	-11.8492	-5.03888	14.4413	6.61516	-1740.04	-2048.04	49.5504	45.7948	1788.2	2097.59	580.714	-578.38	2.58058
CHEMBL1605528	Cc1ccc(S(=O)(=O)NC(=NC(S)=Nc2ccccc2)c2ccccc2)cc1	0	1.2	train	0	Correct	0.577785	0.994086	4.10773	-2.17721	5.96139	1.66067	2.39439	9.77874	1905.24	-7.7578	-1885.03	20.2098	4.98674	316.812	-316.312	118.07	2937.91	2932.04	-2880.83	-646.692	2285.35	2611.82	35.7025	-35.5449	-0.160523	0.00849986	12.2115	-12.1342	-4.378	16.2475	6.61516	-1733.87	-2043.31	54.2829	57.0894	1788.2	2097.59	580.714	-579.419	1.54226
CHEMBL1602130	CN(C)S(=O)(=O)c1cccc(C(=O)Nc2cc(Cl)cc(Cl)c2)c1	0	1.2	train	0	Correct	0.578182	0.870125	4.10773	-2.66125	6.52039	1.66067	3.75265	9.77874	1905.24	-7.80376	-1883.35	21.8851	7.44994	316.812	-316.358	74.86	2937.91	2932.04	-2883.59	-1127.57	1804.47	2071.12	35.7025	-35.5368	-0.106448	0.03041	12.2115	-11.9829	-4.9029	14.0932	6.61516	-1734.62	-2045.79	51.7968	54.3283	1788.2	2097.59	580.714	-578.86	2.09657
CHEMBL1390716	Cc1[nH]c2ccccc2c1/C=C1\SC(=N)N(c2nccs2)C1=O	0	1.2	train	0	Correct	0.578351	1.5784	4.10773	-1.50698	7.35397	1.66067	2.46365	9.77874	1905.24	-7.71194	-1884.44	20.8013	2.5847	316.812	-316.358	126.38	2937.91	2932.04	-2883.36	-832.851	2099.19	2541.78	35.7025	-35.5006	-0.276816	0	12.2115	-12.0252	-3.66305	13.7936	6.61516	-1734.13	-2049.53	48.0598	54.5503	1788.2	2097.59	580.714	-578.777	3.01503
CHEMBL1382882	CCOC(=O)c1sc(C)c2c1NC(C)(c1cccs1)NC2=O	0	1.2	train	0	Correct	0.578586	1.83663	4.10773	-1.41734	8.44333	1.66067	3.03982	9.77874	1905.24	-7.75975	-1885	20.2396	7.96317	316.812	-316.312	123.91	2937.91	2932.04	-2881.75	-930.45	2001.59	2436.55	35.7025	-35.617	-0.0369488	0.0441942	12.2115	-11.8218	-3.94023	14.1134	6.61516	-1736.33	-2042.64	54.9486	56.1615	1788.2	2097.59	580.714	-577.829	4.14094
CHEMBL1458210	Cc1ccc(-n2c(C)cc(/C(O)=C(/C([S-])=Nc3ccc(F)c(Cl)c3)[n+]3ccccc3)c2C)cc1	0	1.2	train	0	Correct	0.579119	1.65839	4.10773	-1.03869	9.98562	1.66067	4.39875	9.77874	1905.24	-7.75056	-1885.06	20.1786	2.59286	316.812	-316.312	41.4	2937.91	2932.04	-2862.1	-144.593	2787.45	3302.72	35.7025	-35.8579	0.0992145	0	12.2115	-11.957	-2.81393	20.6352	6.61516	-1723.52	-2023.16	74.4284	75.8121	1788.2	2097.59	580.714	-578.104	3.72803
CHEMBL1374385	CCOC(=O)C1=C(CSc2nc3c(cc2C#N)CN(C)CC3)OC(N)=C(C#N)C1c1ccncc1	0	1.2	train	0	Correct	0.579161	2.42941	4.10773	-0.301711	9.31682	1.66067	3.67755	9.77874	1905.24	-7.73889	-1876.56	28.6803	8.5276	316.812	-316.346	163.45	2937.91	2932.04	-2856.79	-151.719	2780.32	3318.34	35.7025	-35.5811	-0.322896	0	12.2115	-12.0297	-1.89404	20.2625	6.61516	-1724.76	-2022.2	75.385	81.1292	1788.2	2097.59	580.714	-578.339	3.44924
CHEMBL1390706	Cc1noc(/C=C/N(C)C)c1S(=O)(=O)N1CCCC(C(=O)NCc2ccco2)C1	0	1.2	train	0	Correct	0.580662	1.36117	4.10773	-1.71815	8.34684	1.66067	3.59911	9.77874	1905.24	-7.77345	-1875.64	29.5953	13.6296	316.812	-316.346	117.27	2937.91	2932.04	-2878.05	-775.004	2157.04	2526.87	35.7025	-35.6256	-0.275272	0.0171056	12.2115	-12.0105	-3.78233	16.9945	6.61516	-1730.6	-2036.87	60.7153	59.8618	1788.2	2097.59	580.714	-578.685	2.69362
CHEMBL1416050	CCCCn1c(SCC(=O)N(CC)C2CCS(=O)(=O)C2)nc2cc(S(N)(=O)=O)ccc21	0	1.2	validation	0	Correct	0.581535	2.37029	4.10773	-0.554265	9.19482	1.66067	4.48596	9.77874	1905.24	-7.77892	-1870.76	34.4794	12.2252	316.812	-316.312	174.49	2937.91	2932.04	-2871.18	-199.123	2732.92	3199.15	35.7025	-35.6254	-0.108797	0.0098148	12.2115	-11.9916	-2.8513	18.8752	6.61516	-1719.07	-2029.31	68.2812	66.731	1788.2	2097.59	580.714	-578.132	3.78761
CHEMBL1449429	CCOC(=O)N1CCC(NC(=O)C[S+]([O-])Cc2nc(-c3ccc(OC)c(OC)c3)oc2C)CC1	0	1.2	train	0	Correct	0.581966	1.90339	4.10773	-0.906786	7.51065	1.66067	3.27587	9.77874	1905.24	-7.77098	-1873.3	31.9377	19.1193	316.812	-316.336	126.19	2937.91	2932.04	-2872.96	-745.594	2186.45	2499.25	35.7025	-35.5143	-0.0800806	0	12.2115	-12.1315	-3.2152	20.5173	6.61516	-1727.89	-2031.22	66.3722	64.9515	1788.2	2097.59	580.714	-578.977	2.30613
CHEMBL1455817	Cc1cc(Cl)ccc1NC=C1C(=O)N(C)C(=O)N(C)C1=O	0	1.2	validation	0	Correct	0.582077	0.659143	4.10773	-2.90115	6.8907	1.66067	3.14816	9.77874	1905.24	-7.80191	-1885.72	19.515	7.56109	316.812	-316.358	69.72	2937.91	2932.04	-2901.26	-1569.72	1362.33	1575.11	35.7025	-35.2691	-0.736037	0	12.2115	-12.057	-5.16991	12.5625	6.61516	-1748.23	-2051.87	45.7166	36.659	1788.2	2097.59	580.714	-579.174	1.81438
CHEMBL1307054	CCCCn1c(SCC(=O)c2ccc(OC)c(OC)c2)nc2cc(S(N)(=O)=O)ccc21	0	1.2	train	0	Correct	0.582746	2.0516	4.10773	-1.07621	8.01867	1.66067	3.9615	9.77874	1905.24	-7.76767	-1876.8	28.438	12.9294	316.812	-316.346	147.19	2937.91	2932.04	-2874.47	-477.181	2454.86	2870.27	35.7025	-35.6737	0.105356	0.0098148	12.2115	-12.0257	-2.63654	18.6423	6.61516	-1726.07	-2029.26	68.3323	63.4467	1788.2	2097.59	580.714	-578.704	2.71973
CHEMBL1508690	Cc1cccc(NC(=O)CSCc2c(C)noc2C)c1C	0	1.2	validation	0	Correct	0.583049	0.971934	4.10773	-2.33739	4.85282	1.66067	1.82591	9.77874	1905.24	-7.79067	-1890.73	14.5063	5.49759	316.812	-316.358	80.43	2937.91	2932.04	-2904.74	-1520.94	1411.1	1578.38	35.7025	-35.7661	0.0172086	0	12.2115	-12.0276	-5.27362	13.6347	6.61516	-1751.98	-2058.75	38.8366	33.174	1788.2	2097.59	580.714	-579.062	2.07382
CHEMBL1500291	CC(=O)C(Sc1nc(NC(C)(C)C)nc(N(C)C)n1)C(C)=O	0	1.2	train	0	Correct	0.583346	0.874667	4.10773	-2.68166	5.53498	1.66067	2.11941	9.77874	1905.24	-7.85048	-1882	23.2412	4.81006	316.812	-316.368	113.38	2937.91	2932.04	-2894.73	-1417.85	1514.19	1711.72	35.7025	-35.3188	-0.435325	0	12.2115	-12.0225	-4.65019	14.9074	6.61516	-1744.29	-2052.64	44.9489	43.185	1788.2	2097.59	580.714	-578.744	2.16996
CHEMBL1344424	CN1CCN(S(=O)(=O)c2cccc(C(=O)NC3CCCc4ccccc43)c2)CC1	0	1.2	train	0	Correct	0.583459	1.87113	4.10773	-0.799122	8.09694	1.66067	3.96748	9.77874	1905.24	-7.728	-1884.45	20.786	7.58699	316.812	-316.346	78.1	2937.91	2932.04	-2884.15	-556.238	2375.8	2803.15	35.7025	-35.588	0.0611659	0.0190063	12.2115	-11.9981	-3.39759	16.8771	6.61516	-1730.76	-2036.73	60.8554	53.7676	1788.2	2097.59	580.714	-578.383	3.02949
CHEMBL1464072	Cc1ccc(S(=O)(=O)N(CC(=O)N2CCN(c3ccccc3F)CC2)C2CCCCC2)cc1	0	1.2	validation	0	Correct	0.583748	2.06398	4.10773	-0.304504	9.0598	1.66067	4.40745	9.77874	1905.24	-7.74154	-1881.17	24.0732	7.5966	316.812	-316.312	69.31	2937.91	2932.04	-2868.68	-270.849	2661.19	3130.45	35.7025	-35.7082	0.255896	0.0169136	12.2115	-11.9585	-3.17529	19.3236	6.61516	-1724.1	-2026.64	70.9486	69.2374	1788.2	2097.59	580.714	-578.212	3.3867
CHEMBL1325962	CCN(CC)CCCN(Cc1cc2cc3c(cc2nc1O)OCO3)C(S)=Nc1ccccc1	0	1.2	validation	0	Correct	0.583761	1.52891	4.10773	-1.44261	6.72843	1.66067	2.96869	9.77874	1905.24	-7.73165	-1881.03	24.2063	8.76685	316.812	-316.312	109.22	2937.91	2932.04	-2881.59	-568.009	2364.03	2724.99	35.7025	-35.4704	-0.206276	0	12.2115	-12.0886	-2.52391	19.9628	6.61516	-1729.96	-2038.09	59.4944	56.3298	1788.2	2097.59	580.714	-578.728	2.45387
CHEMBL1504624	Cc1ccc(-c2cc(C#N)c(=O)n(Cc3c(Cl)cccc3Cl)c2)cc1	0	1.2	train	0	Correct	0.584605	1.24063	4.10773	-2.02829	6.29036	1.66067	2.6546	9.77874	1905.24	-7.75231	-1891.6	13.6355	2.57917	316.812	-316.312	45.79	2937.91	2932.04	-2884.01	-987.955	1944.09	2282.43	35.7025	-35.6366	-0.238485	0	12.2115	-12.0362	-3.94415	14.9737	6.61516	-1740.84	-2042.39	55.2023	53.9096	1788.2	2097.59	580.714	-578.816	2.37331
CHEMBL1392733	CC(C)CC1(C)NC(=O)N(CC(=O)NC(=O)Nc2ccc3c(c2)OCCO3)C1=O	0	1.2	train	0	Correct	0.584948	0.986054	4.10773	-2.2264	9.16225	1.66067	3.62605	9.77874	1905.24	-7.77199	-1876.49	28.7484	16.3288	316.812	-316.312	126.07	2937.91	2932.04	-2887.45	-1211.8	1720.24	2004.16	35.7025	-35.5243	-0.0771595	0.0161374	12.2115	-12.0941	-3.9034	16.5345	6.61516	-1735.17	-2044.37	53.2201	50.469	1788.2	2097.59	580.714	-578.795	3.03741
CHEMBL1481355	Cc1ccc(S(=O)(=O)c2ccc(Cl)cc2)cc1S(=O)(=O)NC(C(=O)O)C(C)C	0	1.2	validation	0	Correct	0.585312	1.3145	4.10773	-1.8926	10.2486	1.66067	5.48353	9.77874	1905.24	-7.82012	-1878.02	27.2174	14.7624	316.812	-316.351	134.37	2937.91	2932.04	-2861.57	-393.379	2538.66	2985.41	35.7025	-35.6752	0.0987081	0.0243608	12.2115	-11.8939	-4.51474	16.5425	6.61516	-1722.02	-2023.57	74.0167	76.3458	1788.2	2097.59	580.714	-578.069	3.06345
CHEMBL1374179	CC1(C)Cc2c(sc3nc(SCC(=O)N4CCOCC4)nc(N)c23)CO1	0	1.2	train	0	Correct	0.585495	2.61249	4.10773	-0.0762706	7.56894	1.66067	2.9644	9.77874	1905.24	-7.72028	-1878.15	27.093	8.56474	316.812	-316.312	144.11	2937.91	2932.04	-2877.92	-712.948	2219.09	2667.61	35.7025	-35.6563	0.153864	0	12.2115	-12.0302	-3.08139	16.543	6.61516	-1727.58	-2036.8	60.7867	59.9954	1788.2	2097.59	580.714	-578.006	4.09135
CHEMBL1608951	Cc1noc(NS(=O)(=O)c2ccc(N3CC(=O)C(c4ccccc4)=C3N)cc2)c1C	0	1.2	train	0	Correct	0.586296	1.24289	4.10773	-1.91059	10.0163	1.66067	4.72618	9.77874	1905.24	-7.74514	-1879.12	26.1217	10.5689	316.812	-316.312	126.91	2937.91	2932.04	-2877.71	-569.487	2362.56	2811.65	35.7025	-35.6932	-0.110163	0.00849986	12.2115	-11.9673	-3.17219	16.62	6.61516	-1727.74	-2033.79	63.7943	60.2079	1788.2	2097.59	580.714	-578.508	2.65688
CHEMBL1304838	CCN(C(=O)COC(=O)c1ccc2c(=O)n3c(nc2c1)CCC3)C1CCS(=O)(=O)C1	0	1.2	train	0	Correct	0.586852	1.60218	4.10773	-1.46054	9.38936	1.66067	4.21551	9.77874	1905.24	-7.74326	-1876.25	28.9875	15.6058	316.812	-316.346	124.02	2937.91	2932.04	-2882.1	-803.929	2128.11	2521.85	35.7025	-35.6104	-0.0232406	0	12.2115	-12.0527	-2.88132	16.8694	6.61516	-1728.19	-2038.84	58.7522	55.8122	1788.2	2097.59	580.714	-578.502	3.20463
CHEMBL1489427	CN(C(=O)CSc1nc(-c2ccccc2)c(-c2ccccc2)o1)C1CCS(=O)(=O)C1	0	1.2	train	0	Correct	0.587412	1.76324	4.10773	-1.05572	7.43355	1.66067	3.21012	9.77874	1905.24	-7.73526	-1881.74	23.4956	10.6023	316.812	-316.312	114.16	2937.91	2932.04	-2881.14	-552.389	2379.65	2783.44	35.7025	-35.6268	-0.09713	0	12.2115	-12.0626	-3.40235	17.5434	6.61516	-1726.48	-2039.31	58.2747	56.7795	1788.2	2097.59	580.714	-578.615	2.91225
CHEMBL1362038	CN(C(=O)COC(=O)c1ccc(Cl)cc1N)C1CCS(=O)(=O)C1	0	1.2	validation	0	Correct	0.587769	0.841579	4.10773	-2.46784	6.42897	1.66067	2.87878	9.77874	1905.24	-7.80877	-1880.64	24.595	12.931	316.812	-316.351	115.15	2937.91	2932.04	-2896.31	-1395.09	1536.96	1753.79	35.7025	-35.7085	0.03358	0	12.2115	-12.0736	-5.33613	13.4495	6.61516	-1740.37	-2052.93	44.6627	41.6008	1788.2	2097.59	580.714	-578.889	2.22783
CHEMBL1338266	COC(=O)c1sc(N2C(=O)C(O)=C(C(=O)c3ccc(C)o3)C2c2ccc(F)cc2)nc1C	0	1.2	validation	0	Correct	0.588341	1.80537	4.10773	-1.17346	10.7052	1.66067	4.82806	9.77874	1905.24	-7.755	-1877.02	28.2217	15.9379	316.812	-316.351	138.18	2937.91	2932.04	-2860.8	-467.179	2464.86	3028.23	35.7025	-35.6186	-0.142924	0	12.2115	-11.9621	-2.37631	18.027	6.61516	-1721.3	-2023.89	73.7027	77.1165	1788.2	2097.59	580.714	-578.213	3.58724
CHEMBL1504898	Cc1onc(-c2c(F)cccc2Cl)c1C(=O)Nc1c(C)n(C)n(-c2ccccc2)c1=O	0	1.2	train	0	Correct	0.588616	1.20322	4.10773	-1.89458	11.228	1.66067	4.50835	9.77874	1905.24	-7.74818	-1879.08	26.1578	8.18465	316.812	-316.312	82.06	2937.91	2932.04	-2863.17	-700.91	2231.13	2686.26	35.7025	-35.7981	-0.00450792	0	12.2115	-11.9495	-3.16556	17.697	6.61516	-1727.87	-2028.84	68.7464	74.7455	1788.2	2097.59	580.714	-578.459	3.1075
CHEMBL3211392	CCn1/c(=N/C(=O)c2ccc(S(=O)(=O)N(C)C)cc2)sc2cccc(OC)c21	0	1.2	train	0	Correct	0.588824	1.65566	4.10773	-1.34868	8.8588	1.66067	5.00546	9.77874	1905.24	-7.7692	-1878.91	26.3305	10.2706	316.812	-316.312	112.66	2937.91	2932.04	-2876.92	-561.286	2370.76	2807.76	35.7025	-35.4481	-0.125836	0.03041	12.2115	-11.8689	-3.25923	17.0599	6.61516	-1724.67	-2032.04	65.5512	60.996	1788.2	2097.59	580.714	-578.071	3.41537
CHEMBL3211510	CCOC(=O)c1ccc2c(c1)nc(SC/C(O)=C(\C#N)c1nc3ccccc3[nH]1)n2CC	0	1.2	train	0	Correct	0.588996	1.7859	4.10773	-1.18295	8.54806	1.66067	3.47573	9.77874	1905.24	-7.73449	-1878.77	26.4646	7.94832	316.812	-316.342	142.12	2937.91	2932.04	-2874.37	-571.89	2360.15	2795.52	35.7025	-35.5509	-0.254963	0	12.2115	-12.0625	-2.2502	18.4401	6.61516	-1728.15	-2031.2	66.3853	63.5498	1788.2	2097.59	580.714	-578.837	2.78233
CHEMBL1542370	Cc1ccccc1NC(=O)c1c(C)nc(SCC(=O)OCc2ccccc2)c(C#N)c1-c1ccc(F)cc1	0	1.2	train	0	Correct	0.589877	1.8624	4.10773	-0.841542	8.60454	1.66067	3.68171	9.77874	1905.24	-7.74653	-1882.82	22.4185	8.13206	316.812	-316.312	117.38	2937.91	2932.04	-2861.62	-138.648	2793.39	3278.61	35.7025	-35.6633	-0.0906438	0	12.2115	-12.0428	-2.46131	21.6416	6.61516	-1721.76	-2021.48	76.1063	76.2982	1788.2	2097.59	580.714	-578.585	2.93227
CHEMBL1528215	CN(C)C(S)=Nc1ccc(Br)cc1Cl	0	1.2	train	0	Correct	0.589899	0.532812	4.10773	-3.14091	2.44182	1.66067	0.85465	9.77874	1905.24	-7.84525	-1891.76	13.4741	0	316.812	-316.312	54.4	2937.91	2932.04	-2892.88	-1822.65	1109.39	1217.78	35.7025	-35.622	-0.0484311	0	12.2115	-12.0351	-6.03596	11.066	6.61516	-1749.07	-2056.1	41.4915	45.0315	1788.2	2097.59	580.714	-579.197	1.32842
CHEMBL1564041	CCn1c(SCC(=O)Nc2ccc3c(c2)OCO3)nc2c(c1=O)SC(C)C2	0	1.2	train	0	Correct	0.590134	2.14251	4.10773	-0.672777	7.40212	1.66067	2.70259	9.77874	1905.24	-7.72349	-1878.21	27.0308	11.2735	316.812	-316.312	133.05	2937.91	2932.04	-2882.25	-726.771	2205.27	2616.48	35.7025	-35.5095	-0.0949233	0	12.2115	-12.0618	-3.17247	16.6147	6.61516	-1727.23	-2035.14	62.4487	55.6682	1788.2	2097.59	580.714	-578.365	3.53201
CHEMBL1399101	Cc1c(C(=O)C2=C(O)C(=O)N(CCCN(C)C)C2c2ccccc2)cnn1-c1ccccc1	0	1.2	train	0	Correct	0.590942	1.6623	4.10773	-1.33277	9.7253	1.66067	3.95011	9.77874	1905.24	-7.74428	-1884.47	20.7719	7.73234	316.812	-316.346	78.67	2937.91	2932.04	-2873.8	-479.884	2452.16	2934.06	35.7025	-35.6992	-0.177999	0	12.2115	-12.0027	-2.42023	19.1021	6.61516	-1732.83	-2036.28	61.3109	64.1131	1788.2	2097.59	580.714	-578.564	3.04054
CHEMBL1600555	CN(c1ccccc1)S(=O)(=O)c1cccc(NC(=O)CCN2C(=O)C3CCCCC3C2=O)c1	0	1.2	train	0	Correct	0.591884	1.8139	4.10773	-0.708234	10.4328	1.66067	5.14494	9.77874	1905.24	-7.74668	-1879.37	25.872	12.6806	316.812	-316.342	112.24	2937.91	2932.04	-2872.79	-400.841	2531.2	2983.41	35.7025	-35.4323	-0.30651	0.0190063	12.2115	-11.911	-3.21673	18.6412	6.61516	-1722.82	-2027.27	70.3186	65.1213	1788.2	2097.59	580.714	-578.161	3.48353
CHEMBL1310113	COc1cc(CN2CCNC(=O)C2CC(=O)NCc2csc(C(C)C)n2)cc(OC)c1	0	1.2	train	0	Correct	0.592208	1.70992	4.10773	-1.26876	6.29584	1.66067	2.76956	9.77874	1905.24	-7.76498	-1878.89	26.3435	10.6993	316.812	-316.312	121.03	2937.91	2932.04	-2886.96	-798.878	2133.16	2449.12	35.7025	-35.7443	0.0676019	0	12.2115	-11.9891	-3.72598	19.2518	6.61516	-1732.82	-2042.32	55.269	50.9535	1788.2	2097.59	580.714	-578.328	2.7516
CHEMBL1409214	Cc1cc(C)c(NC(=O)COC(=O)CSc2ccc(Br)cc2C)c(C)c1	0	1.2	train	0	Correct	0.592521	1.49854	4.10773	-1.68318	5.6604	1.66067	2.23297	9.77874	1905.24	-7.79881	-1888.62	16.6138	8.02957	316.812	-316.312	80.7	2937.91	2932.04	-2888.61	-1046.51	1885.53	2114.96	35.7025	-35.7907	0.210978	0	12.2115	-12.0373	-5.12733	17.7144	6.61516	-1731.73	-2036.5	61.0843	49.3019	1788.2	2097.59	580.714	-578.516	2.97797
CHEMBL1431866	COC(CNS(=O)(=O)c1ccc(S(=O)(=O)N2CCCC2)cc1)OC	0	1.2	train	0	Correct	0.592549	1.09951	4.10773	-2.43851	7.30545	1.66067	3.92262	9.77874	1905.24	-7.8057	-1876.59	28.6504	15.411	316.812	-316.351	118.77	2937.91	2932.04	-2889.82	-994.386	1937.66	2242.46	35.7025	-35.4419	-0.028229	0.0275061	12.2115	-12.02	-4.66394	14.043	6.61516	-1733.15	-2041.81	55.7736	48.0987	1788.2	2097.59	580.714	-578.934	2.13166
CHEMBL3207580	Cc1c(/N=C2\SCC(=O)N2c2c(C)n(C)n(-c3ccccc3)c2=O)c(=O)n(-c2ccccc2)n1C	0	1.2	train	0	Correct	0.59301	1.89803	4.10773	-0.787148	13.1266	1.66067	5.56007	9.77874	1905.24	-7.7301	-1874.27	30.9667	7.74812	316.812	-316.312	111.83	2937.91	2932.04	-2859.04	58.72	2990.76	3654.74	35.7025	-35.8605	0.385295	0	12.2115	-11.8766	-1.95246	20.6134	6.61516	-1717.46	-2019.39	78.2012	78.8734	1788.2	2097.59	580.714	-577.869	4.19352
CHEMBL1543138	CN(C)c1ccc(NS(=O)(=O)c2cc(Cl)ccc2Cl)cc1	0	1.2	train	0	Correct	0.593993	0.778981	4.10773	-2.43396	6.17257	1.66067	2.51573	9.77874	1905.24	-7.79867	-1885.67	19.5727	4.97557	316.812	-316.358	57.79	2937.91	2932.04	-2881.49	-1175.26	1756.79	2024.84	35.7025	-35.6262	-0.0962277	0.0073611	12.2115	-12.0284	-5.02946	13.1849	6.61516	-1740.01	-2041.23	56.3565	56.4213	1788.2	2097.59	580.714	-578.992	2.01414
CHEMBL1346810	Cc1ccc(-c2nc(CN(Cc3c(C)nn(C)c3C)C(C)C)c(C)o2)o1	0	1.2	validation	0	Correct	0.595491	1.17759	4.10773	-2.12481	7.13807	1.66067	3.57957	9.77874	1905.24	-7.77486	-1886.47	18.7656	6.09971	316.812	-316.351	60.23	2937.91	2932.04	-2899.98	-1222.76	1709.28	1991.41	35.7025	-35.881	0.204971	0	12.2115	-11.9103	-4.25716	16.7516	6.61516	-1741.99	-2055.74	41.8477	37.9312	1788.2	2097.59	580.714	-578.298	2.63963
CHEMBL3145036	CCSC(=S)c1c(C)[nH]n(-c2ccccc2)c1=O	0	1.2	validation	0	Correct	0.595677	0.847583	4.10773	-2.63693	5.2352	1.66067	1.14589	9.77874	1905.24	-7.78177	-1890.78	14.4605	2.57305	316.812	-316.312	95.18	2937.91	2932.04	-2891.84	-1363.66	1568.38	1802.71	35.7025	-35.7087	-0.056228	0	12.2115	-12.0451	-5.13914	11.8988	6.61516	-1748.85	-2059.53	38.0619	46.0708	1788.2	2097.59	580.714	-579.198	2.43726
CHEMBL1368991	COC(=O)CCN(C1CCCCC1)S(=O)(=O)c1ccc(S(=O)(=O)NC2CCCCC2)cc1	0	1.2	train	0	Correct	0.595788	2.0269	4.10773	-0.200124	9.07219	1.66067	4.48851	9.77874	1905.24	-7.77239	-1876.58	28.662	15.1633	316.812	-316.312	126.61	2937.91	2932.04	-2868.14	-166.919	2765.12	3225.05	35.7025	-35.4569	-0.161922	0.0254135	12.2115	-11.9785	-3.29071	19.0701	6.61516	-1720.82	-2024.42	73.1693	69.7702	1788.2	2097.59	580.714	-578.391	3.26364
CHEMBL1486741	Cc1ccc(S(=O)(=O)Nc2ccccc2C(=O)O)c(C)c1	0	1.2	validation	0	Correct	0.595844	0.800115	4.10773	-2.72982	6.89964	1.66067	2.47352	9.77874	1905.24	-7.79851	-1888.89	16.3467	9.82386	316.812	-316.312	91.85	2937.91	2932.04	-2892.81	-1329.73	1602.32	1862.22	35.7025	-35.6287	-0.0500569	0.0073611	12.2115	-12.0757	-5.27225	11.8254	6.61516	-1746.71	-2052.09	45.5008	45.1001	1788.2	2097.59	580.714	-579.313	1.9012
CHEMBL1494710	CC1CCCCN1CCNC(=O)c1ccc2c(=O)n(CCc3ccccc3)c(=O)[nH]c2c1	0	1.2	train	0	Correct	0.595872	1.61242	4.10773	-1.09123	7.30031	1.66067	3.17741	9.77874	1905.24	-7.72973	-1884.52	20.7145	7.74212	316.812	-316.339	87.2	2937.91	2932.04	-2888.6	-790.349	2141.69	2480.1	35.7025	-35.4389	-0.153312	0	12.2115	-12.0369	-2.95381	18.4722	6.61516	-1735.3	-2041.25	56.3427	49.3109	1788.2	2097.59	580.714	-578.731	2.52009
CHEMBL1489912	COc1cc(/C=C2\SC(=S)N(CCC(=O)Nc3ccccc3)C2=O)cc(OC)c1OC	0	1.2	train	0	Correct	0.598034	1.53317	4.10773	-1.332	7.56213	1.66067	2.90183	9.77874	1905.24	-7.76433	-1879.63	25.6055	13.5298	316.812	-316.342	134.49	2937.91	2932.04	-2875.67	-563.513	2368.53	2754.27	35.7025	-35.6969	0.127202	0	12.2115	-12.0205	-3.71192	18.971	6.61516	-1724.91	-2032.65	64.9382	62.2428	1788.2	2097.59	580.714	-578.55	3.09963
CHEMBL1468998	CC(C)Cc1csc(NC(=O)c2ccccc2Cl)c1C(=O)O	0	1.2	train	0	Correct	0.598107	1.20371	4.10773	-2.03945	5.9661	1.66067	1.77856	9.77874	1905.24	-7.7955	-1889.11	16.1283	7.42515	316.812	-316.358	94.64	2937.91	2932.04	-2882.65	-1276.73	1655.32	1919.35	35.7025	-35.6225	-0.165917	0	12.2115	-12.0743	-4.94528	13.7936	6.61516	-1744.19	-2051.57	46.0202	55.265	1788.2	2097.59	580.714	-579.037	2.47711
CHEMBL1589301	Cc1cc(S(=O)(=O)N2CCCC2)ccc1OCC(=O)NC1CCCC1	0	1.2	train	0	Correct	0.59823	1.15826	4.10773	-2.16158	6.45814	1.66067	2.99912	9.77874	1905.24	-7.76362	-1884.83	20.4134	10.5821	316.812	-316.312	84.09	2937.91	2932.04	-2895.76	-1107.78	1824.26	2115.03	35.7025	-35.6943	0.114774	0.0190063	12.2115	-12.0446	-4.62634	14.8656	6.61516	-1738.1	-2049.93	47.6569	42.1553	1788.2	2097.59	580.714	-578.961	2.31221
CHEMBL3208406	CCc1c(C(=O)N/N=C/c2ccsc2)csc1C	0	1.2	validation	0	Correct	0.599804	0.690606	4.10773	-2.60906	3.8046	1.66067	0.757679	9.77874	1905.24	-7.78136	-1890.7	14.5389	2.55106	316.812	-316.312	97.94	2937.91	2932.04	-2907.3	-1563.36	1368.68	1541.42	35.7025	-35.7609	0.0334086	0	12.2115	-12.063	-5.60854	11.8988	6.61516	-1753.3	-2068.36	29.2241	30.6126	1788.2	2097.59	580.714	-579.252	2.21765
CHEMBL1577736	CCOC(=O)C1(Cc2cccc(Cl)c2)CCCN(C(=O)CCC(=O)N(C)C)C1	0	1.2	validation	0	Correct	0.600041	1.69939	4.10773	-1.4245	6.62783	1.66067	3.45031	9.77874	1905.24	-7.79827	-1885.88	19.354	10.4223	316.812	-316.351	66.92	2937.91	2932.04	-2888.42	-1061.57	1870.47	2150.99	35.7025	-35.4701	-0.242236	0.0147314	12.2115	-12.0522	-4.08086	17.6276	6.61516	-1740.09	-2045.54	52.0516	49.4978	1788.2	2097.59	580.714	-578.374	3.1314
CHEMBL3196166	Cc1ccc(C(=O)N/N=C/c2sc(=O)n(Cc3cccc(C(=O)O)c3)c2Cl)cc1	0	1.2	validation	0	Correct	0.600592	1.23446	4.10773	-1.75906	6.43677	1.66067	3.12733	9.77874	1905.24	-7.76503	-1880.17	25.0674	9.95112	316.812	-316.342	129	2937.91	2932.04	-2886.13	-840.513	2091.53	2429.46	35.7025	-35.5858	-0.083568	0	12.2115	-12.0053	-3.99806	16.8283	6.61516	-1728.92	-2033.2	64.3909	51.7876	1788.2	2097.59	580.714	-578.558	2.67732
CHEMBL1320356	Cc1cc(/C=C2/NC(=O)N(c3ccccc3)C2=O)c(C)n1C(C)C	0	1.2	train	0	Correct	0.601428	0.85206	4.10773	-2.4338	8.44845	1.66067	2.97757	9.77874	1905.24	-7.7636	-1890.24	14.9991	5.15335	316.812	-316.312	54.34	2937.91	2932.04	-2896.98	-1228.74	1703.3	2020.92	35.7025	-35.549	-0.153085	0	12.2115	-11.9855	-4.11898	14.3297	6.61516	-1746.02	-2055.05	42.5431	40.9303	1788.2	2097.59	580.714	-578.847	2.96279
CHEMBL1546614	CC(C)N(CCc1ccncc1)C(S)=Nc1cccc(Cl)c1	0	1.2	validation	0	Correct	0.602524	0.875369	4.10773	-2.7037	4.00028	1.66067	0.990852	9.77874	1905.24	-7.78132	-1890.77	14.4692	0	316.812	-316.312	67.29	2937.91	2932.04	-2897.68	-1325.66	1606.38	1789.57	35.7025	-35.6304	-0.0358084	0	12.2115	-12.0655	-5.16979	14.4275	6.61516	-1748.55	-2058.51	39.0762	40.2386	1788.2	2097.59	580.714	-579.212	2.03447
CHEMBL1542126	Cc1nc(-c2ccccc2)sc1-c1nc(-c2cccnc2)ncc1S(=O)(=O)c1ccccc1	0	1.2	train	0	Correct	0.603238	2.00991	4.10773	-0.751171	9.62068	1.66067	4.29537	9.77874	1905.24	-7.70856	-1881.04	24.1978	5.03204	316.812	-316.351	122.32	2937.91	2932.04	-2857.15	136.796	3068.84	3707.78	35.7025	-35.6706	-0.245734	0.015861	12.2115	-11.9173	-1.99024	18.6023	6.61516	-1717.27	-2018.91	78.6798	80.7644	1788.2	2097.59	580.714	-578.145	3.53441
CHEMBL3193847	CC1(C)CC(=O)C(/C=N/CCN2CCN(C(=S)Nc3cccc(Cl)c3)CC2)=C(O)C1	0	1.2	validation	0	Correct	0.603368	1.61244	4.10773	-1.45081	7.64757	1.66067	2.90045	9.77874	1905.24	-7.76672	-1882.09	23.1444	5.06984	316.812	-316.312	100.26	2937.91	2932.04	-2881.97	-698.438	2233.6	2542.83	35.7025	-35.764	0.0105935	0	12.2115	-12.0994	-4.36831	19.0993	6.61516	-1731.88	-2040.8	56.7887	55.9413	1788.2	2097.59	580.714	-578.143	3.40212
CHEMBL1368385	Cn1c(=O)n(C)c2cc(S(=O)(=O)Nc3ccccc3O)ccc21	0	1.2	validation	0	Correct	0.603408	0.968444	4.10773	-2.33227	8.22739	1.66067	3.9889	9.77874	1905.24	-7.76335	-1882.16	23.0801	10.047	316.812	-316.358	101.71	2937.91	2932.04	-2891.75	-1127.72	1804.32	2151.28	35.7025	-35.457	-0.0947981	0.00849986	12.2115	-12.0122	-4.1027	12.7198	6.61516	-1739.35	-2044.71	52.8795	46.1631	1788.2	2097.59	580.714	-578.962	2.20748
CHEMBL1482252	Cc1ccc(S(=O)(=O)NCc2csc(C)n2)c(C)c1	0	1.2	train	0	Correct	0.60357	0.86203	4.10773	-2.54325	5.62017	1.66067	1.94543	9.77874	1905.24	-7.79787	-1887.86	17.3783	4.96016	316.812	-316.358	95.68	2937.91	2932.04	-2904.03	-1344.25	1587.8	1812.07	35.7025	-35.6739	0.00561452	0.0073611	12.2115	-12.1097	-5.4845	12.117	6.61516	-1745.36	-2060.39	37.2	33.8879	1788.2	2097.59	580.714	-579.172	2.05279
CHEMBL1311439	CC1CCCN(C(=O)CSCC(=O)Nc2nc(-c3cccs3)cs2)C1	0	1.2	train	0	Correct	0.603953	1.99628	4.10773	-1.03429	4.4531	1.66067	1.38072	9.77874	1905.24	-7.75233	-1881.51	23.7239	5.08214	316.812	-316.346	144.08	2937.91	2932.04	-2886.33	-881.977	2050.06	2326.24	35.7025	-35.6602	0.0761483	0	12.2115	-12.1336	-4.56521	16.5146	6.61516	-1734.83	-2048.13	49.4559	51.5818	1788.2	2097.59	580.714	-578.989	2.50945
CHEMBL1588013	CC(C)C(=O)NC(=S)Nc1ccc(S(=O)(=O)Nc2ccccc2)cc1	0	1.2	validation	0	Correct	0.604463	0.707225	4.10773	-2.55339	5.44585	1.66067	2.66673	9.77874	1905.24	-7.79724	-1882.79	22.4464	7.44555	316.812	-316.346	127.77	2937.91	2932.04	-2888.97	-997.4	1934.64	2179.88	35.7025	-35.5805	-0.0992577	0.00849986	12.2115	-12.0939	-4.72907	14.835	6.61516	-1738.17	-2047.92	49.6694	48.9486	1788.2	2097.59	580.714	-579.323	1.39585
CHEMBL1313760	C=CCn1c(SCc2nc(O)c3c(-c4ccccc4)csc3n2)nnc1-c1ccccc1F	0	1.2	train	0	Correct	0.604501	2.28304	4.10773	-0.442791	8.90079	1.66067	3.25106	9.77874	1905.24	-7.70371	-1877.77	27.4655	2.59167	316.812	-316.342	130.26	2937.91	2932.04	-2861.08	-197.911	2734.13	3268.55	35.7025	-35.5309	-0.185562	0	12.2115	-12.0315	-2.10426	18.9829	6.61516	-1720.22	-2023.66	73.9237	76.8381	1788.2	2097.59	580.714	-578.596	3.343
CHEMBL1388961	Cc1cc(Cl)c(S(=O)(=O)NCc2cccnc2)cc1OCC(=O)NC1CCCCC1	0	1.2	train	0	Correct	0.605781	1.30932	4.10773	-1.4227	6.91565	1.66067	2.96037	9.77874	1905.24	-7.76378	-1879.59	25.6439	10.5789	316.812	-316.342	105.77	2937.91	2932.04	-2873.3	-712.084	2219.96	2543.5	35.7025	-35.707	-0.0149987	0.0073611	12.2115	-12.0689	-4.26653	17.8173	6.61516	-1729.7	-2031.82	65.7718	64.6196	1788.2	2097.59	580.714	-578.907	2.39524
CHEMBL1307646	CCN1CCN(C(=O)c2ccc(CNS(=O)(=O)c3ccc(C)cc3)cc2)CC1	0	1.2	train	0	Correct	0.606014	1.40358	4.10773	-1.69837	6.3708	1.66067	3.33404	9.77874	1905.24	-7.76103	-1884.46	20.7831	7.55312	316.812	-316.312	78.1	2937.91	2932.04	-2893.26	-856.795	2075.25	2371.86	35.7025	-35.6151	0.0303806	0.00849986	12.2115	-12.1148	-4.10383	16.5926	6.61516	-1736.43	-2044.9	52.6873	44.6597	1788.2	2097.59	580.714	-578.821	2.07512
CHEMBL1589002	CCN(CC)CCCN=C(S)N(Cc1cccnc1)Cc1cc2cccc(C)c2nc1O	0	1.2	train	0	Correct	0.606841	1.42843	4.10773	-1.55225	6.02574	1.66067	2.62268	9.77874	1905.24	-7.75831	-1884.29	20.9491	2.58024	316.812	-316.346	103.65	2937.91	2932.04	-2886.61	-612.675	2319.37	2634.83	35.7025	-35.5186	-0.256319	0	12.2115	-12.0731	-3.42985	20.0935	6.61516	-1735.9	-2040.92	56.6645	51.304	1788.2	2097.59	580.714	-578.67	2.46452
CHEMBL1417498	Cc1ccc(S(=O)(=O)NC(C(=O)OCC(=O)NC2CCS(=O)(=O)C2)C(C)C)cc1	0	1.2	train	0	Correct	0.607263	1.03166	4.10773	-2.01588	8.00477	1.66067	4.06934	9.77874	1905.24	-7.81685	-1874.47	30.7729	17.898	316.812	-316.312	152.47	2937.91	2932.04	-2879.71	-788.78	2143.26	2440.18	35.7025	-35.743	0.164645	0.00849986	12.2115	-12.0557	-4.81304	16.9516	6.61516	-1727.55	-2039.88	57.7076	58.2092	1788.2	2097.59	580.714	-578.513	2.56546
CHEMBL1390883	CC1CCN(S(=O)(=O)c2cccc(-c3csc(-c4cccnc4)n3)c2)CC1	0	1.2	train	0	Correct	0.607965	1.9201	4.10773	-0.971583	7.2721	1.66067	3.46116	9.77874	1905.24	-7.72306	-1884.04	21.1976	5.01233	316.812	-316.346	99.78	2937.91	2932.04	-2882.77	-523.262	2408.78	2850.56	35.7025	-35.5856	-0.0929483	0.0190063	12.2115	-12.0114	-3.56214	16.0968	6.61516	-1729.19	-2038.75	58.8409	55.146	1788.2	2097.59	580.714	-578.392	2.93188
CHEMBL1556059	CN1CCN(C(S)=Nc2cc(S(=O)(=O)N3CCOCC3)ccc2Cl)CC1	0	1.2	train	0	Correct	0.609528	1.47197	4.10773	-1.51092	6.93859	1.66067	3.60702	9.77874	1905.24	-7.76095	-1875.56	29.6743	7.99871	316.812	-316.312	112.63	2937.91	2932.04	-2880.84	-677.629	2254.41	2624.96	35.7025	-35.6578	0.187549	0.0190063	12.2115	-11.9693	-4.29107	16.49	6.61516	-1728.32	-2032.82	64.7678	57.0747	1788.2	2097.59	580.714	-578.323	2.75253
CHEMBL1576399	Cc1occc1C(=O)Nc1sc2c(c1C(N)=O)CCCCC2	0	1.2	train	0	Correct	0.60955	2.05129	4.10773	-1.26994	6.39936	1.66067	1.97425	9.77874	1905.24	-7.74507	-1888.57	16.6669	7.96518	316.812	-316.312	113.57	2937.91	2932.04	-2887.78	-1193.86	1738.18	2071.98	35.7025	-35.6607	-0.153662	0	12.2115	-12.0157	-4.19351	13.2171	6.61516	-1743.81	-2051.75	45.835	50.1345	1788.2	2097.59	580.714	-578.802	3.04828
CHEMBL1304062	Cc1nc(-c2ccccc2)sc1-c1nc(-c2ccccc2)ncc1S(=O)(=O)c1ccccc1	0	1.2	train	0	Correct	0.610018	2.04019	4.10773	-0.67652	9.62068	1.66067	4.29537	9.77874	1905.24	-7.70856	-1884.07	21.1731	5.03204	316.812	-316.351	109.43	2937.91	2932.04	-2857.54	171.177	3103.22	3746.62	35.7025	-35.6729	-0.174138	0.015861	12.2115	-11.9173	-1.99024	18.7325	6.61516	-1717.61	-2019.24	78.3474	80.3768	1788.2	2097.59	580.714	-578.134	3.56039
CHEMBL1308592	CCN(CC)C(=O)CSc1ncnc2c(-c3cccs3)nsc12	0	1.2	train	0	Correct	0.610148	1.99504	4.10773	-1.26418	5.62136	1.66067	1.72948	9.77874	1905.24	-7.74293	-1880.85	24.3861	2.52159	316.812	-316.312	140.76	2937.91	2932.04	-2878.24	-811.15	2120.89	2495.76	35.7025	-35.6678	0.0380118	0	12.2115	-12.0091	-3.96846	15.3021	6.61516	-1735.99	-2037.75	59.8384	59.6761	1788.2	2097.59	580.714	-578.539	3.36338
CHEMBL1403643	CC(=O)NC1=NN(C(C)=O)C(C)(c2ccc(C)cc2)S1	0	1.2	validation	0	Correct	0.61237	1.32562	4.10773	-2.11802	6.978	1.66067	2.45266	9.77874	1905.24	-7.79995	-1887.89	17.3458	4.82436	316.812	-316.312	87.07	2937.91	2932.04	-2892.08	-1344.98	1587.06	1890.96	35.7025	-35.6631	-0.0467407	0.0762622	12.2115	-11.8893	-4.67094	12.7451	6.61516	-1744.23	-2057.17	40.42	45.8373	1788.2	2097.59	580.714	-578.141	3.8585
CHEMBL1465427	Cc1nn(C)c(C)c1S(=O)(=O)N1CCc2ccccc21	0	1.2	train	0	Correct	0.612732	1.07224	4.10773	-2.1862	9.12042	1.66067	3.29548	9.77874	1905.24	-7.75714	-1887.13	18.1085	5.00933	316.812	-316.368	63.58	2937.91	2932.04	-2892.15	-1178.86	1753.19	2132.78	35.7025	-35.6834	-0.148099	0.0137656	12.2115	-11.9425	-4.66654	11.9937	6.61516	-1743.15	-2046.36	51.2297	45.7626	1788.2	2097.59	580.714	-578.642	3.18668
CHEMBL1485396	COc1cc2[nH]c(=O)n(CCCCCC(=O)N3CCN(c4ccccn4)CC3)c(=O)c2cc1OC	0	1.2	train	0	Correct	0.613431	1.8035	4.10773	-1.06631	8.38399	1.66067	3.66814	9.77874	1905.24	-7.73691	-1875.37	29.8681	13.3416	316.812	-316.336	109.76	2937.91	2932.04	-2877.56	-706.692	2225.35	2584.24	35.7025	-35.4099	-0.0771424	0	12.2115	-12.0702	-2.41206	20.1582	6.61516	-1729.28	-2031.64	65.9441	60.3587	1788.2	2097.59	580.714	-578.873	2.42195
CHEMBL1370441	CCOC(=O)C(NS(=O)(=O)c1ccc(Br)cc1)C(C)C	0	1.2	train	0	Correct	0.613654	0.891958	4.10773	-2.6148	5.26911	1.66067	2.23794	9.77874	1905.24	-7.84684	-1885.97	19.269	10.3021	316.812	-316.358	80.85	2937.91	2932.04	-2889.32	-1402	1530.04	1722.37	35.7025	-35.6255	0.0625757	0.00849986	12.2115	-12.0557	-5.74262	13.3802	6.61516	-1739.07	-2045.84	51.745	48.5906	1788.2	2097.59	580.714	-579.075	1.67958
CHEMBL1400385	COC(=O)c1ccc(NC(=O)c2ccccc2NS(=O)(=O)c2ccccc2)cc1	0	1.2	validation	0	Correct	0.614904	0.928062	4.10773	-2.23862	7.16893	1.66067	3.23047	9.77874	1905.24	-7.76218	-1882.87	22.37	12.7548	316.812	-316.312	109.95	2937.91	2932.04	-2882.01	-842.556	2089.49	2417.35	35.7025	-35.5131	-0.100581	0.00849986	12.2115	-12.1034	-3.91764	15.6588	6.61516	-1734.32	-2039.76	57.8241	55.9031	1788.2	2097.59	580.714	-579.35	1.63517
CHEMBL1547785	Cn1c(C[S+]([O-])Cc2c(Cl)cccc2Cl)nnc1SCc1ccc(Cl)cc1	0	1.2	train	0	Correct	0.615211	2.36227	4.10773	-0.532617	5.94846	1.66067	2.51583	9.77874	1905.24	-7.7593	-1879.29	25.9463	2.54693	316.812	-316.312	79.07	2937.91	2932.04	-2862.18	-585.329	2346.71	2685.29	35.7025	-35.6752	-0.118374	0	12.2115	-11.9992	-4.46758	18.0451	6.61516	-1725.2	-2025.12	72.4683	75.7334	1788.2	2097.59	580.714	-578.325	3.54593
CHEMBL1407299	C=CCNC(=S)Nc1ccc(Cl)c(S(=O)(=O)N2CCOCC2)c1	0	1.2	train	0	Correct	0.61577	0.932294	4.10773	-2.22719	6.29679	1.66067	2.36904	9.77874	1905.24	-7.79062	-1879.33	25.9052	7.99441	316.812	-316.351	111.14	2937.91	2932.04	-2878.65	-945.405	1986.64	2281.83	35.7025	-35.6149	-0.0246151	0.0179877	12.2115	-12.028	-4.60132	14.1946	6.61516	-1735.82	-2037.41	60.1763	59.261	1788.2	2097.59	580.714	-579.03	2.25152
CHEMBL1675	CCCCCCCCCCCCCCCC(=O)OC/C=C(C)/C=C/C=C(C)/C=C/C1=C(C)CCCC1(C)C	0	1.2	train	0	Correct	0.615927	2.23927	4.10773	-0.913322	5.30048	1.66067	2.05265	9.77874	1905.24	-7.81447	-1899.75	5.49017	5.49017	316.812	-316.33	26.3	2937.91	2932.04	-2894.25	-476.135	2455.91	2619.63	35.7025	-35.6339	-0.0227058	0.051031	12.2115	-11.9863	-4.5925	26.0085	6.61516	-1740.43	-2050.26	47.3284	43.6605	1788.2	2097.59	580.714	-578.399	3.20031
CHEMBL1350220	CCn1c(SC)nc(=O)c(C(c2ccc(OC)c(O)c2)c2c(O)n(CC)c(SC)nc2=O)c1O	0	1.2	validation	0	Correct	0.616112	1.86022	4.10773	-0.805411	12.0259	1.66067	4.98015	9.77874	1905.24	-7.78029	-1871.22	34.0178	15.6458	316.812	-316.312	190.3	2937.91	2932.04	-2839.94	26.1057	2958.15	3544.97	35.7025	-35.1973	-0.633732	0	12.2115	-11.959	-2.49651	21.0283	6.61516	-1721.16	-2012.49	85.0974	97.9786	1788.2	2097.59	580.714	-578.033	4.169
CHEMBL1442402	CCOC(=O)C1(Cc2ccc(Cl)cc2)CCN(C(=O)c2cscn2)CC1	0	1.2	train	0	Correct	0.616378	1.68129	4.10773	-1.28195	6.72934	1.66067	2.92336	9.77874	1905.24	-7.75717	-1885.31	19.9314	7.97834	316.812	-316.351	87.74	2937.91	2932.04	-2889.14	-1027.31	1904.73	2214.15	35.7025	-35.6054	0.0526937	0.0147314	12.2115	-12.1144	-3.91853	16.1846	6.61516	-1738.03	-2047.45	50.1401	48.7735	1788.2	2097.59	580.714	-578.518	2.99852
CHEMBL1360063	CN(C)S(=O)(=O)c1ccc(C(=O)C2=C(O)C(=O)N(Cc3cccnc3)C2c2ccco2)cc1	0	1.2	train	0	Correct	0.616669	1.49608	4.10773	-1.61484	10.6063	1.66067	6.04467	9.77874	1905.24	-7.75378	-1876.7	28.5383	15.6663	316.812	-316.346	129.4	2937.91	2932.04	-2871.58	-373.122	2558.92	3062.71	35.7025	-35.5641	-0.0762196	0.03041	12.2115	-11.869	-2.42602	18.0774	6.61516	-1721.6	-2028.06	69.5281	66.3324	1788.2	2097.59	580.714	-578.164	3.03319
CHEMBL1329547	Cc1ccc(S(=O)(=O)N(C)C)cc1NC(=O)c1ccncc1	0	1.2	train	0	Correct	0.61692	0.737153	4.10773	-2.77097	5.76496	1.66067	3.73102	9.77874	1905.24	-7.79846	-1885.4	19.8373	7.44509	316.812	-316.358	87.75	2937.91	2932.04	-2902.48	-1309.78	1622.26	1864.49	35.7025	-35.5196	-0.0786767	0.03041	12.2115	-11.9412	-4.82099	12.7726	6.61516	-1744.09	-2054.27	43.322	35.4371	1788.2	2097.59	580.714	-578.931	1.64004
CHEMBL1546687	Cc1ccc(C(=O)NCCSc2ccccc2)cc1S(=O)(=O)Nc1ccccc1	0	1.2	train	0	Correct	0.617046	1.40121	4.10773	-1.5585	6.61039	1.66067	2.53611	9.77874	1905.24	-7.75785	-1885.12	20.1162	7.54047	316.812	-316.342	108.95	2937.91	2932.04	-2883.42	-608.444	2323.6	2646.57	35.7025	-35.6221	0.0358938	0.0073611	12.2115	-12.0927	-4.26701	16.9812	6.61516	-1731.92	-2037.8	59.7879	54.4992	1788.2	2097.59	580.714	-579.094	2.09429
CHEMBL1501982	CC(=O)NC(=S)c1c(N)n(Cc2ccccc2)c(=O)n(C)c1=O	0	1.2	validation	0	Correct	0.617123	0.766384	4.10773	-2.61877	7.21906	1.66067	2.59095	9.77874	1905.24	-7.80064	-1883.16	22.0753	7.46082	316.812	-316.358	131.21	2937.91	2932.04	-2881.7	-1214.8	1717.24	2001.83	35.7025	-35.3114	-0.53558	0	12.2115	-12.0652	-4.78317	13.5151	6.61516	-1745.82	-2049.26	48.3247	56.2122	1788.2	2097.59	580.714	-579.263	1.97825
CHEMBL1601025	COC(=O)C1=C(C)N=C(C)/C(=C(/O)OC)C1c1ccc(-c2cc(Cl)ccc2Cl)o1	0	1.2	train	0	Correct	0.618257	1.39383	4.10773	-1.52139	9.41952	1.66067	3.77882	9.77874	1905.24	-7.77471	-1883.56	21.6826	13.5956	316.812	-316.358	81.26	2937.91	2932.04	-2862.82	-714.897	2217.15	2657.45	35.7025	-35.5115	-0.299861	0	12.2115	-12.0044	-3.26055	17.7593	6.61516	-1730.52	-2031.68	65.9067	75.0968	1788.2	2097.59	580.714	-578.517	3.12035
CHEMBL1611451	CC(C)CCNC(=O)CSc1nnc(-c2ccc(S(=O)(=O)N3CCCC3)cc2)n1C	0	1.2	train	0	Correct	0.618742	1.68932	4.10773	-1.55751	7.84881	1.66067	3.91888	9.77874	1905.24	-7.77328	-1875.39	29.8452	7.51316	316.812	-316.312	130.87	2937.91	2932.04	-2885.26	-552.666	2379.38	2749.82	35.7025	-35.5011	-0.0682821	0.0190063	12.2115	-11.9757	-3.87033	18.6868	6.61516	-1724.98	-2031.8	65.785	52.6568	1788.2	2097.59	580.714	-578.312	2.86874
CHEMBL1529812	CCC(SC1=Nc2ccccc2C2=NC(CC(C)C)C(=O)N12)C(=O)Nc1ccc2c(c1)OCO2	0	1.2	validation	0	Correct	0.619903	2.40587	4.10773	-0.490537	9.65843	1.66067	4.00493	9.77874	1905.24	-7.71339	-1877.75	27.4866	11.3109	316.812	-316.346	117.89	2937.91	2932.04	-2863.78	-211.515	2720.53	3276.49	35.7025	-35.5115	-0.16517	0	12.2115	-12.0406	-1.14686	20.0942	6.61516	-1719.38	-2023.04	74.5502	74.1315	1788.2	2097.59	580.714	-578.141	3.55165
CHEMBL1485917	C=CCN1C(=O)C2(C(C(=O)c3ccc(C)o3)=C(O)C(=O)N2CCCN2CCOCC2)c2ccccc21	0	1.2	validation	0	Correct	0.620576	2.36006	4.10773	-0.249333	13.9094	1.66067	5.47221	9.77874	1905.24	-7.72613	-1878.44	26.7985	16.3718	316.812	-316.312	103.53	2937.91	2932.04	-2852.09	-62.6764	2869.37	3573.98	35.7025	-35.8647	0.363271	0.0300416	12.2115	-11.9038	-0.972889	20.2355	6.61516	-1722.11	-2020.21	77.3821	85.8217	1788.2	2097.59	580.714	-577.937	4.58146
CHEMBL1510638	Cc1cccn2c(=O)c3cc(C(=O)NCc4cccnc4)c(=N)n(C)c3nc12	0	1.2	train	0	Correct	0.620867	1.24719	4.10773	-1.97427	8.61771	1.66067	3.73995	9.77874	1905.24	-7.72647	-1881.5	23.7342	5.17395	316.812	-316.312	105.14	2937.91	2932.04	-2886.08	-770.079	2161.96	2597.96	35.7025	-35.3949	-0.472615	0	12.2115	-12.0436	-2.68136	15.4313	6.61516	-1738.35	-2040.11	57.4792	51.8375	1788.2	2097.59	580.714	-578.97	2.24327
CHEMBL1415789	Cc1csc(NC(=O)CN(C)S(=O)(=O)c2cccc3cccnc23)n1	0	1.2	train	0	Correct	0.620921	1.02556	4.10773	-2.12578	7.41226	1.66067	3.36939	9.77874	1905.24	-7.76174	-1878.98	26.2541	7.48865	316.812	-316.351	128.88	2937.91	2932.04	-2881.5	-860.337	2071.7	2425.19	35.7025	-35.566	-0.131407	0.0227113	12.2115	-12.0149	-4.2801	14.6517	6.61516	-1731.5	-2042.89	54.6941	56.4137	1788.2	2097.59	580.714	-578.827	2.41551
CHEMBL1492961	COc1c(Cl)cc(Cl)cc1/C=C/C(=O)c1ccc(NC(=O)c2cccs2)cc1	0	1.2	validation	0	Correct	0.621344	1.13857	4.10773	-2.21995	6.36434	1.66067	2.51687	9.77874	1905.24	-7.76223	-1886.21	19.0272	7.90714	316.812	-316.346	83.64	2937.91	2932.04	-2877.29	-868.849	2063.19	2365.45	35.7025	-35.7487	0.0760793	0	12.2115	-12.1054	-4.27082	17.0681	6.61516	-1731.67	-2038.02	59.5642	60.629	1788.2	2097.59	580.714	-579.032	2.26977
CHEMBL1326173	CC[C@H](C)[C@@H](NC(=O)O[C@H]1C(=O)c2cc(OC)ccc2O[C@@H]1c1ccc(OC)c(Br)c1)C(=O)OC	0	1.2	train	0	Correct	0.621471	1.61058	4.10773	-1.37635	9.60208	1.66067	4.54769	9.77874	1905.24	-7.77553	-1877.44	27.8012	22.2274	316.812	-316.312	109.39	2937.91	2932.04	-2850.55	-572.85	2359.19	2769.54	35.7025	-35.629	0.225829	0	12.2115	-11.9874	-2.51675	21.7106	6.61516	-1717.26	-2007.62	89.9636	87.3637	1788.2	2097.59	580.714	-578.076	3.33403
CHEMBL1488487	CC[C@H](C)[C@@H](NC(=O)O[C@@H]1C(=O)c2cc(OC)ccc2O[C@H]1c1ccc(OC)c(Br)c1)C(=O)OC	0	1.2	validation	0	Correct	0.621471	1.61058	4.10773	-1.37635	9.60208	1.66067	4.54769	9.77874	1905.24	-7.77553	-1877.44	27.8012	22.2274	316.812	-316.312	109.39	2937.91	2932.04	-2850.55	-572.85	2359.19	2769.54	35.7025	-35.629	0.225829	0	12.2115	-11.9874	-2.51675	21.7106	6.61516	-1717.26	-2007.62	89.9636	87.3637	1788.2	2097.59	580.714	-578.076	3.33403
CHEMBL1409266	Cc1onc(-c2ccccc2)c1C(=O)Nc1ccc(S(=O)(=O)N2CCCC2)cc1	0	1.2	train	0	Correct	0.621953	1.24445	4.10773	-1.91037	8.88502	1.66067	3.92217	9.77874	1905.24	-7.73686	-1881.67	23.573	10.5968	316.812	-316.346	100.89	2937.91	2932.04	-2882.19	-741.038	2191	2586.22	35.7025	-35.5853	-0.215549	0.0190063	12.2115	-12.0077	-3.67077	16.164	6.61516	-1729.6	-2038.93	58.6582	55.7237	1788.2	2097.59	580.714	-578.799	2.54237
CHEMBL3195951	CCOc1ccc(S(=O)(=O)Nc2ccccc2C(=O)N/N=C/c2c(OC)ccc3ccccc23)cc1	0	1.2	train	0	Correct	0.622042	1.3986	4.10773	-1.51593	9.11799	1.66067	4.07359	9.77874	1905.24	-7.74032	-1879.29	25.9483	13.3042	316.812	-316.339	114.47	2937.91	2932.04	-2867.13	-263.277	2668.76	3112.86	35.7025	-35.7009	-0.00919424	0.00849986	12.2115	-12.0554	-2.54213	19.9678	6.61516	-1722.94	-2025.21	72.3778	70.7895	1788.2	2097.59	580.714	-578.892	2.3862
CHEMBL1426072	Cc1cccn2c(=O)c(/C=C(\C#N)C(N)=O)c(N3CCN(Cc4ccc5c(c4)OCO5)CC3)nc12	0	1.2	train	0	Correct	0.622607	1.90058	4.10773	-0.997436	9.44227	1.66067	4.41344	9.77874	1905.24	-7.71451	-1875.48	29.7577	11.1645	316.812	-316.346	126.19	2937.91	2932.04	-2875.05	-311.847	2620.19	3140.89	35.7025	-35.4824	-0.218784	0	12.2115	-12.0715	-1.43893	19.2305	6.61516	-1725.45	-2030.58	67.0045	62.8654	1788.2	2097.59	580.714	-578.564	2.81975
CHEMBL1380761	CCOc1ccc(N(C(C)C(=O)Nc2ccc(OC)cc2)S(C)(=O)=O)cc1	0	1.2	train	0	Correct	0.623032	0.790278	4.10773	-2.46606	7.20146	1.66067	2.7072	9.77874	1905.24	-7.79917	-1882.52	22.7144	13.0129	316.812	-316.312	93.32	2937.91	2932.04	-2882.92	-1009.55	1922.49	2200.65	35.7025	-35.687	0.0832593	0.0131679	12.2115	-12.0416	-4.24779	16.0037	6.61516	-1739.44	-2044.84	52.7444	54.9913	1788.2	2097.59	580.714	-579.11	2.31948
CHEMBL1382390	Cc1ccc(-c2c3c(=O)n(C)c(=O)n(C)c3cn2Cc2ccccc2)cc1	0	1.2	train	0	Correct	0.623826	1.53648	4.10773	-1.59128	8.55723	1.66067	3.59714	9.77874	1905.24	-7.72632	-1890.1	15.1434	5.08164	316.812	-316.358	48.93	2937.91	2932.04	-2887.68	-866.496	2065.55	2502.6	35.7025	-35.402	-0.295171	0	12.2115	-12.0326	-2.62848	15.6387	6.61516	-1740.68	-2044.74	52.8447	50.2316	1788.2	2097.59	580.714	-578.766	2.67086
CHEMBL1536026	Cc1cc(C)nc(SCC(=O)Nc2cccc(S(=O)(=O)N(C)C)c2)n1	0	1.2	train	0	Correct	0.624222	1.08733	4.10773	-2.27796	6.31084	1.66067	3.56195	9.77874	1905.24	-7.80171	-1879.32	25.9194	7.42659	316.812	-316.351	125.94	2937.91	2932.04	-2891.8	-1005.58	1926.46	2181.53	35.7025	-35.4949	-0.0827735	0.03041	12.2115	-11.9999	-4.66372	15.497	6.61516	-1733.5	-2044.92	52.6673	46.1165	1788.2	2097.59	580.714	-578.889	2.08146
CHEMBL3191333	COc1ccc(/C=N/NC(=O)c2ccc(N(C)S(=O)(=O)c3ccccc3)cc2)cc1OC	0	1.2	train	0	Correct	0.62463	1.00956	4.10773	-2.1131	8.42338	1.66067	4.37276	9.77874	1905.24	-7.76843	-1879.38	25.8569	13.1004	316.812	-316.339	105.68	2937.91	2932.04	-2879.76	-656.146	2275.9	2622.48	35.7025	-35.6978	0.163094	0.0190063	12.2115	-12.0021	-3.69121	18.0532	6.61516	-1728.6	-2031.27	66.3182	58.1508	1788.2	2097.59	580.714	-578.801	2.2182
CHEMBL1541745	COc1ccc(C)cc1S(=O)(=O)N(CC(N)=O)Cc1ccccc1	0	1.2	train	0	Correct	0.624757	0.985917	4.10773	-2.22334	6.37701	1.66067	2.59377	9.77874	1905.24	-7.79628	-1885.73	19.5122	10.2015	316.812	-316.312	98.08	2937.91	2932.04	-2880.64	-1063.89	1868.15	2171.56	35.7025	-35.6532	-0.0571525	0.0179877	12.2115	-12.065	-4.84565	13.8026	6.61516	-1741.76	-2046.45	51.1346	57.273	1788.2	2097.59	580.714	-579.188	2.01087
CHEMBL3191885	CCOC(=O)/C(C#N)=C/Nc1ccccc1NS(=O)(=O)c1cccc(C(C)=O)c1	0	1.2	train	0	Correct	0.625493	0.885483	4.10773	-2.42404	6.69549	1.66067	3.33702	9.77874	1905.24	-7.79785	-1880.38	24.862	12.754	316.812	-316.346	133.74	2937.91	2932.04	-2880.06	-892.098	2039.94	2340.05	35.7025	-35.6364	-0.283613	0.00849986	12.2115	-12.086	-4.25563	16.0037	6.61516	-1736.05	-2040.57	57.0181	57.8503	1788.2	2097.59	580.714	-579.328	1.54167
CHEMBL1459361	COC(=O)c1ccc(Cl)c(S(=O)(=O)N2CCCC2)c1	0	1.2	validation	0	Correct	0.625954	0.925026	4.10773	-2.56858	6.41434	1.66067	2.68584	9.77874	1905.24	-7.7992	-1885.7	19.5414	10.1813	316.812	-316.368	72.06	2937.91	2932.04	-2891	-1419.23	1512.81	1782.06	35.7025	-35.4778	-0.131365	0.0179877	12.2115	-12.0141	-5.23742	11.3866	6.61516	-1744.13	-2045.48	52.1128	46.9152	1788.2	2097.59	580.714	-579.099	2.16895
CHEMBL1585310	Cc1ccc(C)c(C(=O)C2=C(O)C(=O)N(CCCn3ccnc3)C2c2ccncc2)c1	0	1.2	validation	0	Correct	0.626797	1.54161	4.10773	-1.36858	8.69348	1.66067	3.48716	9.77874	1905.24	-7.7395	-1884.65	20.5885	7.73016	316.812	-316.351	88.32	2937.91	2932.04	-2880.74	-676.049	2255.99	2696.22	35.7025	-35.6294	-0.0797298	0	12.2115	-12.0349	-3.08246	17.5247	6.61516	-1736.13	-2042.11	55.48	57.1718	1788.2	2097.59	580.714	-578.718	2.80365
CHEMBL1348413	Cc1cccc(N2C(=O)NC(=O)/C(=C/NC34CN5CN(CN(C5)C3)C4)C2=O)c1	0	1.2	train	0	Correct	0.626925	2.21582	4.10773	-0.831418	10.5092	1.66067	3.80525	9.77874	1905.24	-7.69604	-1877.35	27.8879	7.70927	316.812	-316.312	88.23	2937.91	2932.04	-2887.34	-849.971	2082.07	2543.52	35.7025	-35.1697	-0.650287	0	12.2115	-12.1422	-2.61728	15.643	6.61516	-1733.05	-2041.2	56.3921	50.5795	1788.2	2097.59	580.714	-578.356	4.00249
CHEMBL1413047	CCSc1nc(=S)n(Cc2ccccc2)c(C)c1C(C)=O	0	1.2	train	0	Correct	0.627	1.41132	4.10773	-1.92316	5.68509	1.66067	1.52567	9.77874	1905.24	-7.78506	-1890.8	14.4338	2.42405	316.812	-316.358	92.28	2937.91	2932.04	-2883.17	-1049.15	1882.89	2178.29	35.7025	-35.6307	-0.162231	0	12.2115	-12.041	-4.95423	14.0531	6.61516	-1746.83	-2052.58	45.0124	54.7488	1788.2	2097.59	580.714	-579.092	2.72003
CHEMBL1577439	CC1CCN(C(=O)CSCC(=O)Nc2nc(-c3cccs3)cs2)CC1	0	1.2	train	0	Correct	0.627417	2.01557	4.10773	-1.00542	4.3192	1.66067	1.43981	9.77874	1905.24	-7.75231	-1881.51	23.7269	5.0826	316.812	-316.312	144.08	2937.91	2932.04	-2887.17	-888.933	2043.11	2316.57	35.7025	-35.6606	0.0768976	0	12.2115	-12.1336	-4.63465	16.5146	6.61516	-1734.83	-2048.3	49.2897	50.748	1788.2	2097.59	580.714	-578.9	2.40246
CHEMBL1707911	CCO/C(O)=C1/C(C)=NC(SCC(=O)OC)=C(C#N)C1c1ccc(C(=O)OC)cc1	0	1.2	train	0	Correct	0.6282	1.68988	4.10773	-1.47059	7.59928	1.66067	3.04624	9.77874	1905.24	-7.79635	-1880.82	24.414	15.7557	316.812	-316.312	143.51	2937.91	2932.04	-2869.67	-705.519	2226.52	2623.02	35.7025	-35.4847	-0.223422	0	12.2115	-12.0525	-3.28283	17.9086	6.61516	-1735.43	-2032.82	64.7723	68.2414	1788.2	2097.59	580.714	-578.86	2.73035
CHEMBL1341744	CCOC(=O)Cc1csc(NC(=O)c2sc3nc4c(C)cc(C)cc4cc3c2N)n1	0	1.2	train	0	Correct	0.628339	2.11285	4.10773	-0.906044	8.81271	1.66067	3.50315	9.77874	1905.24	-7.73835	-1879.14	26.1034	7.91868	316.812	-316.342	163.68	2937.91	2932.04	-2875.25	-424.107	2507.94	3009.32	35.7025	-35.5694	-0.252405	0	12.2115	-12.0248	-2.40482	18.3696	6.61516	-1722.83	-2032.14	65.4495	62.6629	1788.2	2097.59	580.714	-578.29	3.57801
CHEMBL1466798	Cn1c(S)nnc1-c1sc2ccccc2c1Cl	0	1.2	train	0	Correct	0.628418	1.36623	4.10773	-1.84719	5.55437	1.66067	1.83305	9.77874	1905.24	-7.72772	-1887.71	17.5262	0	316.812	-316.312	97.75	2937.91	2932.04	-2898.5	-1320.09	1611.95	1948.61	35.7025	-35.6673	-0.025537	0	12.2115	-11.9101	-4.60293	11.3513	6.61516	-1744.01	-2044	53.5863	39.4117	1788.2	2097.59	580.714	-578.432	3.26405
CHEMBL1545699	CCN(CC)c1ccc(NC(=O)CN2CCN(S(=O)(=O)c3cc(Cl)ccc3OC)CC2)cc1	0	1.2	train	0	Correct	0.628722	1.65933	4.10773	-1.21276	8.97943	1.66067	4.17583	9.77874	1905.24	-7.77214	-1875.63	29.6035	10.3627	316.812	-316.312	90.57	2937.91	2932.04	-2863.88	-370.186	2561.86	2968.61	35.7025	-35.7095	0.104445	0.0179877	12.2115	-12.0278	-3.46275	20.2117	6.61516	-1722.36	-2024.53	73.0626	74.0344	1788.2	2097.59	580.714	-578.28	3.21584
CHEMBL1608965	CCN(CC)S(=O)(=O)c1ccc(C)c(NC(=S)N2CCN(Cc3ccc4c(c3)OCO4)CC2)c1	0	1.2	train	0	Correct	0.62942	1.86744	4.10773	-1.00997	9.67638	1.66067	4.99107	9.77874	1905.24	-7.74636	-1874.93	30.3113	11.1024	316.812	-316.312	114.82	2937.91	2932.04	-2871.97	-93.1738	2838.87	3306.75	35.7025	-35.4858	0.0159923	0.0190063	12.2115	-11.9546	-2.89046	20.9323	6.61516	-1717.62	-2023.89	73.6954	65.9434	1788.2	2097.59	580.714	-577.828	3.64155
CHEMBL3210645	COc1c(C)c2c(c(O)c1CC=C(C)CCC(=O)OCCN1CCOCC1)C(=O)OC2	0	1.2	train	0	Correct	0.629501	1.34798	4.10773	-1.66325	7.61813	1.66067	2.97833	9.77874	1905.24	-7.7663	-1882.37	22.8667	19.4707	316.812	-316.342	94.53	2937.91	2932.04	-2884.78	-1055.29	1876.75	2163.02	35.7025	-35.6576	0.0281961	0	12.2115	-12.0575	-3.67048	18.4923	6.61516	-1737.17	-2043.17	54.4204	53.1352	1788.2	2097.59	580.714	-578.701	2.63385
CHEMBL1391953	CCNC(=O)c1ccccc1NC(=O)c1cccc(S(=O)(=O)N2CCOCC2)c1	0	1.2	train	0	Correct	0.629777	1.10552	4.10773	-1.9263	7.70696	1.66067	3.61873	9.77874	1905.24	-7.76223	-1879.31	25.929	13.0996	316.812	-316.346	113.19	2937.91	2932.04	-2879.96	-782.286	2149.76	2504.26	35.7025	-35.5938	0.0472278	0.0190063	12.2115	-12.026	-3.88424	16.2548	6.61516	-1732.21	-2037.21	60.3775	57.9541	1788.2	2097.59	580.714	-579.01	2.1778
CHEMBL1378007	CN1C(=O)C(=CNc2ccc(N3CCOCC3)cc2)C(=O)N(C)C1=S	0	1.2	train	0	Correct	0.630768	0.918334	4.10773	-2.29514	7.06742	1.66067	3.16355	9.77874	1905.24	-7.75485	-1881.75	23.4908	8.076	316.812	-316.312	97.21	2937.91	2932.04	-2893.76	-1124.92	1807.12	2099.48	35.7025	-35.5613	-0.380305	0	12.2115	-11.9798	-4.32905	15.0063	6.61516	-1741.68	-2043.7	53.8835	44.1553	1788.2	2097.59	580.714	-578.752	2.31266
CHEMBL1353862	Cc1ccc(C(=O)NCc2ccco2)cc1S(=O)(=O)Nc1cccc(Cl)c1	0	1.2	train	0	Correct	0.632856	1.04008	4.10773	-2.31526	7.13508	1.66067	2.88041	9.77874	1905.24	-7.76579	-1882.64	22.6005	10.5448	316.812	-316.312	96.79	2937.91	2932.04	-2882.86	-883.938	2048.1	2373.23	35.7025	-35.6447	0.0650331	0.0073611	12.2115	-12.0927	-4.45594	15.3595	6.61516	-1733.03	-2041.63	55.958	55.052	1788.2	2097.59	580.714	-579.139	2.02145
CHEMBL1460397	Cc1cc(C)cc(-n2c(C)cc(C(=O)CSc3nnnn3C)c2C)c1	0	1.2	train	0	Correct	0.633061	1.44338	4.10773	-1.90008	7.60565	1.66067	2.80579	9.77874	1905.24	-7.76676	-1884.02	21.2143	2.55563	316.812	-316.312	90.9	2937.91	2932.04	-2895.7	-1042.94	1889.1	2215.69	35.7025	-35.7243	-0.00838451	0	12.2115	-12.0248	-4.47431	15.8856	6.61516	-1740.06	-2047.64	49.9503	42.2188	1788.2	2097.59	580.714	-578.652	3.02553
CHEMBL1479639	CC1=C(C(=O)OC(C)C)C(c2ccccc2)N=C(S)N1C	0	1.2	train	0	Correct	0.633086	0.973854	4.10773	-2.49647	6.09923	1.66067	2.03461	9.77874	1905.24	-7.79393	-1891.01	14.2263	5.42083	316.812	-316.368	80.7	2937.91	2932.04	-2894.03	-1329.25	1602.79	1867.99	35.7025	-35.5276	-0.254217	0	12.2115	-12.0066	-4.68399	13.594	6.61516	-1749.84	-2055.76	41.8331	43.8805	1788.2	2097.59	580.714	-578.988	2.25709
CHEMBL1433238	CCOC(=O)C1CN(S(=O)(=O)c2ccccc2)CCN1S(=O)(=O)c1ccccc1	0	1.2	validation	0	Correct	0.633339	1.59635	4.10773	-1.39964	9.87191	1.66067	4.96991	9.77874	1905.24	-7.77087	-1875.85	29.3927	15.4309	316.812	-316.351	117.82	2937.91	2932.04	-2863.65	-348.715	2583.33	3072.62	35.7025	-35.5112	0.0740822	0.0359199	12.2115	-11.9054	-3.3482	16.2472	6.61516	-1721.82	-2022.95	74.6356	74.2608	1788.2	2097.59	580.714	-578.378	3.17931
CHEMBL1478546	CCOc1ccccc1N1CC(C(=O)Nc2c(C)n(C)n(-c3ccccc3)c2=O)CC1=O	0	1.2	train	0	Correct	0.633451	1.42941	4.10773	-1.53003	9.72852	1.66067	4.11309	9.77874	1905.24	-7.74324	-1881.3	23.9402	10.6672	316.812	-316.312	85.57	2937.91	2932.04	-2877.69	-675.499	2256.54	2692.12	35.7025	-35.7509	0.195952	0	12.2115	-11.98	-3.03443	18.3695	6.61516	-1731.89	-2036.06	61.5293	60.2245	1788.2	2097.59	580.714	-578.562	2.9505
CHEMBL1550830	Cc1cc(OCCCC(=O)N2CCCCC2)cc(C)c1Cl	0	1.2	validation	0	Correct	0.63412	0.896903	4.10773	-2.28528	4.0303	1.66067	1.41239	9.77874	1905.24	-7.78083	-1893.75	11.4866	5.60458	316.812	-316.351	29.54	2937.91	2932.04	-2911.47	-1640.1	1291.94	1437.06	35.7025	-35.6318	-0.0268751	0	12.2115	-12.0156	-5.25909	13.7092	6.61516	-1752.92	-2058.46	39.132	26.4426	1788.2	2097.59	580.714	-579.115	1.80278
CHEMBL1528629	CCCn1c(=N)c(C(=O)NC2CCCC2)cc2c(=O)n3cccc(C)c3nc21	0	1.2	train	0	Correct	0.634506	1.52615	4.10773	-1.66058	8.84969	1.66067	3.52157	9.77874	1905.24	-7.72879	-1884.24	20.9955	5.18508	316.812	-316.312	92.25	2937.91	2932.04	-2880.94	-649.355	2282.69	2759.91	35.7025	-35.4294	-0.413826	0	12.2115	-12.0591	-2.33966	16.2875	6.61516	-1738.35	-2041.28	56.313	56.9758	1788.2	2097.59	580.714	-578.919	2.53366
CHEMBL1459563	COC(=O)C1=C(C(=O)OC)C(c2ccccc2O)c2sc(O)nc2S1	0	1.2	train	0	Correct	0.634753	2.46085	4.10773	-0.422278	7.70615	1.66067	2.85118	9.77874	1905.24	-7.75809	-1880.31	24.9301	15.5843	316.812	-316.368	159.49	2937.91	2932.04	-2866.42	-679.33	2252.71	2774.77	35.7025	-35.3614	-0.0704764	0	12.2115	-11.9284	-2.89197	14.8109	6.61516	-1729.81	-2029.35	68.239	71.4999	1788.2	2097.59	580.714	-578.222	4.11952
CHEMBL1308222	CN(C(=O)CSc1ncnc2sc(-c3ccccc3)cc12)C1CCS(=O)(=O)C1	0	1.2	train	0	Correct	0.634805	2.43814	4.10773	-0.370816	7.40755	1.66067	3.27986	9.77874	1905.24	-7.73015	-1878.69	26.5517	7.41869	316.812	-316.346	142.15	2937.91	2932.04	-2876.1	-374.2	2557.84	3026.65	35.7025	-35.6073	-0.138091	0	12.2115	-11.9717	-3.43185	17.0751	6.61516	-1723.1	-2033.96	63.6276	61.8111	1788.2	2097.59	580.714	-577.906	4.0693
CHEMBL1612588	CCCN(CCC)S(=O)(=O)c1ccc(C(=O)Nc2nc3c(s2)CCc2ccccc2-3)cc1	0	1.2	train	0	Correct	0.635328	2.31561	4.10773	-0.31855	9.35811	1.66067	4.38129	9.77874	1905.24	-7.73633	-1881.43	23.8101	7.56071	316.812	-316.342	115.99	2937.91	2932.04	-2868.8	-137.587	2794.45	3304.71	35.7025	-35.489	-0.165854	0.0190063	12.2115	-11.9676	-2.48281	19.3173	6.61516	-1719.17	-2026.25	71.3357	69.1113	1788.2	2097.59	580.714	-578.115	3.73492
CHEMBL1445791	CCOC(=O)c1ccc(NC(=O)CC2C(=O)N(c3ccccc3)C(=O)N2CCCOC)cc1	0	1.2	validation	0	Correct	0.635464	1.32091	4.10773	-1.76703	7.88053	1.66067	2.92772	9.77874	1905.24	-7.76531	-1879.36	25.8834	15.8507	316.812	-316.342	105.25	2937.91	2932.04	-2878.2	-896.151	2035.89	2367.51	35.7025	-35.3539	-0.260208	0	12.2115	-12.09	-3.04727	18.653	6.61516	-1734.36	-2039.39	58.1967	59.7181	1788.2	2097.59	580.714	-579.235	2.0905
CHEMBL1331570	Cc1c(Cl)cccc1NC(=O)C[C@H]1Sc2ccccc2NC1=O	0	1.2	train	0	Correct	0.635568	1.47818	4.10773	-1.53789	5.43685	1.66067	2.13472	9.77874	1905.24	-7.74377	-1888.33	16.9112	5.12547	316.812	-316.312	83.5	2937.91	2932.04	-2895.52	-1151.44	1780.6	2075.94	35.7025	-35.6815	-0.0487288	0	12.2115	-11.9915	-4.36242	14.001	6.61516	-1739.85	-2043.56	54.0262	42.391	1788.2	2097.59	580.714	-578.539	2.63015
CHEMBL1469638	CC(=O)c1ccc(OCCCC(=O)Nc2ccc(C)c(S(=O)(=O)N(C)C)c2)cc1	0	1.2	train	0	Correct	0.635979	0.952615	4.10773	-2.24909	7.02658	1.66067	4.37474	9.77874	1905.24	-7.80343	-1882.96	22.2828	12.9012	316.812	-316.342	101.16	2937.91	2932.04	-2890.98	-936.466	1995.58	2263.02	35.7025	-35.5777	-0.0629624	0.0293915	12.2115	-11.9222	-4.24058	17.2632	6.61516	-1733.76	-2042.77	54.8216	46.9313	1788.2	2097.59	580.714	-578.637	2.10541
CHEMBL1467260	CCOC(=O)c1ccccc1NC(=O)Cc1sc(-c2cccnc2)nc1-c1ccc(C)cc1	0	1.2	train	0	Correct	0.63638	1.84016	4.10773	-1.06044	7.13427	1.66067	2.71879	9.77874	1905.24	-7.73317	-1884.8	20.4374	7.95239	316.812	-316.346	109.42	2937.91	2932.04	-2871	-444.831	2487.21	2926.91	35.7025	-35.6024	-0.154629	0	12.2115	-12.066	-2.77363	19.1863	6.61516	-1728.09	-2036.76	60.8318	66.9134	1788.2	2097.59	580.714	-578.724	2.77804
CHEMBL1402546	CCN1C=CC2=C(C#N)C(N)C(C#N)(C#N)C(c3ccccc3C(F)(F)F)C2C1	0	1.2	validation	0	Correct	0.636547	2.1612	4.10773	-0.846786	12.2098	1.66067	5.11033	9.77874	1905.24	-7.77271	-1884.65	20.5883	0	316.812	-316.368	100.63	2937.91	2932.04	-2863.75	-674.313	2257.73	2802.65	35.7025	-35.683	-0.138011	0.027953	12.2115	-11.8862	-2.0889	15.6105	6.61516	-1733.62	-2032.6	64.9834	74.1687	1788.2	2097.59	580.714	-577.896	4.37922
CHEMBL1364937	Cc1cc(/C=C2\NC(=O)N(Cc3ccc(Cl)cc3)C2=O)c(C)n1C	0	1.2	train	0	Correct	0.636583	0.931909	4.10773	-2.27747	6.96769	1.66067	3.26419	9.77874	1905.24	-7.76357	-1887.9	17.3421	5.14364	316.812	-316.351	54.34	2937.91	2932.04	-2904.7	-1258.5	1673.54	1963.49	35.7025	-35.4975	-0.195626	0	12.2115	-12.0083	-4.37026	14.516	6.61516	-1742.61	-2053.14	44.4466	33.2179	1788.2	2097.59	580.714	-578.705	2.30652
CHEMBL1309355	Cc1cccc2sc(NC(=O)CN3C(=O)C4CC=CCC4C3=O)nc12	0	1.2	train	0	Correct	0.636606	1.69383	4.10773	-1.1803	7.87598	1.66067	2.89508	9.77874	1905.24	-7.71829	-1884.73	20.5111	7.72613	316.812	-316.312	107.61	2937.91	2932.04	-2889.87	-1030.74	1901.3	2281.89	35.7025	-35.4943	-0.20608	0	12.2115	-12.0177	-3.52075	14.5067	6.61516	-1735.62	-2046.35	51.2411	48.0461	1788.2	2097.59	580.714	-578.565	3.24944
CHEMBL1428781	Cc1cccc(C(=O)NC2CCN(S(=O)(=O)c3ccccc3)CC2)c1	0	1.2	validation	0	Correct	0.637446	1.26524	4.10773	-1.71758	6.52218	1.66067	2.99622	9.77874	1905.24	-7.75421	-1887.68	17.5621	7.568	316.812	-316.312	74.86	2937.91	2932.04	-2895.57	-1012.13	1919.92	2222.95	35.7025	-35.5533	-0.095629	0.0190063	12.2115	-12.0616	-4.33759	14.3859	6.61516	-1739.09	-2047.09	50.4954	42.3494	1788.2	2097.59	580.714	-578.974	2.19127
CHEMBL1443246	Cc1cccc(N2CCN(C(=O)C3CCN(S(=O)(=O)N4CCOCC4)CC3)CC2)c1C	0	1.2	validation	0	Correct	0.637861	2.05599	4.10773	-0.426865	9.31494	1.66067	4.8597	9.77874	1905.24	-7.7384	-1877.4	27.8369	10.5864	316.812	-316.342	81.78	2937.91	2932.04	-2880.88	-465.077	2466.97	2899.44	35.7025	-35.4623	0.0510604	0.0203997	12.2115	-11.8765	-3.00889	18.8285	6.61516	-1725.79	-2030.35	67.2395	57.0393	1788.2	2097.59	580.714	-577.696	3.96445
CHEMBL1466067	Cc1cc(S(N)(=O)=O)ccc1N/C=C1/C(=O)NC(=O)N(c2ccccc2)C1=O	0	1.2	train	0	Correct	0.638015	0.924677	4.10773	-2.32542	8.47821	1.66067	3.98202	9.77874	1905.24	-7.77042	-1877.57	27.6659	12.462	316.812	-316.312	147.05	2937.91	2932.04	-2882.33	-897.277	2034.77	2375.01	35.7025	-35.3839	-0.619439	0.0098148	12.2115	-12.0354	-3.75101	14.8739	6.61516	-1733.75	-2040.27	57.3154	55.5827	1788.2	2097.59	580.714	-579.078	1.88313
CHEMBL1509549	CCOC(=O)c1sc(N)c(C#N)c1CSc1nnc(C2CC2)n1N	0	1.2	train	0	Correct	0.638334	1.74553	4.10773	-1.38358	6.73628	1.66067	2.45759	9.77874	1905.24	-7.78147	-1876.71	28.5316	5.38916	316.812	-316.312	186.38	2937.91	2932.04	-2881.65	-1034.71	1897.33	2261.77	35.7025	-35.6109	0.0454745	0	12.2115	-11.9847	-4.41027	14.6153	6.61516	-1737.36	-2039.02	58.5652	56.2689	1788.2	2097.59	580.714	-578.65	3.09213
CHEMBL1604317	CCN(CC(=O)Nc1sc2c(c1C#N)CCCC2)CC(=O)NC1CCS(=O)(=O)C1	0	1.2	train	0	Correct	0.638854	2.01498	4.10773	-0.604454	7.55393	1.66067	2.70789	9.77874	1905.24	-7.76856	-1876.79	28.4507	9.97781	316.812	-316.346	155.99	2937.91	2932.04	-2882.78	-676.633	2255.41	2625.36	35.7025	-35.8486	0.208424	0	12.2115	-12.0746	-3.91941	17.5126	6.61516	-1728.37	-2042.98	54.6091	55.1326	1788.2	2097.59	580.714	-578.218	3.81789
CHEMBL1421692	CCOC(=O)c1c(NC(=O)CCCN2CCOCC2)sc2c1CC(C)(C)OC2	0	1.2	train	0	Correct	0.639067	2.20418	4.10773	-0.566107	6.74685	1.66067	2.39852	9.77874	1905.24	-7.7592	-1881.61	23.6282	13.971	316.812	-316.312	105.34	2937.91	2932.04	-2881.81	-908.545	2023.5	2380.55	35.7025	-35.731	0.111713	0	12.2115	-12.0642	-3.57413	17.7843	6.61516	-1733.6	-2044.98	52.6069	56.1013	1788.2	2097.59	580.714	-578.249	3.5987
CHEMBL1334339	CCC(Sc1nc2c(c(=O)n1CC)SC(C)C2)C(=O)OC	0	1.2	train	0	Correct	0.639107	1.98014	4.10773	-1.07167	6.16931	1.66067	2.1254	9.77874	1905.24	-7.7927	-1884.79	20.4462	7.74828	316.812	-316.312	111.79	2937.91	2932.04	-2889.13	-1090.66	1841.39	2175.56	35.7025	-35.5304	-0.0794691	0	12.2115	-12.034	-4.3544	14.3447	6.61516	-1739.6	-2042.02	55.5649	48.7827	1788.2	2097.59	580.714	-578.18	3.68544
CHEMBL1503403	CC1=C(C(=O)OCCOc2ccccc2)C(c2coc3ccccc3c2=O)C2=C(O)CCCC2=N1	0	1.2	validation	0	Correct	0.639167	1.9754	4.10773	-0.732731	9.88682	1.66067	3.76237	9.77874	1905.24	-7.70914	-1885.16	20.0834	16.9756	316.812	-316.312	98.33	2937.91	2932.04	-2866.51	-316.726	2615.32	3157.08	35.7025	-35.6802	-0.134267	0	12.2115	-12.0159	-1.73832	19.3221	6.61516	-1727.44	-2028.17	69.4169	71.4091	1788.2	2097.59	580.714	-578.702	3.10252
CHEMBL1323935	COC(=O)c1sccc1NC(=O)c1cc2c(s1)CCCC2	0	1.2	train	0	Correct	0.639191	1.75867	4.10773	-1.23909	5.07273	1.66067	1.67285	9.77874	1905.24	-7.74028	-1888.21	17.0256	7.77191	316.812	-316.358	111.88	2937.91	2932.04	-2900.14	-1201.59	1730.46	2043.67	35.7025	-35.6492	0.0110422	0	12.2115	-12.0173	-4.58176	13.2347	6.61516	-1741.69	-2050.19	47.3947	37.7752	1788.2	2097.59	580.714	-578.706	2.86422
CHEMBL1526940	CN1C(=O)c2ccc(NC(=S)NC(=O)C(C)(C)C)cc2C1=O	0	1.2	train	0	Correct	0.639553	0.654766	4.10773	-2.6738	6.83077	1.66067	3.92363	9.77874	1905.24	-7.81079	-1885.97	19.2703	7.55576	316.812	-316.358	110.6	2937.91	2932.04	-2899.53	-1400.59	1531.45	1772.17	35.7025	-35.4398	-0.287498	0.051031	12.2115	-11.9656	-4.63846	13.6288	6.61516	-1745.12	-2053.77	43.8203	38.3853	1788.2	2097.59	580.714	-578.775	1.96352
CHEMBL1392720	Cc1nn(C)c(C)c1CN(C(=O)CCc1nnc(Cc2c[nH]c3ccccc23)o1)C(C)C	0	1.2	validation	0	Correct	0.639957	1.46397	4.10773	-1.63437	8.66966	1.66067	4.01351	9.77874	1905.24	-7.74577	-1880.79	24.4533	5.67067	316.812	-316.342	92.84	2937.91	2932.04	-2890.21	-811.321	2120.72	2475.05	35.7025	-35.6755	-0.0894272	0	12.2115	-11.9145	-3.34788	19.3451	6.61516	-1732.55	-2045.6	51.987	47.7064	1788.2	2097.59	580.714	-578.182	3.16673
CHEMBL1451377	Cc1ccccc1N1C(=O)c2cc([S+]([O-])ON)c(Cl)cc2NC1C	0	1.2	validation	0	Correct	0.640687	1.4086	4.10773	-1.6287	8.05435	1.66067	3.09239	9.77874	1905.24	-7.75657	-1882.71	22.5322	7.8068	316.812	-316.358	90.65	2937.91	2932.04	-2877.45	-939.349	1992.69	2383.63	35.7025	-35.5639	-0.155731	0	12.2115	-11.9425	-3.72433	14.4306	6.61516	-1737	-2034.59	62.9957	60.4694	1788.2	2097.59	580.714	-578.484	2.89579
CHEMBL3191119	CC/N=C1\S/C(=C\c2cc(Br)ccc2OCC(=O)OCC)C(=O)N1CC	0	1.2	validation	0	Correct	0.640915	1.55892	4.10773	-1.72569	5.71648	1.66067	1.96396	9.77874	1905.24	-7.78934	-1882.3	22.9423	10.976	316.812	-316.312	93.5	2937.91	2932.04	-2880.06	-973.435	1958.61	2260.43	35.7025	-35.6466	0.0568299	0	12.2115	-12.1002	-4.24436	17.354	6.61516	-1728.82	-2036.01	61.5756	57.8594	1788.2	2097.59	580.714	-578.943	2.6131
CHEMBL1304639	Cc1nc(SCC(=O)CC(=O)OC(C)C)c(C#N)c(C)c1C	0	1.2	train	0	Correct	0.64118	1.05607	4.10773	-2.421	5.64372	1.66067	1.9412	9.77874	1905.24	-7.84262	-1888.81	16.4269	7.86035	316.812	-316.312	105.35	2937.91	2932.04	-2894.89	-1506.31	1425.73	1602.77	35.7025	-35.7397	-0.188606	0	12.2115	-12.0276	-5.3203	14.3355	6.61516	-1749.31	-2054.03	43.561	43.0267	1788.2	2097.59	580.714	-578.924	2.31086
CHEMBL1299580	COC(=O)c1cc(OC)c(OC)cc1N=C(S)N1CCN(C/C=C/c2ccccc2)CC1	0	1.2	train	0	Correct	0.641263	1.45283	4.10773	-1.60773	6.30645	1.66067	2.64048	9.77874	1905.24	-7.75836	-1881.85	23.3897	10.8248	316.812	-316.312	102.4	2937.91	2932.04	-2880.26	-727.952	2204.09	2515.48	35.7025	-35.5845	0.0232409	0	12.2115	-12.0999	-3.30988	19.548	6.61516	-1734.68	-2038.29	59.2959	57.6578	1788.2	2097.59	580.714	-578.935	2.19093
CHEMBL1550515	CCC(=O)N1CCc2cc(S(=O)(=O)NCCC(=O)N3CCN(Cc4ccccc4)CC3)ccc21	0	1.2	validation	0	Correct	0.641734	1.96565	4.10773	-0.812366	8.32495	1.66067	4.2064	9.77874	1905.24	-7.74179	-1878.41	26.828	10.0287	316.812	-316.336	98.41	2937.91	2932.04	-2880.18	-392.877	2539.17	2948.46	35.7025	-35.5789	-0.0146295	0.00849986	12.2115	-12.0486	-2.76906	19.7765	6.61516	-1724.88	-2033.74	63.8501	57.7391	1788.2	2097.59	580.714	-578.434	2.99288
CHEMBL1384589	CCN(CC)S(=O)(=O)c1ccc(C(=O)NCc2ccc3[nH]c4c(c3c2)CCCC4)cc1	0	1.2	train	0	Correct	0.642067	1.81867	4.10773	-1.01068	9.54556	1.66067	4.52778	9.77874	1905.24	-7.73474	-1884.85	20.3873	7.51427	316.812	-316.342	90.65	2937.91	2932.04	-2885.26	-457.379	2474.66	2910.52	35.7025	-35.5458	-0.0724489	0.0190063	12.2115	-11.984	-2.62042	18.2751	6.61516	-1727.59	-2032.59	64.994	52.6523	1788.2	2097.59	580.714	-578.316	3.32361
CHEMBL1517021	CCOC(=O)c1sc(NC(=O)CSc2nc(O)c(Cc3ccccc3)c(O)n2)nc1C	0	1.2	train	0	Correct	0.642967	1.49282	4.10773	-1.45294	7.08062	1.66067	2.72251	9.77874	1905.24	-7.76677	-1873.81	31.4241	13.0457	316.812	-316.339	188.07	2937.91	2932.04	-2873.04	-745.329	2186.71	2513.95	35.7025	-35.348	-0.404165	0	12.2115	-12.0822	-3.73245	18.4184	6.61516	-1723.76	-2031.14	66.4445	64.8763	1788.2	2097.59	580.714	-578.834	2.43265
CHEMBL1463909	CC(C)(C)c1ccc(C(=O)NCC(=O)OCN2C(=O)c3ccccc3C2=O)cc1	0	1.2	train	0	Correct	0.643051	1.03453	4.10773	-2.30744	8.10889	1.66067	4.11531	9.77874	1905.24	-7.77213	-1885.56	19.6832	13.2595	316.812	-316.312	92.78	2937.91	2932.04	-2892.39	-1169.38	1762.66	2046.81	35.7025	-35.3635	-0.362843	0.0833333	12.2115	-11.865	-3.66222	16.5215	6.61516	-1737.89	-2045	52.5871	45.527	1788.2	2097.59	580.714	-578.417	2.51517
CHEMBL1426656	CN(C)CCn1c(=O)n(-c2ccc(F)cc2)c(=O)c2c3c(sc21)CCCCC3	0	1.2	train	0	Correct	0.643385	3.11794	4.10773	-0.046389	8.4671	1.66067	3.11674	9.77874	1905.24	-7.72315	-1884.23	21.0045	5.23739	316.812	-316.358	75.48	2937.91	2932.04	-2869.12	-514.408	2417.63	2952.17	35.7025	-35.4408	-0.209468	0	12.2115	-11.9641	-2.05264	17.02	6.61516	-1731.56	-2031.56	66.0248	68.7962	1788.2	2097.59	580.714	-578.204	3.90961
CHEMBL1558756	Cc1ccsc1-c1nc(CSCC(=O)N2CCC3(CC2)OCCO3)c(C)o1	0	1.2	train	0	Correct	0.643436	2.05293	4.10773	-0.833407	7.28751	1.66067	3.22448	9.77874	1905.24	-7.72777	-1880.87	24.366	11.7332	316.812	-316.346	118.34	2937.91	2932.04	-2888.41	-898.203	2033.84	2368.41	35.7025	-35.7455	0.101949	0	12.2115	-12.0306	-3.68246	17.2885	6.61516	-1730.65	-2040.64	56.948	49.5055	1788.2	2097.59	580.714	-578.244	3.42581
CHEMBL1542693	CN(C1=C(NC(=O)c2ccccc2)C(=O)c2ccccc2C1=O)C1CCS(=O)(=O)C1	0	1.2	train	0	Correct	0.644186	1.51021	4.10773	-1.34333	9.78185	1.66067	4.26251	9.77874	1905.24	-7.74294	-1882.75	22.4922	12.6742	316.812	-316.312	109	2937.91	2932.04	-2875.55	-502.796	2429.25	2919.53	35.7025	-35.824	0.0240429	0	12.2115	-12.0092	-3.00782	16.4953	6.61516	-1730.38	-2036.53	61.0608	62.3662	1788.2	2097.59	580.714	-578.447	3.18601
CHEMBL1333291	CCC(=O)N1c2ccc(S(=O)(=O)CCC(=O)N3CCN(c4ccccc4)CC3)cc2CC1C	0	1.2	train	0	Correct	0.644599	2.04021	4.10773	-0.614093	9.48249	1.66067	4.69329	9.77874	1905.24	-7.74477	-1881.38	23.8605	10.0266	316.812	-316.339	86.38	2937.91	2932.04	-2875.26	-339.375	2592.67	3051.31	35.7025	-35.6689	0.0126401	0.0120206	12.2115	-11.9568	-2.50685	19.4396	6.61516	-1725.32	-2032.24	65.3515	62.6593	1788.2	2097.59	580.714	-578.048	3.67047
CHEMBL1409234	CC1CN(S(=O)(=O)c2cccc(C(=O)OCC(=O)c3cccs3)c2)CC(C)O1	0	1.2	train	0	Correct	0.644989	1.31026	4.10773	-1.82439	7.65423	1.66067	3.88019	9.77874	1905.24	-7.77275	-1879.3	25.9363	16.0509	316.812	-316.312	126.6	2937.91	2932.04	-2879.15	-767.366	2164.68	2520.56	35.7025	-35.7192	0.193438	0.0190063	12.2115	-12.0137	-4.2776	16.5509	6.61516	-1726.7	-2036.71	60.8794	58.7699	1788.2	2097.59	580.714	-578.589	2.83073
CHEMBL3196111	CCn1/c(=N/C(=O)CN2C(=O)CCC2=O)sc2c(OC)ccc(OC)c21	0	1.2	train	0	Correct	0.645212	1.62687	4.10773	-1.47928	7.83734	1.66067	2.89315	9.77874	1905.24	-7.76082	-1878.91	26.3304	13.2406	316.812	-316.358	113.51	2937.91	2932.04	-2877.76	-1038.83	1893.21	2276.77	35.7025	-35.5072	-0.089366	0	12.2115	-12.0193	-3.60458	15.5908	6.61516	-1735.12	-2039.24	58.3525	60.1578	1788.2	2097.59	580.714	-578.695	3.23802
CHEMBL1388488	Cc1ccc(-n2c(N)c(C(=O)NCc3ccco3)sc2=S)cc1	0	1.2	train	0	Correct	0.645271	1.13064	4.10773	-1.93713	5.98569	1.66067	2.00342	9.77874	1905.24	-7.75398	-1885.02	20.2224	5.55588	316.812	-316.351	133.52	2937.91	2932.04	-2890.96	-966.694	1965.35	2316.73	35.7025	-35.6774	-0.0130364	0	12.2115	-12.0221	-4.37567	14.0391	6.61516	-1736.27	-2048.58	49.0096	46.9524	1788.2	2097.59	580.714	-578.786	2.76922
CHEMBL1611709	CCOC(=O)C1CCN(CC(=O)Nc2cc(S(=O)(=O)N3CCOCC3)ccc2C)CC1	0	1.2	train	0	Correct	0.645314	1.57911	4.10773	-1.17523	7.80404	1.66067	3.96922	9.77874	1905.24	-7.76834	-1875.93	29.3079	15.9274	316.812	-316.312	113.63	2937.91	2932.04	-2879.77	-691.505	2240.54	2596.63	35.7025	-35.6513	0.198907	0.0190063	12.2115	-12.0129	-3.66186	18.3364	6.61516	-1728.16	-2034.8	62.7924	58.1485	1788.2	2097.59	580.714	-578.471	2.73685
CHEMBL1543480	CCn1c(SCC(=O)NCc2ccco2)nc2c(c1=O)SC(C)C2	0	1.2	train	0	Correct	0.645851	1.9317	4.10773	-1.08762	5.75751	1.66067	1.87184	9.77874	1905.24	-7.7526	-1881.44	23.7968	8.1135	316.812	-316.351	127.73	2937.91	2932.04	-2889.3	-980.661	1951.38	2287.21	35.7025	-35.6241	0.0016638	0	12.2115	-12.0757	-4.09195	15.2065	6.61516	-1735.5	-2044.08	53.5076	48.6168	1788.2	2097.59	580.714	-578.607	3.16608
CHEMBL1974389	CC1=C(C)/C(=N\OS(=O)(=O)c2ccc(C)cc2)C=CC1=O	0	1.2	train	0	Correct	0.646228	0.64822	4.10773	-2.91552	5.93464	1.66067	3.11158	9.77874	1905.24	-7.7993	-1888.26	16.9769	10.4717	316.812	-316.312	81.18	2937.91	2932.04	-2903.92	-1414.49	1517.55	1734.25	35.7025	-35.7166	0.0509661	0.00694011	12.2115	-12.0363	-5.25571	12.1563	6.61516	-1746.1	-2054.15	43.434	33.9913	1788.2	2097.59	580.714	-579.129	1.54243
CHEMBL1459166	CC(C)(C)OC(=O)C(Cc1ccc(OC(C)(C)C)cc1)NC(=O)CNC(=O)CNC(=O)OCc1ccccc1	0	1.2	train	0	Correct	0.6463	1.02727	4.10773	-2.01051	6.80576	1.66067	2.90979	9.77874	1905.24	-7.80875	-1877.29	27.9449	18.9566	316.812	-316.312	132.06	2937.91	2932.04	-2879.61	-735.793	2196.25	2431.61	35.7025	-35.5823	0.238403	0	12.2115	-12.1945	-3.64413	23.4597	6.61516	-1724.12	-2041.34	56.2513	58.3071	1788.2	2097.59	580.714	-579.11	2.09847
CHEMBL1399662	COc1cc2[nH]c(=O)n(CCC(=O)N3CCN(Cc4ccc5c(c4)OCO5)CC3)c(=O)c2cc1OC	0	1.2	train	0	Correct	0.646303	1.9069	4.10773	-0.917096	9.5949	1.66067	4.43308	9.77874	1905.24	-7.71723	-1872.28	32.9553	19.4986	316.812	-316.312	115.33	2937.91	2932.04	-2874.48	-611.588	2320.45	2747.01	35.7025	-35.3823	-0.0458827	0	12.2115	-12.0852	-1.77753	20.243	6.61516	-1722.87	-2027.81	69.7739	63.4378	1788.2	2097.59	580.714	-578.549	2.81818
CHEMBL1491800	C=C(C)c1cccc(C(C)(C)NC(=O)NCc2ccncc2)c1	0	1.2	train	0	Correct	0.646782	0.742483	4.10773	-2.66406	5.10661	1.66067	2.14117	9.77874	1905.24	-7.79188	-1893.77	11.4711	2.52045	316.812	-316.351	54.02	2937.91	2932.04	-2906.09	-1422.91	1509.13	1703.49	35.7025	-35.5447	-0.0496252	0.0416667	12.2115	-11.9859	-4.99477	13.8885	6.61516	-1752.74	-2063.76	33.8275	31.824	1788.2	2097.59	580.714	-578.896	1.88871
CHEMBL1491085	CCOC(=O)c1c(NC(=O)CC(C)C)sc(C(C)=O)c1C	0	1.2	train	0	Correct	0.647009	1.12484	4.10773	-2.4578	6.00007	1.66067	1.71712	9.77874	1905.24	-7.84634	-1888.78	16.4573	10.3155	316.812	-316.312	100.71	2937.91	2932.04	-2890.15	-1467.05	1464.99	1690.99	35.7025	-35.6256	-0.0697125	0	12.2115	-11.9925	-5.02098	13.8493	6.61516	-1748.42	-2055.03	42.557	47.7636	1788.2	2097.59	580.714	-578.764	2.83774
CHEMBL1520475	Cc1nc(-c2ccccc2)sc1-c1nc(-c2ccncc2)ncc1S(=O)(=O)c1ccccc1	0	1.2	validation	0	Correct	0.647215	2.01131	4.10773	-0.751821	9.62068	1.66067	4.29537	9.77874	1905.24	-7.70856	-1881.05	24.1845	5.03204	316.812	-316.351	122.32	2937.91	2932.04	-2857.37	141.08	3073.12	3713.57	35.7025	-35.6611	-0.165021	0.015861	12.2115	-11.9173	-1.99024	18.6023	6.61516	-1717.27	-2019.07	78.5136	80.543	1788.2	2097.59	580.714	-578.134	3.54787
CHEMBL1408585	CCC1CCCCN1C(=S)NC(=O)c1cccs1	0	1.2	validation	0	Correct	0.647289	0.941157	4.10773	-2.16512	3.79394	1.66067	0.787371	9.77874	1905.24	-7.77921	-1890.75	14.4861	2.536	316.812	-316.368	92.67	2937.91	2932.04	-2901.79	-1450.29	1481.75	1679.46	35.7025	-35.6374	-0.0649386	0	12.2115	-12.0739	-5.54472	12.1499	6.61516	-1752.05	-2062.25	35.3405	36.1201	1788.2	2097.59	580.714	-579.26	2.08019
CHEMBL1509954	Cc1ccccc1N=C(S)N(Cc1cccnc1)Cc1ccccc1Cl	0	1.2	train	0	Correct	0.648566	1.0843	4.10773	-1.95646	4.50668	1.66067	1.68942	9.77874	1905.24	-7.74533	-1890.56	14.6775	0	316.812	-316.358	67.29	2937.91	2932.04	-2893.15	-920.848	2011.19	2291.83	35.7025	-35.5761	-0.142042	0	12.2115	-12.0404	-4.4318	16.1596	6.61516	-1741.71	-2047.73	49.8589	44.7626	1788.2	2097.59	580.714	-578.986	1.91114
CHEMBL1379454	CCC(c1nnnn1C(C)(C)C)N(Cc1ccco1)Cc1cc2cccc(C)c2nc1O	0	1.2	train	0	Correct	0.648626	1.68317	4.10773	-1.51068	9.31081	1.66067	4.1389	9.77874	1905.24	-7.74684	-1880.5	24.7343	5.60222	316.812	-316.312	93.1	2937.91	2932.04	-2877.8	-619.155	2312.89	2741.11	35.7025	-35.7281	0.102014	0.05	12.2115	-11.9134	-3.01432	19.2789	6.61516	-1731.74	-2041.33	56.261	60.1192	1788.2	2097.59	580.714	-578.141	3.48859
CHEMBL3209887	CN1C(=O)C(CC(=O)NCC2CCCCC2)S/C1=N\c1ccccc1	0	1.2	train	0	Correct	0.648647	1.47093	4.10773	-1.06719	4.72413	1.66067	1.61179	9.77874	1905.24	-7.74565	-1887.63	17.6035	5.08948	316.812	-316.346	87.07	2937.91	2932.04	-2899.03	-1139.78	1792.26	2058.4	35.7025	-35.4955	-0.236995	0	12.2115	-12.0783	-4.44234	15.4269	6.61516	-1741.67	-2052.7	44.888	38.8886	1788.2	2097.59	580.714	-578.85	2.59202
CHEMBL1344726	CCCc1cc(O)nc(SCC(=O)c2[nH]c(C)c(C(=O)OCC)c2C)n1	0	1.2	train	0	Correct	0.648782	1.28936	4.10773	-2.04072	7.1346	1.66067	2.2988	9.77874	1905.24	-7.79813	-1882.51	22.7253	10.4615	316.812	-316.346	130.47	2937.91	2932.04	-2882.93	-1204.59	1727.45	1979.43	35.7025	-35.5642	-0.0869366	0	12.2115	-12.0893	-4.60287	16.1969	6.61516	-1740.46	-2046.48	51.1054	54.9894	1788.2	2097.59	580.714	-579.189	2.31088
CHEMBL1586737	CCc1c(O)nc(SC2CC(=O)N(c3ccccc3)C2=O)nc1O	0	1.2	train	0	Correct	0.649242	1.39125	4.10773	-1.91332	7.44805	1.66067	2.47945	9.77874	1905.24	-7.75456	-1882.3	22.9378	10.2385	316.812	-316.351	128.92	2937.91	2932.04	-2884.6	-1246.53	1685.51	1994.03	35.7025	-35.3663	-0.43416	0	12.2115	-12.0826	-4.18112	13.6556	6.61516	-1738.73	-2043.59	53.9938	53.3187	1788.2	2097.59	580.714	-579.041	2.37892
CHEMBL1415440	CCOC(=O)C1=C(CNCc2ccccc2Cl)NC(=O)NC1c1cccc([N+](=O)[O-])c1	0	1.2	train	0	Correct	0.649533	1.31161	4.10773	-1.77076	7.07301	1.66067	2.90289	9.77874	1905.24	-7.76184	-1877.55	27.6838	12.8272	316.812	-316.312	122.6	2937.91	2932.04	-2876.33	-851.094	2080.95	2429.4	35.7025	-35.4571	-0.162515	0	12.2115	-12.0651	-3.2815	17.2915	6.61516	-1733.29	-2036.89	60.6963	61.5872	1788.2	2097.59	580.714	-579.027	2.21503
CHEMBL1520379	COc1ccc(C(=O)Nc2nncs2)cc1S(=O)(=O)N1CC(c2ccccc2)CC1=O	0	1.2	validation	0	Correct	0.649749	1.60327	4.10773	-1.44724	9.60943	1.66067	4.22903	9.77874	1905.24	-7.74376	-1873.33	31.9131	12.9553	316.812	-316.346	155.18	2937.91	2932.04	-2865.16	-388.172	2543.87	3037.38	35.7025	-35.4713	-0.338054	0.0146476	12.2115	-11.995	-3.09625	17.4073	6.61516	-1719.84	-2027.62	69.9664	72.7568	1788.2	2097.59	580.714	-578.52	2.95716
CHEMBL1517151	CCc1cc(C(=O)NN=C(S)Nc2cc(C)ccc2C)cs1	0	1.2	train	0	Correct	0.650408	0.901368	4.10773	-2.29494	4.06707	1.66067	1.52278	9.77874	1905.24	-7.79156	-1888.14	17.0956	2.54383	316.812	-316.351	120.53	2937.91	2932.04	-2901.08	-1281.79	1650.25	1848.61	35.7025	-35.718	0.0456098	0	12.2115	-12.1528	-5.41975	14.5157	6.61516	-1745.89	-2058.72	38.8637	36.839	1788.2	2097.59	580.714	-579.139	1.79061
CHEMBL1430585	COc1cc(NC(=O)CSc2nc3nncc-3c(O)n2-c2ccccc2C)cc(OC)c1OC	0	1.2	validation	0	Correct	0.651225	1.72561	4.10773	-1.15457	9.6125	1.66067	3.77621	9.77874	1905.24	-7.74156	-1872.62	32.6138	13.5678	316.812	-316.346	145.92	2937.91	2932.04	-2857.99	-465.854	2466.19	2922.85	35.7025	-35.6471	-0.0901911	0	12.2115	-12.0621	-2.34204	19.8424	6.61516	-1723.99	-2021.85	75.7339	79.9253	1788.2	2097.59	580.714	-578.751	2.81601
CHEMBL3195510	Cn1c(=O)n(C)c2cc(/C=N/NC(=O)c3ccc(Cl)cc3Cl)ccc21	0	1.2	train	0	Correct	0.651331	0.971607	4.10773	-2.34201	7.62485	1.66067	3.24804	9.77874	1905.24	-7.76071	-1882.55	22.6874	5.06942	316.812	-316.312	68.39	2937.91	2932.04	-2885.44	-1216.37	1715.67	2004.49	35.7025	-35.534	-0.105805	0	12.2115	-12.0275	-4.32488	14.9674	6.61516	-1737.71	-2042.29	55.299	52.4793	1788.2	2097.59	580.714	-578.847	2.45499
CHEMBL1417739	CCC(C)n1c(SCC(=O)NCCc2ccc(S(N)(=O)=O)cc2)nc2ccsc2c1=O	0	1.2	train	0	Correct	0.652804	2.19984	4.10773	-0.882179	8.18192	1.66067	3.87983	9.77874	1905.24	-7.77242	-1873.94	31.2977	9.8842	316.812	-316.312	186.07	2937.91	2932.04	-2871.3	-289.588	2642.45	3061.04	35.7025	-35.574	-0.108549	0.0098148	12.2115	-11.9848	-3.28951	19.0361	6.61516	-1720.95	-2025.47	72.1206	66.6171	1788.2	2097.59	580.714	-578.263	3.31495
CHEMBL1400619	CCOC(=O)N/N=C1/C[C@@H](O)[C@@H](O)[C@H]2[C@@H]1CC[C@@H]1C(=O)N(Cc3ccc4c(c3)OCO4)C(=O)[C@H]12	0	1.2	validation	0	Correct	0.653235	2.90275	4.10773	0.258021	10.868	1.66067	4.81362	9.77874	1905.24	-7.7172	-1873.83	31.4116	21.8352	316.812	-316.342	146.99	2937.91	2932.04	-2870.12	-576.807	2355.23	2891.93	35.7025	-35.4578	-0.0725519	0	12.2115	-11.9227	-1.1071	18.6771	6.61516	-1723.62	-2027.07	70.5209	67.798	1788.2	2097.59	580.714	-577.854	4.53464
CHEMBL1467483	Cc1cc(C)c(-c2cc(C(=O)Nc3c(C)n(C)n(-c4ccccc4)c3=O)n[nH]2)c(O)c1	0	1.2	train	0	Correct	0.654159	1.23417	4.10773	-1.95877	10.6815	1.66067	4.38982	9.77874	1905.24	-7.74925	-1881.58	23.6546	7.69656	316.812	-316.312	104.94	2937.91	2932.04	-2878.14	-713.011	2219.03	2650.24	35.7025	-35.8891	0.283749	0	12.2115	-11.9868	-3.30956	17.7242	6.61516	-1732.77	-2037.7	59.893	59.7786	1788.2	2097.59	580.714	-578.54	3.0652
CHEMBL1578674	COC(=O)C1=C(NC(=O)c2ccc(C)c(C)c2)CCS1	0	1.2	train	0	Correct	0.654273	0.914754	4.10773	-2.4592	4.66012	1.66067	1.90241	9.77874	1905.24	-7.7917	-1891.37	13.8651	7.75905	316.812	-316.358	80.7	2937.91	2932.04	-2905.48	-1529.35	1402.69	1612.79	35.7025	-35.6322	0.0230698	0	12.2115	-12.0315	-5.20631	12.5958	6.61516	-1751.37	-2058.7	38.8835	32.4356	1788.2	2097.59	580.714	-579.063	1.96097
CHEMBL1299884	CCCC(=O)Nc1cccc(S(=O)(=O)N(C)c2ccccc2)c1	0	1.2	train	0	Correct	0.65519	0.771913	4.10773	-2.63113	6.13965	1.66067	2.6593	9.77874	1905.24	-7.79179	-1888.05	17.1921	7.46691	316.812	-316.351	74.86	2937.91	2932.04	-2893.31	-1181.42	1750.62	2010.99	35.7025	-35.5808	-0.0665246	0.0190063	12.2115	-12.033	-4.76516	13.3943	6.61516	-1744.09	-2051.42	46.1633	44.6067	1788.2	2097.59	580.714	-579.289	1.73437
CHEMBL1576994	CC1CN(S(=O)(=O)c2ccc(NC(=O)CCCN3C(=O)c4ccccc4C3=O)cc2)CC(C)O1	0	1.2	train	0	Correct	0.655591	1.72526	4.10773	-1.09951	10.6722	1.66067	5.14306	9.77874	1905.24	-7.751	-1876.18	29.0541	15.6748	316.812	-316.312	121.47	2937.91	2932.04	-2871.77	-427.7	2504.34	2947.57	35.7025	-35.4977	-0.126328	0.0190063	12.2115	-11.9991	-2.98297	19.2649	6.61516	-1719.49	-2025.72	71.8721	66.1491	1788.2	2097.59	580.714	-578.382	3.33126
CHEMBL1504752	CCN1CCN(Cc2nc3c(c(=O)n(C)c(=O)n3C)n2CC(=O)c2ccccc2)CC1	0	1.2	train	0	Correct	0.655904	1.74378	4.10773	-1.23282	9.15491	1.66067	4.2648	9.77874	1905.24	-7.73871	-1877.54	27.6956	7.65268	316.812	-316.312	85.37	2937.91	2932.04	-2880.64	-737.02	2195.02	2618.6	35.7025	-35.5474	0.0815575	0	12.2115	-12.0327	-2.51298	18.2445	6.61516	-1733.14	-2036.03	61.5575	57.2769	1788.2	2097.59	580.714	-578.417	2.90704
CHEMBL1392001	C=CCOC(=O)C1=C(C)N=C2SCCC(=O)N2C1/C=C/c1ccccc1	0	1.2	train	0	Correct	0.656314	1.68266	4.10773	-1.31375	6.57996	1.66067	1.88688	9.77874	1905.24	-7.74605	-1887.44	17.801	8.06489	316.812	-316.312	84.27	2937.91	2932.04	-2882.59	-881.402	2050.64	2412.71	35.7025	-35.4057	-0.423735	0	12.2115	-12.076	-3.54522	15.3685	6.61516	-1740.46	-2046.26	51.3276	55.3224	1788.2	2097.59	580.714	-579.223	2.44774
CHEMBL1534164	COc1cc2[nH]c(=O)n(CCC(=O)N3CCc4ccccc4C3)c(=O)c2cc1OC	0	1.2	train	0	Correct	0.656453	1.61713	4.10773	-1.37314	8.32599	1.66067	3.62489	9.77874	1905.24	-7.72784	-1881.88	23.3616	13.3545	316.812	-316.312	93.63	2937.91	2932.04	-2883.81	-944.278	1987.76	2357.75	35.7025	-35.4156	-0.172261	0	12.2115	-12.0574	-2.61549	16.9353	6.61516	-1735.47	-2037.5	60.0856	54.1091	1788.2	2097.59	580.714	-578.82	2.48889
CHEMBL1546703	CC(C)(CCl)C(=O)Nc1ccc(Sc2ccc(F)cc2)cc1	0	1.2	train	0	Correct	0.65681	1.04769	4.10773	-2.23664	4.3604	1.66067	2.58911	9.77874	1905.24	-7.78955	-1891.68	13.5587	2.50038	316.812	-316.312	54.4	2937.91	2932.04	-2904.79	-1346.7	1585.34	1791.82	35.7025	-35.6729	-0.118263	0.0360844	12.2115	-12.0883	-4.92641	13.9708	6.61516	-1745.02	-2050.73	46.8573	33.1261	1788.2	2097.59	580.714	-578.315	2.07786
CHEMBL1331196	CC(C)C(NS(=O)(=O)c1ccc2c3c(cccc13)C(=O)N2)C(=O)O	0	1.2	train	0	Correct	0.656857	1.21222	4.10773	-2.00201	9.25072	1.66067	3.88796	9.77874	1905.24	-7.76599	-1883.29	21.9454	12.3687	316.812	-316.312	120.95	2937.91	2932.04	-2874.81	-961.311	1970.73	2389.4	35.7025	-35.6372	0.0516868	0.0073611	12.2115	-11.9678	-3.46096	13.2336	6.61516	-1737.32	-2040.32	57.2721	63.1044	1788.2	2097.59	580.714	-578.67	2.74633
CHEMBL1576276	COc1ccc(C(=O)C2=C(O)C(=O)N(CCN(C)C)C2c2cccc(OC)c2OC)cc1Cl	0	1.2	train	0	Correct	0.656917	1.71705	4.10773	-1.33949	10.2057	1.66067	4.50499	9.77874	1905.24	-7.77692	-1880.09	25.1507	16.1274	316.812	-316.351	88.54	2937.91	2932.04	-2862.37	-505.665	2426.38	2908.94	35.7025	-35.7498	0.214902	0	12.2115	-12.0096	-2.41566	19.9724	6.61516	-1729.26	-2023.48	74.11	75.5455	1788.2	2097.59	580.714	-578.402	3.1888
CHEMBL1322845	CCN1CCCC1CN(Cc1cc2cc(OC)ccc2nc1O)C(=O)NCc1ccccc1	0	1.2	validation	0	Correct	0.658074	1.71211	4.10773	-1.19661	6.67119	1.66067	3.00993	9.77874	1905.24	-7.73272	-1884.31	20.9262	7.95543	316.812	-316.346	77.93	2937.91	2932.04	-2887.68	-691.978	2240.06	2599.99	35.7025	-35.4556	-0.116424	0	12.2115	-12.0822	-2.84317	19.3286	6.61516	-1734.52	-2042.58	55.0109	50.2323	1788.2	2097.59	580.714	-578.735	2.6525
CHEMBL1558170	CCOC(=O)c1c(C)[nH]c(C(=O)COC(=O)CCSc2ccccc2)c1C	0	1.2	train	0	Correct	0.65885	1.1177	4.10773	-2.07268	6.15308	1.66067	2.04664	9.77874	1905.24	-7.79446	-1885.74	19.4956	13.41	316.812	-316.342	110.76	2937.91	2932.04	-2889.15	-1258.22	1673.82	1880.52	35.7025	-35.7031	0.0152949	0	12.2115	-12.0893	-4.78595	16.4812	6.61516	-1741.32	-2049.43	48.1568	48.7602	1788.2	2097.59	580.714	-579.207	2.09359
CHEMBL1502416	Cc1ccc(Nc2nc(-c3ccc(S(=O)(=O)N4CCCC4)cc3)cs2)cc1C	0	1.2	train	0	Correct	0.660578	1.65498	4.10773	-1.4624	7.84848	1.66067	4.03965	9.77874	1905.24	-7.73461	-1884.05	21.1879	4.99239	316.812	-316.312	98.92	2937.91	2932.04	-2886.41	-509.585	2422.46	2847.19	35.7025	-35.531	-0.0818615	0.0190063	12.2115	-11.9737	-3.58871	16.9949	6.61516	-1726.55	-2040.42	57.1711	51.5013	1788.2	2097.59	580.714	-578.358	2.89581
CHEMBL1375981	CC1=CC(=C(C#N)C#N)C=C(C)N1CCN1CCN(C(=O)Nc2cccc(Cl)c2)CC1	0	1.2	train	0	Correct	0.66072	1.5551	4.10773	-1.62464	7.02075	1.66067	2.9485	9.77874	1905.24	-7.7638	-1881.87	23.3708	2.56848	316.812	-316.312	86.4	2937.91	2932.04	-2886.17	-742.203	2189.84	2515.52	35.7025	-35.6876	0.046801	0	12.2115	-12.0766	-3.86241	18.485	6.61516	-1735.5	-2042.31	55.2816	51.7413	1788.2	2097.59	580.714	-578.656	2.65915
CHEMBL1570050	CCOc1ccccc1NC(=O)C1CCCCN1S(=O)(=O)c1ccc(F)cc1	0	1.2	train	0	Correct	0.66074	1.36244	4.10773	-1.49381	7.7963	1.66067	3.39357	9.77874	1905.24	-7.76042	-1882.13	23.1066	10.5357	316.812	-316.312	84.09	2937.91	2932.04	-2877.85	-805.383	2126.66	2499.29	35.7025	-35.6586	0.162657	0.0169136	12.2115	-12.0179	-4.04427	15.8018	6.61516	-1732.77	-2035.63	61.9616	60.068	1788.2	2097.59	580.714	-578.99	2.45382
CHEMBL1304203	CCC(=O)N1CCc2cc(S(=O)(=O)N3CCN(C(=O)c4ccco4)CC3)ccc21	0	1.2	validation	0	Correct	0.661471	1.73249	4.10773	-1.36199	9.36942	1.66067	4.70708	9.77874	1905.24	-7.73956	-1878.3	26.9349	13.0974	316.812	-316.312	99.52	2937.91	2932.04	-2879.82	-668.775	2263.27	2706.88	35.7025	-35.6297	0.215186	0.0190063	12.2115	-11.973	-2.90826	16.4087	6.61516	-1727.55	-2034.57	63.0134	58.0957	1788.2	2097.59	580.714	-578.406	3.12582
CHEMBL1374279	Cc1nc(NC(=O)C2CC3CCCC(C2)C3=O)sc1C	0	1.2	validation	0	Correct	0.662289	1.83203	4.10773	-1.03542	5.31238	1.66067	2.21443	9.77874	1905.24	-7.74152	-1891.01	14.2257	5.15639	316.812	-316.312	87.3	2937.91	2932.04	-2908.98	-1422.13	1509.91	1777.17	35.7025	-35.6298	-0.0895943	0	12.2115	-11.9771	-4.46543	12.756	6.61516	-1746.22	-2059.93	37.6613	28.9389	1788.2	2097.59	580.714	-578.35	2.99986
CHEMBL1537848	CN(C)S(=O)(=O)c1cc(NC(=O)c2cc(O)nc3ccccc23)ccc1Cl	0	1.2	train	0	Correct	0.662645	1.00513	4.10773	-2.03391	8.64334	1.66067	4.67995	9.77874	1905.24	-7.76891	-1880.18	25.0564	10.02	316.812	-316.312	107.98	2937.91	2932.04	-2875.56	-784.513	2147.53	2530.79	35.7025	-35.4777	-0.144781	0.0293915	12.2115	-11.8952	-3.68958	15.4311	6.61516	-1729.14	-2030.65	66.9365	62.3559	1788.2	2097.59	580.714	-578.486	2.55037
CHEMBL1594882	Cc1cc(OCC(C)C)ccc1C(=O)C1=C(O)C(=O)N(Cc2cccnc2)C1c1ccncc1	0	1.2	train	0	Correct	0.662708	1.61279	4.10773	-1.3142	9.07998	1.66067	3.7545	9.77874	1905.24	-7.74326	-1884.92	20.3155	10.7554	316.812	-316.312	92.62	2937.91	2932.04	-2874.08	-478.06	2453.98	2925.86	35.7025	-35.6629	-0.0640922	0	12.2115	-12.0349	-2.3592	19.4334	6.61516	-1731.66	-2034.61	62.9746	63.836	1788.2	2097.59	580.714	-578.643	2.83313
CHEMBL1487755	COc1ccc(C2C(C(=O)Nc3ccccc3)=C(C)N=C3SCC(=O)N32)cc1	0	1.2	train	0	Correct	0.662979	1.86091	4.10773	-1.17204	7.88779	1.66067	2.72516	9.77874	1905.24	-7.72346	-1884.51	20.7284	7.9419	316.812	-316.351	96.3	2937.91	2932.04	-2879.04	-649.739	2282.3	2753.76	35.7025	-35.5112	-0.295662	0	12.2115	-12.0567	-2.82962	16.3245	6.61516	-1734.18	-2040.37	57.2148	58.8776	1788.2	2097.59	580.714	-578.856	2.95662
CHEMBL1349978	Cc1ccc2nc3c(cc(C(=O)NCC4CCCO4)c(=N)n3CCCOC(C)C)c(=O)n2c1	0	1.2	train	0	Correct	0.663045	1.61861	4.10773	-1.4373	8.59358	1.66067	3.71117	9.77874	1905.24	-7.74091	-1878.29	26.9496	11.0789	316.812	-316.384	110.71	2937.91	2932.04	-2877.05	-467.949	2464.09	2935.78	35.7025	-35.4962	-0.350295	0	12.2115	-12.0858	-2.02234	19.3885	6.61516	-1730.53	-2036.72	60.8662	60.8616	1788.2	2097.59	580.714	-578.871	2.41174
CHEMBL1580913	CC(=O)Nc1ccc(S(=O)(=O)N2CCC(NC(=O)C(Cc3cccn3C)NC(C)=O)CC2)cc1	0	1.2	validation	0	Correct	0.663093	1.68873	4.10773	-1.1913	8.61541	1.66067	4.48033	9.77874	1905.24	-7.78056	-1873.72	31.5203	12.3813	316.812	-316.312	137.99	2937.91	2932.04	-2877.21	-430.358	2501.68	2897.82	35.7025	-35.5874	-0.0215606	0.0190063	12.2115	-12.0051	-3.30238	19.7793	6.61516	-1722.83	-2033.35	64.2395	60.7025	1788.2	2097.59	580.714	-578.37	2.91778
CHEMBL1332986	Cc1cc(Br)ccc1NC(=O)CN1C(S)=NC(C)(C)CC1C	0	1.2	train	0	Correct	0.663756	1.17496	4.10773	-2.18979	6.87705	1.66067	2.38144	9.77874	1905.24	-7.80472	-1888.28	16.9622	2.54483	316.812	-316.312	83.5	2937.91	2932.04	-2885.6	-1175.86	1756.18	2009.48	35.7025	-35.6754	0.0853806	0	12.2115	-12.0505	-5.10085	15.8319	6.61516	-1735.93	-2046.03	51.5573	52.3121	1788.2	2097.59	580.714	-578.302	3.94046
CHEMBL1257003	COc1cc(/C=C(\C#N)C(=O)c2ccc(O)c(O)c2)cc(I)c1O	0	1.2	train	0	Correct	0.664376	0.871862	4.10773	-2.49144	6.18234	1.66067	2.9818	9.77874	1905.24	-7.79842	-1887.34	17.8962	12.8957	316.812	-316.312	110.78	2937.91	2932.04	-2868.5	-1171.52	1760.52	2022.2	35.7025	-35.8441	0.038413	0	12.2115	-12.0681	-4.57143	14.6049	6.61516	-1730.58	-2020.52	77.073	69.4134	1788.2	2097.59	580.714	-579.052	2.00224
CHEMBL1404807	CC(C)C(=O)Nc1cccc(NC(=O)CCN2C(=O)c3ccccc3S2(=O)=O)c1	0	1.2	train	0	Correct	0.664472	1.16993	4.10773	-1.96347	8.97295	1.66067	4.31067	9.77874	1905.24	-7.77143	-1879.62	25.6198	12.6205	316.812	-316.346	121.03	2937.91	2932.04	-2885.77	-827.733	2104.31	2474.23	35.7025	-35.4545	-0.332151	0.0146476	12.2115	-11.9916	-3.87829	16.2108	6.61516	-1729.82	-2036.05	61.541	52.1439	1788.2	2097.59	580.714	-578.749	2.37767
CHEMBL1344271	CC1(C)CSC(=S)N1S(=O)(=O)c1ccccc1	0	1.2	train	0	Correct	0.664634	0.89703	4.10773	-1.61446	8.76109	1.66067	2.73974	9.77874	1905.24	-7.80347	-1887.97	17.2653	4.97897	316.812	-316.384	103.15	2937.91	2932.04	-2887.69	-1038.18	1893.86	2259.43	35.7025	-35.5846	-0.0779547	0.0616865	12.2115	-11.8501	-5.50667	11.419	6.61516	-1738.29	-2039.32	58.2727	50.2278	1788.2	2097.59	580.714	-577.649	5.47796
CHEMBL1470866	Cc1ccc(S(=O)(=O)N(CC(=O)NCc2ccco2)Cc2ccccc2F)cc1	0	1.2	train	0	Correct	0.664779	1.14627	4.10773	-2.0825	6.64125	1.66067	3.42408	9.77874	1905.24	-7.7676	-1882.18	23.0538	10.5531	316.812	-316.351	88	2937.91	2932.04	-2882.83	-835.997	2096.05	2424.71	35.7025	-35.6417	0.0899617	0.0190063	12.2115	-12.0563	-4.29184	16.0423	6.61516	-1732.1	-2041.88	55.7111	55.0881	1788.2	2097.59	580.714	-579.023	1.93982
CHEMBL1377280	Cc1cc(C)c2nc(NC(=O)c3ccc4c(=O)n5c(nc4c3)CCCCC5)sc2c1	0	1.2	train	0	Correct	0.66519	2.42495	4.10773	-0.599242	9.06287	1.66067	3.67862	9.77874	1905.24	-7.69646	-1883.96	21.275	5.19526	316.812	-316.346	105.12	2937.91	2932.04	-2876.59	-472.336	2459.71	2957.48	35.7025	-35.4853	-0.246307	0	12.2115	-12.0498	-1.93981	17.8052	6.61516	-1726.65	-2032.43	65.1591	61.3292	1788.2	2097.59	580.714	-578.517	3.43641
CHEMBL1331567	Cc1ccc(S(=O)(=O)N2CCN(C(=O)CSc3nc(O)c4ccccc4n3)CC2)c(C)c1	0	1.2	train	0	Correct	0.66541	2.07392	4.10773	-0.803221	10.101	1.66067	4.76193	9.77874	1905.24	-7.7427	-1875.42	29.8144	10.1435	316.812	-316.312	137.38	2937.91	2932.04	-2868.7	-273.724	2658.32	3123.68	35.7025	-35.462	-0.0375764	0.0179877	12.2115	-11.9695	-3.07432	18.8745	6.61516	-1718.45	-2020.06	77.5312	69.2154	1788.2	2097.59	580.714	-578.157	3.51602
CHEMBL1361887	Cc1ccc2cc(C3CC(c4ccco4)=NN3S(=O)(=O)c3ccccc3)c(Cl)nc2c1	0	1.2	validation	0	Correct	0.665474	1.94301	4.10773	-1.05598	9.96287	1.66067	4.60762	9.77874	1905.24	-7.71086	-1881.26	23.9791	8.0678	316.812	-316.351	84.15	2937.91	2932.04	-2862.21	-190.958	2741.08	3337.88	35.7025	-35.7184	0.0717566	0.0134914	12.2115	-11.9829	-2.16671	17.5249	6.61516	-1719.48	-2024.4	73.1834	75.7036	1788.2	2097.59	580.714	-578.396	3.22039
CHEMBL1446602	CC(NCc1ccccc1Cl)C(=O)Nc1ccc(S(=O)(=O)N2CCCC2)cc1	0	1.2	validation	0	Correct	0.665541	1.26082	4.10773	-1.94756	7.02705	1.66067	3.78513	9.77874	1905.24	-7.76731	-1882.32	22.9138	7.51754	316.812	-316.312	86.89	2937.91	2932.04	-2890.03	-801.872	2130.17	2450.25	35.7025	-35.6279	0.022698	0.0190063	12.2115	-11.9823	-4.43449	16.6495	6.61516	-1730.69	-2037.66	59.9321	47.8801	1788.2	2097.59	580.714	-578.605	2.39958
CHEMBL1424667	CCN(CC)C(=O)C1CCN(S(=O)(=O)c2cccc3nonc23)CC1	0	1.2	validation	0	Correct	0.665897	1.38551	4.10773	-1.72733	8.38463	1.66067	3.67438	9.77874	1905.24	-7.76019	-1878.29	26.9476	10.6246	316.812	-316.312	104.99	2937.91	2932.04	-2881.63	-1008.3	1923.75	2277.21	35.7025	-35.5352	-0.168437	0.0179877	12.2115	-11.999	-3.86342	14.5859	6.61516	-1736.4	-2039.65	57.9375	56.2889	1788.2	2097.59	580.714	-578.615	2.85356
CHEMBL1499180	CCOC(=O)C1=C(CSc2nc3c(cc2C#N)CN(C)CC3)OC(N)=C(C#N)C1c1ccc(Cl)cc1	0	1.2	validation	0	Correct	0.665899	2.62092	4.10773	-0.049874	9.66628	1.66067	4.0858	9.77874	1905.24	-7.74393	-1877.04	28.1943	8.52812	316.812	-316.312	150.56	2937.91	2932.04	-2854	13.2265	2945.27	3511.35	35.7025	-35.5899	-0.352298	0	12.2115	-12.0297	-1.77833	21.4492	6.61516	-1719.19	-2016.47	81.1224	83.9148	1788.2	2097.59	580.714	-578.121	3.62721
CHEMBL1507712	Cc1ccc(NC(=O)NC(=O)CSc2nnc(-c3ccc(Cl)cc3Cl)n2N)c(C)c1	0	1.2	train	0	Correct	0.666325	1.34889	4.10773	-1.81482	7.48967	1.66067	3.19882	9.77874	1905.24	-7.77208	-1873.99	31.2435	5.05374	316.812	-316.312	140.23	2937.91	2932.04	-2871.59	-734.161	2197.88	2533.13	35.7025	-35.5475	-0.163586	0	12.2115	-12.0584	-3.96963	18.3992	6.61516	-1724.93	-2028.39	69.202	66.3221	1788.2	2097.59	580.714	-578.676	2.59123
CHEMBL1439941	COC(CNC(=O)C1CCN(C(=O)c2cc3oc(C)cc3n2Cc2c(F)cccc2Cl)CC1)OC	0	1.2	train	0	Correct	0.666555	1.92747	4.10773	-0.990944	9.40526	1.66067	4.49393	9.77874	1905.24	-7.7495	-1876.42	28.8233	13.7034	316.812	-316.342	85.94	2937.91	2932.04	-2870.28	-573.708	2358.33	2800.94	35.7025	-35.611	0.164069	0	12.2115	-12.0094	-2.05767	20.7316	6.61516	-1722.93	-2026.26	71.3266	67.635	1788.2	2097.59	580.714	-578.262	3.1849
CHEMBL1570230	COC(=O)C(C)Sc1nnc(SC(C)C(=O)OC)s1	0	1.2	train	0	Correct	0.666694	2.08077	4.10773	-1.4494	3.52124	1.66067	1.45245	9.77874	1905.24	-7.84141	-1879.74	25.5002	10.2516	316.812	-316.312	157.22	2937.91	2932.04	-2898.44	-1391.37	1540.67	1734.35	35.7025	-35.5708	0.0618156	0	12.2115	-12.0937	-5.43095	13.3564	6.61516	-1732.6	-2050.13	47.4566	39.4719	1788.2	2097.59	580.714	-578.45	3.25007
CHEMBL1567331	Cc1sc2ncnc(NCCc3ccc(S(N)(=O)=O)cc3)c2c1C	0	1.2	train	0	Correct	0.668212	1.38921	4.10773	-1.74637	6.65807	1.66067	3.01705	9.77874	1905.24	-7.75499	-1882.47	22.7693	4.75955	316.812	-316.351	134.59	2937.91	2932.04	-2898.5	-960.914	1971.13	2293.48	35.7025	-35.5673	-0.121459	0.0098148	12.2115	-11.9139	-4.17984	14.426	6.61516	-1735.64	-2048.92	48.6715	39.413	1788.2	2097.59	580.714	-578.324	2.93753
CHEMBL1469004	CCc1ccc(C2NC(S)=NC3=C2C(=O)N(c2ccccc2OC)C(c2ccc(CC)cc2)N3)cc1	0	1.2	train	0	Correct	0.668382	2.35897	4.10773	-0.460191	10.1591	1.66067	4.12368	9.77874	1905.24	-7.71281	-1884.14	21.0947	5.44916	316.812	-316.312	104.76	2937.91	2932.04	-2857.07	195.389	3127.43	3782.26	35.7025	-35.4422	-0.31477	0	12.2115	-12.0554	-0.738258	21.5497	6.61516	-1722.85	-2022.55	75.043	80.8445	1788.2	2097.59	580.714	-578.335	3.34547
CHEMBL1542470	Cc1cccc(N2CCN(C(=O)c3c(C)nn(Cc4ccccc4Cl)c3C)CC2)c1C	0	1.2	train	0	Correct	0.669275	1.65766	4.10773	-1.08391	9.32422	1.66067	4.29636	9.77874	1905.24	-7.74093	-1886.67	18.5726	2.58477	316.812	-316.312	41.37	2937.91	2932.04	-2881.7	-577.945	2354.1	2774.69	35.7025	-35.7379	-0.0513639	0	12.2115	-11.8825	-3.15819	19.408	6.61516	-1731.92	-2035.05	62.5378	56.2111	1788.2	2097.59	580.714	-577.818	3.69478
CHEMBL1343334	Cc1cc(C)cc(NC(S)=Nc2ccc(Br)cc2C)c1	0	1.2	train	0	Correct	0.669331	0.908706	4.10773	-2.60944	4.45784	1.66067	1.03168	9.77874	1905.24	-7.78783	-1894.09	11.1461	0	316.812	-316.358	63.19	2937.91	2932.04	-2894.6	-1366.96	1565.08	1753.88	35.7025	-35.6451	-0.0194562	0	12.2115	-12.1742	-5.39539	14.2169	6.61516	-1742.64	-2054.78	42.8082	43.3139	1788.2	2097.59	580.714	-579.362	1.99641
CHEMBL1468758	CCN(CC)S(=O)(=O)c1cc([N+](=O)[O-])ccc1NNC(=O)Nc1ccccc1	0	1.2	train	0	Correct	0.669398	0.847509	4.10773	-2.47294	7.5976	1.66067	3.45007	9.77874	1905.24	-7.79901	-1874.02	31.2176	12.3576	316.812	-316.351	142.06	2937.91	2932.04	-2880.74	-944.148	1987.89	2290.91	35.7025	-35.5534	-0.0467545	0.0179877	12.2115	-12.0604	-4.27708	15.4323	6.61516	-1734.24	-2037.74	59.8512	57.173	1788.2	2097.59	580.714	-579.084	2.18138
CHEMBL1457351	CCOC(=O)c1cc(CC)sc1NC(=O)c1cc([N+](=O)[O-])ccc1N1CCOCC1	0	1.2	train	0	Correct	0.671607	1.63592	4.10773	-1.3047	7.06319	1.66067	3.01498	9.77874	1905.24	-7.76404	-1876.68	28.5615	15.8413	316.812	-316.351	139.25	2937.91	2932.04	-2873.91	-811.273	2120.77	2500.86	35.7025	-35.694	-0.0610266	0	12.2115	-12.0897	-3.25397	17.4723	6.61516	-1730.99	-2039.38	58.2097	64.0095	1788.2	2097.59	580.714	-578.695	2.76831
CHEMBL1548662	CCOC(=O)C1=C(CSc2nc3c(cc2C#N)CN(C)CC3)OC(N)=C(C#N)C1c1ccccc1	0	1.2	train	0	Correct	0.671836	2.47726	4.10773	-0.218828	9.31682	1.66067	3.67755	9.77874	1905.24	-7.73889	-1879.57	25.6666	8.5276	316.812	-316.346	150.56	2937.91	2932.04	-2856.95	-119.66	2812.38	3354.06	35.7025	-35.585	-0.355376	0	12.2115	-12.0297	-1.89404	20.3927	6.61516	-1725.1	-2022.37	75.2188	80.963	1788.2	2097.59	580.714	-578.339	3.4637
CHEMBL1457031	Cc1c(C(=O)C2=C(O)C(=O)N(CCN(C)C)C2c2cccs2)cnn1-c1ccccc1	0	1.2	validation	0	Correct	0.671937	1.86899	4.10773	-1.17772	9.67536	1.66067	3.95011	9.77874	1905.24	-7.74596	-1881.44	23.7966	7.72444	316.812	-316.312	106.91	2937.91	2932.04	-2868.82	-409.444	2522.6	3041.94	35.7025	-35.7336	-0.0180576	0	12.2115	-11.9785	-2.67384	18.465	6.61516	-1729.82	-2036.63	60.9556	69.097	1788.2	2097.59	580.714	-578.295	3.47303
CHEMBL1587857	COC(=O)c1cc(C(=O)OC)cc(N2C(=O)CC(NNC(=O)c3ccccc3Cl)C2=O)c1	0	1.2	train	0	Correct	0.671939	1.12781	4.10773	-2.09881	9.01628	1.66067	4.21758	9.77874	1905.24	-7.77506	-1875	30.2402	18.1315	316.812	-316.346	131.11	2937.91	2932.04	-2871.87	-921.654	2010.39	2368.03	35.7025	-35.4571	-0.252527	0	12.2115	-12.0552	-3.02103	17.7648	6.61516	-1729.27	-2029.96	67.6293	66.0445	1788.2	2097.59	580.714	-578.911	2.31028
CHEMBL1350124	Cc1cccc2cc(C3CC(c4cccs4)=NN3C(=O)CCC(=O)O)c(Cl)nc12	0	1.2	train	0	Correct	0.672109	1.9594	4.10773	-1.21585	7.67851	1.66067	3.23619	9.77874	1905.24	-7.73383	-1882.51	22.7334	7.3265	316.812	-316.312	111.1	2937.91	2932.04	-2874.82	-591.463	2340.58	2812.83	35.7025	-35.686	-0.00501937	0	12.2115	-11.999	-2.64606	17.2041	6.61516	-1728.64	-2038.07	59.5146	63.0952	1788.2	2097.59	580.714	-578.483	3.0984
CHEMBL1567014	CCCCNC(=O)CC1N=C2c3ccccc3N=C(SCC(=O)Nc3ccccc3OC)N2C1=O	0	1.2	train	0	Correct	0.672512	2.08809	4.10773	-0.86868	8.3041	1.66067	3.18439	9.77874	1905.24	-7.7358	-1875.65	29.5896	10.4902	316.812	-316.312	137.76	2937.91	2932.04	-2864.42	-350.018	2582.02	3047.1	35.7025	-35.5744	-0.184249	0	12.2115	-12.0885	-1.92185	20.4311	6.61516	-1724.27	-2025.32	72.268	73.4913	1788.2	2097.59	580.714	-578.985	2.55485
CHEMBL1562413	CN(C)S(=O)(=O)c1ccc(C(=O)C2=C(O)C(=O)N(Cc3cccnc3)C2c2cccs2)cc1	0	1.2	train	0	Correct	0.672977	1.9032	4.10773	-1.11372	10.6063	1.66067	6.04467	9.77874	1905.24	-7.75378	-1876.7	28.5383	12.6223	316.812	-316.346	144.5	2937.91	2932.04	-2866.23	-65.1769	2866.87	3436.68	35.7025	-35.5388	-0.15933	0.03041	12.2115	-11.8386	-2.42602	18.8939	6.61516	-1717.59	-2025.16	72.4258	71.6832	1788.2	2097.59	580.714	-577.826	3.6731
CHEMBL1407667	COc1ccc(C(=O)Nc2scc(-c3ccc(Cl)cc3Cl)c2C(N)=O)cc1	0	1.2	validation	0	Correct	0.673986	1.56456	4.10773	-1.58652	7.27802	1.66067	2.87636	9.77874	1905.24	-7.76295	-1883.74	21.5008	7.78891	316.812	-316.346	109.66	2937.91	2932.04	-2864.42	-752.472	2179.57	2577.43	35.7025	-35.6366	-0.0940061	0	12.2115	-12.0554	-3.85759	16.4134	6.61516	-1731.01	-2036.33	61.2561	73.4925	1788.2	2097.59	580.714	-578.755	2.92348
CHEMBL1374411	Cc1cc(C(=O)NCc2cc(C)n(C)n2)sc1-c1ccccc1	0	1.2	train	0	Correct	0.674043	1.21655	4.10773	-1.89372	5.27612	1.66067	2.16517	9.77874	1905.24	-7.75221	-1890.34	14.8987	2.55956	316.812	-316.351	75.16	2937.91	2932.04	-2903.88	-1184.98	1747.06	2039.57	35.7025	-35.7674	0.0535258	0	12.2115	-11.9783	-4.59832	14.276	6.61516	-1744.14	-2054.22	43.3681	34.0303	1788.2	2097.59	580.714	-578.602	2.7032
CHEMBL1404433	CC(NC(=O)COc1ccc(N(C)S(=O)(=O)c2ccccc2)cc1)c1ccccc1	0	1.2	train	0	Correct	0.674655	0.946653	4.10773	-2.13113	7.37973	1.66067	3.72064	9.77874	1905.24	-7.76554	-1885.02	20.2194	10.5411	316.812	-316.312	84.09	2937.91	2932.04	-2886.59	-760.811	2171.23	2486.2	35.7025	-35.7095	0.109067	0.0190063	12.2115	-11.9849	-4.16213	17.0596	6.61516	-1732.1	-2038.93	58.6572	51.3236	1788.2	2097.59	580.714	-578.807	2.20042
CHEMBL1382097	CN1C(=O)c2ccc(NC(=O)CCS(=O)(=O)c3ccccc3)cc2C1=O	0	1.2	train	0	Correct	0.674983	0.987371	4.10773	-2.18545	7.99382	1.66067	3.8716	9.77874	1905.24	-7.76644	-1882.94	22.2979	12.5802	316.812	-316.312	109	2937.91	2932.04	-2892.15	-1090.26	1841.79	2145.26	35.7025	-35.4904	-0.2613	0.0120206	12.2115	-12.0428	-4.09118	14.1335	6.61516	-1736.6	-2044.43	53.1537	45.7639	1788.2	2097.59	580.714	-578.989	2.08881
CHEMBL1546194	CN(C(=O)COC(=O)c1cc([N+](=O)[O-])ccc1Sc1ccccc1)C1CCS(=O)(=O)C1	0	1.2	train	0	Correct	0.67512	1.66823	4.10773	-1.13436	7.45547	1.66067	3.86514	9.77874	1905.24	-7.77526	-1874.61	30.6303	17.82	316.812	-316.346	157.57	2937.91	2932.04	-2877.87	-668.174	2263.87	2624.17	35.7025	-35.716	0.0844422	0	12.2115	-12.0466	-3.89186	17.4651	6.61516	-1724.15	-2034.32	63.2702	60.0467	1788.2	2097.59	580.714	-578.289	3.11723
CHEMBL1447137	CC1=C(C#N)C(=O)NC(=O)/C1=C\c1ccc(-c2cc(C)c(C)cc2[N+](=O)[O-])o1	0	1.2	train	0	Correct	0.675579	1.05043	4.10773	-2.2347	8.76108	1.66067	4.10453	9.77874	1905.24	-7.77501	-1883.67	21.5674	13.0758	316.812	-316.351	126.24	2937.91	2932.04	-2883.53	-1105.5	1826.54	2172.65	35.7025	-35.6464	-0.225468	0	12.2115	-11.9869	-3.78954	15.1741	6.61516	-1738.83	-2043.94	53.6467	54.386	1788.2	2097.59	580.714	-578.673	2.38399
CHEMBL1387440	Cc1ccc(C(=O)NCCSC(C)(C)C)cc1[N+](=O)[O-]	0	1.2	validation	0	Correct	0.675972	0.746179	4.10773	-2.70278	4.11208	1.66067	1.56853	9.77874	1905.24	-7.84403	-1888.96	16.2789	7.38023	316.812	-316.358	97.54	2937.91	2932.04	-2909.43	-1674.24	1257.8	1382.04	35.7025	-35.6822	0.0430691	0	12.2115	-12.1356	-5.3785	12.8946	6.61516	-1750.53	-2066.32	31.269	28.4895	1788.2	2097.59	580.714	-578.632	2.148
CHEMBL1428984	Cc1ccc(-c2cn3cccnc3n2)cc1NC(=O)c1c(-c2ccccc2Cl)noc1C	0	1.2	train	0	Correct	0.676928	1.40303	4.10773	-1.63763	9.10309	1.66067	3.86383	9.77874	1905.24	-7.70842	-1881.16	24.0757	5.60837	316.812	-316.346	85.32	2937.91	2932.04	-2875.34	-621.95	2310.09	2761.59	35.7025	-35.5369	-0.272599	0	12.2115	-12.0178	-2.43947	18.0901	6.61516	-1727.51	-2034.08	63.507	62.574	1788.2	2097.59	580.714	-578.66	2.59785
CHEMBL1346804	COc1ccc(/C=C/C(=O)Nc2cc(S(=O)(=O)N3CCOCC3)ccc2C)cc1OC	0	1.2	train	0	Correct	0.677085	1.23951	4.10773	-1.7456	7.89424	1.66067	4.00527	9.77874	1905.24	-7.76715	-1879.17	26.0718	16.1322	316.812	-316.342	102.55	2937.91	2932.04	-2880.6	-673.191	2258.85	2618.54	35.7025	-35.6893	0.210776	0.0190063	12.2115	-12.023	-3.75021	17.9559	6.61516	-1729.1	-2033.93	63.6535	57.3178	1788.2	2097.59	580.714	-578.746	2.36836
CHEMBL1455818	Cc1cc(C)c(C#N)c(SCSCc2ccccc2)n1	0	1.2	train	0	Correct	0.677359	1.96453	4.10773	-1.30481	3.75696	1.66067	0.533497	9.77874	1905.24	-7.77067	-1893.6	11.6415	0	316.812	-316.358	87.28	2937.91	2932.04	-2898.14	-1339.67	1592.38	1769.31	35.7025	-35.6921	-0.094988	0	12.2115	-12.1412	-5.38641	13.2222	6.61516	-1748.95	-2058.07	39.5194	39.7739	1788.2	2097.59	580.714	-579.555	1.87725
CHEMBL1480843	Cc1ccc(C(=O)CSC2=C(C#N)C(c3ccco3)CC(=O)N2)c(C)c1	0	1.2	train	0	Correct	0.677389	1.62464	4.10773	-1.51282	6.72594	1.66067	2.3396	9.77874	1905.24	-7.75932	-1888.43	16.8035	8.14593	316.812	-316.351	108.4	2937.91	2932.04	-2882.55	-983.577	1948.47	2278.17	35.7025	-35.7113	-0.0880976	0	12.2115	-12.0552	-4.23567	15.3524	6.61516	-1740.7	-2045.53	52.059	55.3625	1788.2	2097.59	580.714	-578.819	2.78817
CHEMBL1393638	CCOC(=O)CSc1nc2c(sc3ccc([N+](=O)[O-])cc32)c(=O)n1Cc1ccco1	0	1.2	train	0	Correct	0.677691	2.54885	4.10773	-0.514302	7.73034	1.66067	3.35125	9.77874	1905.24	-7.73188	-1873.29	31.9485	15.8409	316.812	-316.351	171.01	2937.91	2932.04	-2870.3	-496.2	2435.84	2959.05	35.7025	-35.588	-0.0259519	0	12.2115	-12.0227	-1.91779	17.1777	6.61516	-1722.18	-2024.47	73.1171	67.6115	1788.2	2097.59	580.714	-578.466	3.35384
CHEMBL1353726	CCC(C)NC(=O)CSc1nc(O)c2c(-c3ccccc3)csc2n1	0	1.2	validation	0	Correct	0.677916	1.74754	4.10773	-1.33559	5.81051	1.66067	1.74539	9.77874	1905.24	-7.74799	-1884.76	20.4794	5.10247	316.812	-316.346	128.65	2937.91	2932.04	-2878.67	-906.718	2025.32	2366.23	35.7025	-35.5254	-0.152215	0	12.2115	-12.1227	-3.71273	15.655	6.61516	-1736.89	-2044.91	52.6766	59.2442	1788.2	2097.59	580.714	-579.052	2.48296
CHEMBL1426083	CC1CCN(S(=O)(=O)c2cccc(S(=O)(=O)N3CCOCC3)c2)CC1	0	1.2	train	0	Correct	0.678488	1.57765	4.10773	-1.30453	8.37924	1.66067	4.53326	9.77874	1905.24	-7.76405	-1878.46	26.7822	13.0044	316.812	-316.351	100.75	2937.91	2932.04	-2880.08	-643.03	2289.01	2706.5	35.7025	-35.5557	0.0667856	0.0380125	12.2115	-11.9457	-4.28873	14.7033	6.61516	-1728.09	-2034.53	63.0561	57.8379	1788.2	2097.59	580.714	-578.26	2.97626
CHEMBL1334081	CC(C)CC(=O)Nc1scc(-c2ccccc2)c1C(=O)Nc1ccccc1Br	0	1.2	train	0	Correct	0.678584	1.56296	4.10773	-1.52427	6.5599	1.66067	2.10685	9.77874	1905.24	-7.75938	-1888.35	16.8932	5.10192	316.812	-316.312	86.44	2937.91	2932.04	-2867.14	-618.913	2313.13	2698.32	35.7025	-35.6431	-0.0923358	0	12.2115	-12.0366	-3.74548	18.0632	6.61516	-1727.84	-2030.53	67.0629	70.7761	1788.2	2097.59	580.714	-578.646	2.88209
CHEMBL1380264	C[C@@H](C(=O)Nc1nc2ccccc2s1)N1C(=O)C2CC=CCC2C1=O	0	1.2	validation	0	Correct	0.679035	1.64021	4.10773	-1.16869	8.2057	1.66067	3.08701	9.77874	1905.24	-7.71962	-1884.78	20.4575	7.70302	316.812	-316.312	107.61	2937.91	2932.04	-2888.87	-1005.68	1926.36	2317.94	35.7025	-35.499	-0.191496	0	12.2115	-11.9921	-3.526	14.4543	6.61516	-1735.45	-2045.01	52.5732	49.0405	1788.2	2097.59	580.714	-578.495	3.17962
CHEMBL1407891	CN(c1cccc(NC(=O)c2ccc(C(C)(C)C)cc2)c1)S(C)(=O)=O	0	1.2	train	0	Correct	0.679039	0.883666	4.10773	-2.62694	6.94063	1.66067	4.13669	9.77874	1905.24	-7.81017	-1888.5	16.7371	7.27793	316.812	-316.351	74.86	2937.91	2932.04	-2897.89	-1080.79	1851.25	2108.29	35.7025	-35.617	-0.0551641	0.106141	12.2115	-11.7643	-4.32658	15.4028	6.61516	-1741.43	-2052.93	44.6613	40.021	1788.2	2097.59	580.714	-578.104	2.50231
CHEMBL1566503	Cc1cc2ncn(C(=O)c3c(-c4ccccc4Cl)noc3C)c2cc1C	0	1.2	train	0	Correct	0.679098	1.22771	4.10773	-1.97679	8.54293	1.66067	3.59266	9.77874	1905.24	-7.72843	-1887.36	17.8807	5.63657	316.812	-316.312	60.92	2937.91	2932.04	-2882.29	-1014.37	1917.67	2314.92	35.7025	-35.6264	-0.239199	0	12.2115	-11.9654	-3.28003	15.3335	6.61516	-1737.72	-2042.91	54.6759	55.6289	1788.2	2097.59	580.714	-578.567	2.59809
CHEMBL601970	Cc1cc(Cl)c(S(=O)(=O)N2CCCC2)cc1OCC(=O)NC1CCCCC1	0	1.2	train	0	Correct	0.679527	1.46054	4.10773	-1.34959	7.65444	1.66067	3.33295	9.77874	1905.24	-7.76636	-1882.24	22.994	10.5932	316.812	-316.312	84.09	2937.91	2932.04	-2876.5	-815.923	2116.12	2467.63	35.7025	-35.6851	0.00414865	0.0179877	12.2115	-11.994	-4.56631	16.6292	6.61516	-1731.19	-2033.15	64.441	61.418	1788.2	2097.59	580.714	-578.633	2.90792
CHEMBL1327272	COC(=O)[C@H](Cc1ccccc1)NC(=O)O[C@@H]1C(=O)c2cc(OC)ccc2O[C@H]1c1ccc(OC)c(Br)c1	0	1.2	train	0	Correct	0.679617	1.8527	4.10773	-1.03524	9.32205	1.66067	4.38013	9.77874	1905.24	-7.7478	-1877.36	27.8746	22.2678	316.812	-316.312	109.39	2937.91	2932.04	-2849.05	-356.846	2575.2	3027.08	35.7025	-35.6299	0.213047	0	12.2115	-12.0432	-1.81649	22.52	6.61516	-1712.26	-2004.79	92.7974	88.8657	1788.2	2097.59	580.714	-578.403	3.08943
CHEMBL1463672	CCOC(=O)C1CCN(C(c2cc3c(C)ccc(C)c3nc2O)c2nnnn2C2CCCCC2)CC1	0	1.2	train	0	Correct	0.680416	2.47651	4.10773	0.338484	9.99435	1.66067	4.38868	9.77874	1905.24	-7.71822	-1877.77	27.473	7.97548	316.812	-316.312	106.26	2937.91	2932.04	-2864.8	-203.863	2728.18	3285.27	35.7025	-35.602	-0.033488	0	12.2115	-11.9731	-1.36521	21.4822	6.61516	-1725.14	-2028.22	69.368	73.1123	1788.2	2097.59	580.714	-578.017	3.81574
[truncated: 62,883 more rows]
